# Supplementary material for: IGF-1 treatment causes unique transcriptional response in neurons from individuals with idiopathic autism
Source: Mol Autism. 2020 Jun 26;11:55. doi: 10.1186/s13229-020-00359-w (PMC7320548; doi:10.1186/s13229-020-00359-w)
Supplement: Supplementary file 3 — Additional file 3: Supplementary Table 1. [file 13229_2020_359_MOESM3_ESM.xlsx]

## Sheet: Subjects and cell line details
iPSC Line Code	Group	Race/Ethnicity	Age at Biopsy	ADOSc Total Score at Biopsy	IQd at Biopsy	Vineland ABCe at Biopsy	Gender	Relatedness to anyone in the cohort	Source of iPSC lines	Reprogramming Method	Passage number of NPC before differentiation	NPC plating density before differentiation (number of cells / 1 well of a 6-well plate)	Media changes per week for the duration of differentiation (5 weeks)
Aqua	ASD	Caucasian Hispanic	16	133	84WI	71	Male	No	Fibroblasts	Retrovirus-Yamanaka factors	p6	250000	Monday/Wednesday/Friday
Ahoy	ASD	Caucasian	20	204	53WA	34	Male	No	Fibroblasts	Retrovirus-Yamanaka factors	p6	250000	Monday/Wednesday/Friday
Acai	ASD	Caucasian	18	133	50WA	60	Male	No	Fibroblasts	Retrovirus-Yamanaka factors	p6	250000	Monday/Wednesday/Friday
Avid	ASD	Caucasian/ African American	8	163	83WI	34	Male	No	Fibroblasts	Retrovirus-Yamanaka factors	p6	250000	Monday/Wednesday/Friday
Able	ASD	Caucasian Hispanic	5	161	75WP	62	Male	No	Fibroblasts	Retrovirus-Yamanaka factors	p6	250000	Monday/Wednesday/Friday
Aero	ASD	Caucasian	16	203	49WI	58	Male	No	Fibroblasts	Retrovirus-Yamanaka factors	p6	250000	Monday/Wednesday/Friday
Arch	ASD	Caucasian	7	181	71WA	67	Male	No	Fibroblasts	Retrovirus-Yamanaka factors	p6	250000	Monday/Wednesday/Friday
Apex	ASD	Caucasian Hispanic	16	184	78WI	71	Male	No	Fibroblasts	Retrovirus-Yamanaka factors	p6	250000	Monday/Wednesday/Friday
Chap	Control	Caucasian	17	n/a	116WA	90	Male	No	Fibroblasts	Retrovirus-Yamanaka factors	p6	250000	Monday/Wednesday/Friday
Clay	Control	Caucasian	8	n/a	130WI	102	Male	No	Fibroblasts	Retrovirus-Yamanaka factors	p6	250000	Monday/Wednesday/Friday
Cove	Control	Caucasian	6	n/a	111WI	96	Male	No	Fibroblasts	Retrovirus-Yamanaka factors	p6	250000	Monday/Wednesday/Friday
Cent	Control	Caucasian	9	n/a	111WI	101	Male	No	Fibroblasts	Retrovirus-Yamanaka factors	p6	250000	Monday/Wednesday/Friday
Clue	Control	Caucasian	17	n/a	125WA	106	Male	No	Fibroblasts	Retrovirus-Yamanaka factors	p6	250000	Monday/Wednesday/Friday
WT126	Control	Caucasian	34	n/a	n/a	n/a	Male	No	Fibroblasts	Retrovirus-Yamanaka factors	p6	250000	Monday/Wednesday/Friday
Adrc40	Control	Caucasian	84	n/a	n/a	n/a	Male	No	Fibroblasts	Retrovirus-Yamanaka factors	p6	250000	Monday/Wednesday/Friday
aAll cases were male. ASD cases met or exceeded cutoffs for a diagnostic classification of ASD on the ADOS/PL-ADOS and DSM-IV.
bAbbreviations: ADOS, Autism Diagostic Observation Schedule; PL-ADOS, Pre-Linguistic Autism Diagnostic Observation Schedule
cADOS Module denoted in superscript: PL, PL-ADOS; 1, Pre-verbal/Single Words; 2, Phrase Speech; 3, Fluent Speech - Child/Adolescent; 4, Fluent Speech - Adolescent/Adult.
d IQ Measures denoted in superscript: L = Leiter International Performance Scale; M = Mullen Scales of Early Learning; P = Peabody Picture Vocabulary Scale;
		WP = Wechsler Primary and Preschool Scale of Intelligence; WI = Wechsler Intelligence Scale for Children; WA = Wechsler Abbreviated Scale of Intelligence.
eVineland Adaptive Behavior Scales and Vineland Adaptive Behavior Scales, Second Edition, Adaptive Behavior Composite (SS=100, SD=15).

## Sheet: Panther_IGF1_MAPK
	ASD CNVs	ASD SNPs	Coordinant	Variant	dbSNP ID_45	Allele Freq	Consequence	Codons	Amino Acids
ELK1	0	0
FOS	0	0
IGF1	0	0
IGF1R	0	0
IGF2	0	0
IGF2R	0	0
INS	0	0
INSR	0	0
INSRR	0	0
IRS1	0	0
IRS2	0	0
IRS4	0	0
MAP2K1	0	0
MAP2K2	0	0
MAP2K3	0	0
MAPK1	0	0
MAPK3	0	able,acai,aero,ahoy,apex,aqua,arch,avid	chr17:21204210	C>C/T	rs55796947	50	stop_gained	Cag/Tag	Q/*
RAF1	0	0
RASA1	0	0
RPS6KA1	0	0
RPS6KA2	0	0
RPS6KA3	0	0
RPS6KA4	0	0
RPS6KA5	0	0
RPS6KA6	0	0
RPS6KB1	0	0
RPS6KB2	0	0
SOS1	0	0
SOS2	0	0
