# Supplementary material for: IGF-1 treatment causes unique transcriptional response in neurons from individuals with idiopathic autism
Source: Mol Autism. 2020 Jun 26;11:55. doi: 10.1186/s13229-020-00359-w (PMC7320548; doi:10.1186/s13229-020-00359-w)
Supplement: Supplementary file 4 — Additional file 4: Supplementary Table 2. [file 13229_2020_359_MOESM4_ESM.xlsx]

## Sheet: controls_acute
row.names	logFC	logCPM	LR	PValue	padj	ens	symbol
ENST00000527344.5	7.59784	2.88953	209.774	1.53869e-47	1.69936e-42	ENST00000527344	CFL1
ENST00000356207.9	-5.03677	2.63038	120.767	4.29747e-28	4.74617e-23	ENST00000356207	FGFR1
ENST00000471374.1	-5.45148	2.80509	120.695	4.45695e-28	4.92226e-23	ENST00000471374	YWHAH
ENST00000372688.8	6.57919	2.12176	100.934	9.50973e-24	1.05024e-18	ENST00000372688	SET
ENST00000515390.5	6.7858	1.90182	95.279	1.6536e-22	1.8262e-17	ENST00000515390	CCT5
ENST00000550811.1	-2.42663	4.48526	80.702	2.62462e-19	2.89855e-14	ENST00000550811	TUBA1A
ENST00000520781.6	-3.6264	2.95347	72.669	1.53327e-17	1.69328e-12	ENST00000520781	ASAH1
ENST00000517625.5	3.41707	3.14467	69.0463	9.61785e-17	1.06215e-11	ENST00000517625	SKP1
ENST00000402434.6	-6.42699	1.30031	67.9077	1.71332e-16	1.89209e-11	ENST00000402434	RTN4
ENST00000297488.10	-3.31368	3.01587	66.8992	2.85754e-16	3.15567e-11	ENST00000297488	MTUS1
ENST00000289734.12	6.05916	0.613787	59.2287	1.40369e-14	1.55013e-09	ENST00000289734	ANK1
ENST00000428648.5	-3.0853	2.8408	58.0701	2.52938e-14	2.79322e-09	ENST00000428648	VOPP1
ENST00000642989.1	2.72303	3.19919	54.1989	1.81185e-13	2.00083e-08	ENST00000642989
ENST00000311487.9	-7.45792	-0.554448	52.1512	5.13866e-13	5.67457e-08	ENST00000311487	HMGA1
ENST00000317610.11	1.68835	4.81818	49.9689	1.56199e-12	1.72487e-07	ENST00000317610	RTN4
ENST00000521616.5	7.53591	-0.751991	49.1238	2.40305e-12	2.65362e-07	ENST00000521616	SNAP91
ENST00000361525.7	5.59428	1.12648	48.7836	2.85825e-12	3.15626e-07	ENST00000361525	ESRRG
ENST00000584024.5	6.66632	-0.206385	46.9472	7.29259e-12	8.05284e-07	ENST00000584024	C17orf62
ENST00000433274.6	4.7606	0.997591	46.8235	7.76762e-12	8.57732e-07	ENST00000433274	SF1
ENST00000589228.5	7.5595	-0.671726	45.5671	1.47499e-11	1.62873e-06	ENST00000589228	PRKAR1A
ENST00000480918.5	-7.35134	-0.360356	43.848	3.5489e-11	3.91877e-06	ENST00000480918	FXR1
ENST00000598188.5	-2.95382	2.76603	42.5181	7.00328e-11	7.73309e-06	ENST00000598188	BABAM1
ENST00000300302.9	-4.65782	1.05922	42.4904	7.10298e-11	7.84311e-06	ENST00000300302	HERPUD1
ENST00000202834.11	-5.1778	1.09245	42.477	7.15191e-11	7.89707e-06	ENST00000202834	TMEM230
ENST00000482111.1	-1.97827	3.83273	42.1508	8.4501e-11	9.33043e-06	ENST00000482111	EIF1
ENST00000605244.5	-4.31144	1.28192	41.4264	1.22394e-10	1.35143e-05	ENST00000605244	FAM214B
ENST00000322213.8	2.93023	2.88418	41.3119	1.29776e-10	1.43293e-05	ENST00000322213	SMC1A
ENST00000531196.5	7.06618	-0.891981	40.9686	1.54695e-10	1.70806e-05	ENST00000531196	FGFR1
ENST00000511377.5	2.92124	2.75557	40.744	1.73537e-10	1.91609e-05	ENST00000511377	CTNND2
ENST00000610967.4	2.99032	2.57	40.7021	1.77295e-10	1.95756e-05	ENST00000610967
ENST00000421374.5	-6.13106	-0.339839	40.4315	2.03628e-10	2.2483e-05	ENST00000421374	SPECC1L
ENST00000555609.5	1.27785	5.61473	40.132	2.37372e-10	2.62085e-05	ENST00000555609	TUBB3
ENST00000409140.7	6.59414	-0.0773516	39.294	3.64553e-10	4.02503e-05	ENST00000409140	SPATS2L
ENST00000584968.5	-4.53872	1.53825	39.2157	3.79486e-10	4.18986e-05	ENST00000584968	SNRPN
ENST00000377855.6	-4.26653	1.42108	38.877	4.51362e-10	4.9834e-05	ENST00000377855	ACOT7
ENST00000389201.7	2.94334	2.893	38.3518	5.90749e-10	6.52229e-05	ENST00000389201	LRRC4B
ENST00000640979.1	6.67143	-1.63698	38.1855	6.43302e-10	7.10244e-05	ENST00000640979
ENST00000440166.5	4.01604	1.16428	38.1111	6.68288e-10	7.37824e-05	ENST00000440166	DBNL
ENST00000421906.5	-7.04092	-0.657426	37.8661	7.5769e-10	8.3652e-05	ENST00000421906	BSCL2
ENST00000423565.5	-5.87293	-0.610529	37.245	1.0418e-09	0.000115018	ENST00000423565	WDR91
ENST00000549385.5	-1.13788	6.87138	37.2196	1.05549e-09	0.000116528	ENST00000549385	TMBIM6
ENST00000586975.1	-5.75259	-1.22186	37.1073	1.11807e-09	0.000123436	ENST00000586975	CLPTM1
ENST00000359726.7	-1.49333	4.5381	36.8822	1.25484e-09	0.000138534	ENST00000359726	APP
ENST00000621097.4	-5.60804	-0.0355736	36.7682	1.33043e-09	0.000146878	ENST00000621097
ENST00000344113.8	-6.0652	-0.273309	36.4861	1.53757e-09	0.000169744	ENST00000344113	SYNE2
ENST00000504018.1	2.46053	2.76968	36.4322	1.58071e-09	0.000174506	ENST00000504018	NREP
ENST00000554062.5	5.00624	0.348566	36.3604	1.64006e-09	0.000181056	ENST00000554062	PABPN1
ENST00000433139.6	-2.94591	3.29406	36.0442	1.92889e-09	0.00021294	ENST00000433139	NSG1
ENST00000368270.2	-4.99394	0.478558	35.6811	2.32412e-09	0.000256569	ENST00000368270	PAQR6
ENST00000539237.6	6.13579	-0.384726	35.3603	2.74012e-09	0.00030249	ENST00000539237	NFATC4
ENST00000645116.1	6.13579	-0.384726	35.3603	2.74012e-09	0.00030249	ENST00000645116
ENST00000520409.5	-5.02639	0.246731	35.0701	3.18048e-09	0.000351096	ENST00000520409	BNIP3L
ENST00000626705.2	-5.02391	1.04929	35.0154	3.271e-09	0.000361086	ENST00000626705
ENST00000643829.1	5.23525	0.827973	34.8575	3.54749e-09	0.000391603	ENST00000643829
ENST00000284440.8	-1.35427	4.87907	34.8051	3.64413e-09	0.000402268	ENST00000284440	UCHL1
ENST00000559240.5	-5.18372	1.05291	34.641	3.96469e-09	0.00043765	ENST00000559240	PBX1
ENST00000639464.1	-1.08447	6.98869	34.0957	5.24684e-09	0.000579178	ENST00000639464
ENST00000616201.4	-6.58678	-1.15971	33.9628	5.61769e-09	0.000620109	ENST00000616201
ENST00000595033.5	-4.40707	0.410496	33.9184	5.74723e-09	0.000634403	ENST00000595033	FCHO1
ENST00000447531.5	4.40982	1.39993	33.7519	6.2607e-09	0.000691074	ENST00000447531	BHLHB9
ENST00000541050.5	-4.85268	1.34333	33.6613	6.55943e-09	0.000724043	ENST00000541050	CORO1C
ENST00000422154.6	-1.33525	4.71908	33.5989	6.77298e-09	0.000747608	ENST00000422154	MORF4L2
ENST00000397801.5	3.75182	2.37726	33.5653	6.89126e-09	0.000760657	ENST00000397801	ROBO3
ENST00000400040.1	3.15934	3.36041	33.3077	7.86714e-09	0.000868367	ENST00000400040	HSPA1A
ENST00000346798.7	-4.03168	3.723	32.8899	9.75291e-09	0.00107651	ENST00000346798	APP
ENST00000471619.5	4.81909	0.491513	32.8824	9.79038e-09	0.00108063	ENST00000471619	MAP2
ENST00000413644.6	-6.51074	-1.32356	32.848	9.96528e-09	0.00109993	ENST00000413644	CD164
ENST00000372595.5	-6.74234	-1.00212	32.6694	1.09244e-08	0.00120578	ENST00000372595	SCMH1
ENST00000368655.4	-1.83462	3.82087	32.5285	1.17459e-08	0.00129644	ENST00000368655	GATAD2B
ENST00000451493.5	4.79315	0.270831	32.3367	1.29639e-08	0.00143087	ENST00000451493	SPG20
ENST00000433307.2	-4.10938	1.54339	32.1295	1.44232e-08	0.00159192	ENST00000433307	PLEKHA1
ENST00000353868.5	-6.65468	-0.993401	32.0077	1.53563e-08	0.00169489	ENST00000353868	NRF1
ENST00000630626.2	-5.51199	-0.5693	31.9083	1.61627e-08	0.00178388	ENST00000630626
ENST00000317551.10	4.02469	1.63648	31.8886	1.63271e-08	0.00180201	ENST00000317551	CERS5
ENST00000644526.1	-6.43931	-0.812884	31.8262	1.68606e-08	0.00186087	ENST00000644526
ENST00000644523.1	-6.09856	-0.130204	31.7959	1.71251e-08	0.00189005	ENST00000644523
ENST00000381831.7	-3.85527	0.954266	31.7904	1.7174e-08	0.00189542	ENST00000381831	GART
ENST00000353801.7	2.35275	3.40098	31.7633	1.7415e-08	0.00192201	ENST00000353801	HSP90AB1
ENST00000271643.8	-5.424	-0.06227	31.5327	1.96106e-08	0.0021643	ENST00000271643	ADAMTSL4
ENST00000572172.5	6.06408	-1.23068	31.5061	1.98815e-08	0.00219418	ENST00000572172	GPS2
ENST00000540437.5	-5.83649	-0.498678	31.4792	2.01591e-08	0.00222479	ENST00000540437	CPSF3L
ENST00000382806.6	-5.37438	0.254973	31.3907	2.10993e-08	0.00232854	ENST00000382806	KDM5D
ENST00000542128.5	2.85782	2.00012	31.3012	2.20948e-08	0.00243839	ENST00000542128	KDM3A
ENST00000636563.1	5.41972	0.332286	31.1817	2.34976e-08	0.00259317	ENST00000636563
ENST00000372805.7	-3.3373	1.57506	31.1733	2.35994e-08	0.00260438	ENST00000372805	CAP1
ENST00000353739.8	4.65863	0.285676	30.9	2.71674e-08	0.00299811	ENST00000353739	RNF38
ENST00000264694.12	-5.5525	-0.590562	30.7181	2.98364e-08	0.00329263	ENST00000264694	SNX25
ENST00000366525.8	-1.58662	4.08556	30.6398	3.10658e-08	0.00342826	ENST00000366525	HNRNPU
ENST00000623400.3	-2.24894	2.76862	30.5348	3.27931e-08	0.00361885	ENST00000623400
ENST00000375286.7	5.77653	-0.228547	30.5256	3.29497e-08	0.0036361	ENST00000375286	KCTD2
ENST00000261426.9	-4.73615	0.315103	30.4335	3.45515e-08	0.00381283	ENST00000261426	KLHL5
ENST00000398422.2	6.63745	-0.805284	30.2678	3.76321e-08	0.00415274	ENST00000398422	CCT7
ENST00000618804.4	-5.9582	-0.508469	30.2076	3.88188e-08	0.00428365	ENST00000618804
ENST00000529548.1	6.99736	0.040156	30.0095	4.29935e-08	0.00474429	ENST00000529548	FTH1
ENST00000337354.8	-2.03902	2.94433	29.9459	4.44272e-08	0.00490245	ENST00000337354	SEC13
ENST00000593114.5	6.37509	-1.57046	29.8894	4.5741e-08	0.00504739	ENST00000593114	RAD23A
ENST00000318948.6	2.09256	2.75911	29.8479	4.67306e-08	0.00515653	ENST00000318948	NRIP1
ENST00000599023.5	5.101	-0.675899	29.7797	4.84024e-08	0.00534096	ENST00000599023	CPT1C
ENST00000456173.6	-5.42506	0.505592	29.7652	4.87659e-08	0.00538103	ENST00000456173	NEDD4L
ENST00000577820.5	-5.26775	0.527887	29.6856	5.08117e-08	0.00560671	ENST00000577820	ISYNA1
ENST00000535622.6	-5.23375	-0.354713	29.5796	5.3668e-08	0.00592183	ENST00000535622	DEPDC5
ENST00000636559.1	-5.95857	-1.12509	29.4778	5.65605e-08	0.00624094	ENST00000636559
ENST00000360468.7	-6.4494	-1.25232	29.2733	6.28574e-08	0.00693569	ENST00000360468	MAN2A2
ENST00000389232.9	3.92555	1.17687	29.2145	6.47935e-08	0.00714925	ENST00000389232	RYR3
ENST00000645284.1	-3.85317	2.16496	29.1795	6.59728e-08	0.0072793	ENST00000645284
ENST00000360000.8	-6.12721	-1.44725	29.1493	6.70097e-08	0.00739365	ENST00000360000	TCEAL8
ENST00000483110.5	-2.21983	2.81489	29.1287	6.77262e-08	0.00747264	ENST00000483110	DDAH1
ENST00000382151.6	4.13659	0.495533	29.0159	7.17858e-08	0.00792049	ENST00000382151	PISD
ENST00000393001.1	-6.59089	-0.532878	28.9554	7.40639e-08	0.00817176	ENST00000393001	AMMECR1L
ENST00000615572.4	-5.53905	-0.540801	28.7089	8.41152e-08	0.00928069	ENST00000615572
ENST00000397091.9	3.39692	1.76737	28.7048	8.42948e-08	0.00930041	ENST00000397091	FGFR1
ENST00000374811.7	-4.25606	0.545721	28.6627	8.61462e-08	0.0095046	ENST00000374811	LAS1L
ENST00000427365.6	-5.75585	-1.39455	28.5206	9.27047e-08	0.0102281	ENST00000427365	IDH3G
ENST00000379246.5	-4.88912	0.244459	28.4162	9.78439e-08	0.010795	ENST00000379246	ACSL6
ENST00000326799.7	-1.5022	3.81829	28.1143	1.14357e-07	0.0126168	ENST00000326799	YME1L1
ENST00000397997.6	2.7199	2.29232	28.0463	1.18449e-07	0.0130682	ENST00000397997	FRS2
ENST00000618216.4	-5.75542	-1.04571	27.8454	1.31404e-07	0.0144973	ENST00000618216
ENST00000409886.3	5.89073	-2.04413	27.8355	1.3208e-07	0.0145717	ENST00000409886	RGPD3
ENST00000511269.5	-6.24755	-1.10583	27.7575	1.37512e-07	0.0151708	ENST00000511269	SPOCK3
ENST00000598585.1	4.44185	0.166046	27.7009	1.41596e-07	0.0156213	ENST00000598585	EMC10
ENST00000295984.7	-5.92395	-1.06599	27.6591	1.44693e-07	0.0159629	ENST00000295984	PRRT3
ENST00000409578.5	1.75067	3.46663	27.6158	1.47968e-07	0.016324	ENST00000409578	FAM131B
ENST00000565154.5	-1.48128	4.33675	27.5855	1.50299e-07	0.016581	ENST00000565154	PKM
ENST00000563911.5	-5.89809	-2.06986	27.5525	1.5289e-07	0.0168666	ENST00000563911	HERPUD1
ENST00000530173.5	-4.9528	0.0465134	27.5097	1.56308e-07	0.0172436	ENST00000530173	NPEPPS
ENST00000645736.1	4.81644	0.2488	27.5034	1.56815e-07	0.0172993	ENST00000645736
ENST00000575659.5	1.96232	3.36449	27.4917	1.5777e-07	0.0174045	ENST00000575659	ACTG1
ENST00000352297.11	-3.49312	1.28001	27.3253	1.71946e-07	0.0189682	ENST00000352297	MTMR2
ENST00000454775.5	4.97134	-0.34702	27.2577	1.78061e-07	0.0196426	ENST00000454775	USP37
ENST00000588657.5	2.18509	2.77679	26.9763	2.05962e-07	0.0227203	ENST00000588657	ILF3
ENST00000554591.5	6.11221	-1.46593	26.8778	2.16733e-07	0.0239082	ENST00000554591	NFATC4
ENST00000646650.1	6.11221	-1.46593	26.8778	2.16733e-07	0.0239082	ENST00000646650
ENST00000615676.1	2.96117	1.83152	26.8764	2.16887e-07	0.0239248	ENST00000615676
ENST00000636843.1	-6.18003	-1.0535	26.8516	2.19689e-07	0.0242336	ENST00000636843
ENST00000423691.2	-4.69137	1.38896	26.8319	2.21945e-07	0.0244823	ENST00000423691	PFN2
ENST00000450115.6	5.82438	-0.787827	26.7203	2.35133e-07	0.0259368	ENST00000450115	TP53BP1
ENST00000538309.5	5.14779	-0.693491	26.6879	2.39113e-07	0.0263756	ENST00000538309	ALDH4A1
ENST00000619580.4	1.21764	4.7449	26.457	2.69463e-07	0.0297232	ENST00000619580
ENST00000361556.9	3.62349	1.21672	26.4399	2.71865e-07	0.0299878	ENST00000361556	OSBPL9
ENST00000515129.5	6.27233	-1.37264	26.4166	2.75162e-07	0.0303512	ENST00000515129	SEMA6A
ENST00000405192.6	5.98362	-1.59425	26.3874	2.79354e-07	0.0308133	ENST00000405192	ETV1
ENST00000639300.1	-6.08635	-1.46583	26.3594	2.83432e-07	0.0312628	ENST00000639300
ENST00000635534.1	-5.83325	-1.76281	26.3204	2.89222e-07	0.0319012	ENST00000635534
ENST00000256031.8	-4.63415	0.714963	26.2876	2.94175e-07	0.0324472	ENST00000256031	ATP13A3
ENST00000640108.1	2.03823	2.57178	26.1416	3.1728e-07	0.0349954	ENST00000640108
ENST00000222339.7	5.0009	0.218875	26.1033	3.23626e-07	0.035695	ENST00000222339	ZNF574
ENST00000601449.5	-3.63215	0.410382	26.08	3.27554e-07	0.0361279	ENST00000601449	HNRNPL
ENST00000634312.1	-3.63215	0.410382	26.08	3.27554e-07	0.0361279	ENST00000634312
ENST00000602876.5	3.7135	0.445239	26.0758	3.28274e-07	0.0362066	ENST00000602876	ATP6V0D1
ENST00000191018.9	3.59477	0.675546	25.9842	3.44217e-07	0.0379648	ENST00000191018	CTSA
ENST00000619401.4	-4.26877	0.00933418	25.9201	3.55845e-07	0.0392468	ENST00000619401
ENST00000614192.4	-5.796	-0.945895	25.8854	3.62307e-07	0.0399592	ENST00000614192
ENST00000333256.10	-4.54505	0.239669	25.811	3.76538e-07	0.0415283	ENST00000333256	TSSC4
ENST00000319167.12	-1.78109	3.34714	25.7981	3.79065e-07	0.0418067	ENST00000319167	TRO
ENST00000640851.1	-5.0297	-0.354824	25.7875	3.81156e-07	0.042037	ENST00000640851
ENST00000602911.5	4.69458	0.301052	25.5636	4.28032e-07	0.0472063	ENST00000602911	PSMD8
ENST00000507116.5	-6.0489	-1.51034	25.5232	4.37092e-07	0.0482051	ENST00000507116	PDE4D
ENST00000162330.9	-4.53257	0.265132	25.521	4.37584e-07	0.0482589	ENST00000162330	BCAR1
ENST00000397519.6	3.06183	1.91682	25.48	4.46983e-07	0.0492951	ENST00000397519	PSIP1
ENST00000433559.6	4.96465	-1.00942	25.2823	4.95222e-07	0.0546146	ENST00000433559	CASKIN2
ENST00000460940.5	4.32242	-0.827196	25.2251	5.10132e-07	0.0562584	ENST00000460940	APTX
ENST00000372504.5	-3.78329	0.246343	25.0218	5.66863e-07	0.0625142	ENST00000372504	ZNF691
ENST00000518901.5	4.38499	-0.305147	24.9773	5.80084e-07	0.0639717	ENST00000518901	ENDOV
ENST00000423749.5	5.81527	-1.85588	24.6767	6.77989e-07	0.074768	ENST00000423749	SPATS2L
ENST00000561482.5	5.43339	0.300876	24.6724	6.79495e-07	0.0749333	ENST00000561482	KIF22
ENST00000373563.8	1.16459	4.55126	24.6514	6.86953e-07	0.0757551	ENST00000373563	GIGYF2
ENST00000399577.9	4.96955	-1.28991	24.6213	6.97763e-07	0.0769465	ENST00000399577	MGRN1
ENST00000351488.7	4.1223	0.211254	24.5432	7.26626e-07	0.0801286	ENST00000351488	MTMR3
ENST00000439951.6	5.58814	-0.243216	24.2745	8.35367e-07	0.0921192	ENST00000439951	OSBPL2
ENST00000407332.5	3.74584	1.02534	24.103	9.13192e-07	0.1007	ENST00000407332	CYB5R3
ENST00000483311.6	-5.75852	-1.62038	24.0837	9.22383e-07	0.101713	ENST00000483311	ATXN2
ENST00000540781.5	5.84273	-1.59705	23.9286	9.99753e-07	0.110244	ENST00000540781	RAP1B
ENST00000449833.6	-4.59189	-0.468471	23.7423	1.10132e-06	0.121443	ENST00000449833	SHANK2
ENST00000543378.6	-5.49037	-0.336924	23.711	1.11939e-06	0.123434	ENST00000543378	LRRC37B
ENST00000272298.11	-5.36196	-1.18637	23.6894	1.13205e-06	0.124828	ENST00000272298	CALM2
ENST00000395343.5	1.87352	2.71324	23.6427	1.15984e-06	0.127892	ENST00000395343	DIDO1
ENST00000610153.1	5.18863	-0.305901	23.6209	1.17307e-06	0.129349	ENST00000610153	RNF146
ENST00000414983.5	-3.64179	0.162816	23.6161	1.176e-06	0.129671	ENST00000414983	ARPC2
ENST00000527598.1	4.63223	0.102313	23.5762	1.20063e-06	0.132387	ENST00000527598	ARHGAP20
ENST00000620804.1	5.36211	-1.07527	23.5725	1.20295e-06	0.132641	ENST00000620804
ENST00000263923.5	-1.05458	5.365	23.5586	1.21165e-06	0.133599	ENST00000263923	KDR
ENST00000640443.1	2.87811	1.61303	23.5423	1.22197e-06	0.134736	ENST00000640443
ENST00000419673.6	3.41415	1.66291	23.5373	1.22515e-06	0.135086	ENST00000419673	ARHGAP28
ENST00000599056.5	4.57231	-0.187921	23.5182	1.23739e-06	0.136433	ENST00000599056	ZNF160
ENST00000418921.1	-4.40445	0.573207	23.5034	1.24694e-06	0.137485	ENST00000418921	NONO
ENST00000628954.2	-3.61281	0.441613	23.3684	1.33756e-06	0.147475	ENST00000628954
ENST00000492619.5	5.4129	-0.400171	23.3086	1.37985e-06	0.152137	ENST00000492619	PAQR6
ENST00000470527.1	1.71797	3.4006	23.2809	1.39981e-06	0.154336	ENST00000470527	CACHD1
ENST00000308639.13	-6.005	-1.08911	23.2599	1.41521e-06	0.156032	ENST00000308639	RELA
ENST00000526732.5	-4.79777	-0.959268	23.2554	1.41852e-06	0.156396	ENST00000526732	GANAB
ENST00000613501.1	2.24861	2.37889	23.2425	1.42805e-06	0.157445	ENST00000613501
ENST00000477812.1	4.112	2.1703	23.1999	1.46002e-06	0.160968	ENST00000477812	ACTB
ENST00000409399.5	5.72919	-1.82046	23.1389	1.50713e-06	0.166161	ENST00000409399	PTGES3L-AARSD1
ENST00000412414.6	-3.21903	1.3541	23.1095	1.53033e-06	0.168717	ENST00000412414	KLF7
ENST00000564946.5	5.85622	-1.63457	23.0737	1.55907e-06	0.171884	ENST00000564946	PRR14
ENST00000402578.5	-2.48796	2.23131	23.0608	1.56962e-06	0.173046	ENST00000402578	GRB10
ENST00000372818.5	-3.44289	0.597904	23.03	1.5949e-06	0.175831	ENST00000372818	TRIT1
ENST00000353578.8	-1.07008	5.18097	23.0193	1.60381e-06	0.176813	ENST00000353578	COL6A3
ENST00000636751.2	4.80209	0.852026	22.9325	1.67792e-06	0.184981	ENST00000636751
ENST00000394279.6	1.22696	4.38539	22.8358	1.7645e-06	0.194523	ENST00000394279	NDRG4
ENST00000342159.6	-4.86034	-0.196347	22.7932	1.80405e-06	0.198882	ENST00000342159	JMJD7-PLA2G4B
ENST00000270509.6	3.32461	1.4088	22.7714	1.82463e-06	0.201149	ENST00000270509	FBN3
ENST00000368262.7	2.17342	2.19777	22.7629	1.83271e-06	0.202038	ENST00000368262	CCT3
ENST00000238081.7	1.32975	3.96732	22.5713	2.0249e-06	0.223223	ENST00000238081	YWHAQ
ENST00000567695.5	2.7237	2.00888	22.5554	2.04169e-06	0.225072	ENST00000567695	CDIP1
ENST00000341753.10	-3.26972	1.55874	22.5473	2.05038e-06	0.226027	ENST00000341753	TRIM28
ENST00000622357.4	5.78579	-1.29422	22.5337	2.0649e-06	0.227626	ENST00000622357
ENST00000514166.5	-4.51222	-0.559993	22.4094	2.20299e-06	0.242846	ENST00000514166	ANKRD13D
ENST00000549370.5	1.9976	2.51014	22.3956	2.2188e-06	0.244587	ENST00000549370	RPL18
ENST00000388854.7	-5.4578	-0.923872	22.387	2.22875e-06	0.245681	ENST00000388854	TXNRD1
ENST00000401399.5	1.35975	3.8302	22.3281	2.29819e-06	0.253334	ENST00000401399	NFASC
ENST00000643785.1	-5.53559	-1.33916	22.3019	2.32974e-06	0.25681	ENST00000643785
ENST00000510644.5	4.88189	-0.506369	22.2927	2.34097e-06	0.258045	ENST00000510644	FGFRL1
ENST00000460581.6	-5.53709	-1.41088	22.258	2.38367e-06	0.26275	ENST00000460581	COCH
ENST00000491000.5	5.58041	-2.10917	22.1461	2.52674e-06	0.278518	ENST00000491000	KIAA1407
ENST00000466465.5	-3.81022	-0.311227	22.1118	2.57225e-06	0.283532	ENST00000466465	EPAS1
ENST00000540872.6	4.28317	-0.364871	22.0933	2.59712e-06	0.286271	ENST00000540872	FAM21C
ENST00000320560.12	3.11268	1.48013	22.0713	2.62701e-06	0.289563	ENST00000320560	ANO6
ENST00000318282.9	5.14564	0.199	22.045	2.66333e-06	0.293563	ENST00000318282	MKL2
ENST00000449261.6	-4.97161	-0.155381	22.02	2.69831e-06	0.297416	ENST00000449261	BRPF3
ENST00000357796.7	-5.568	-1.57569	22.0037	2.72122e-06	0.299938	ENST00000357796	NPIPB9
ENST00000313806.8	-5.59669	-0.558817	21.9844	2.74874e-06	0.302969	ENST00000313806	RCAN1
ENST00000564828.5	-5.15553	-0.575355	21.972	2.76663e-06	0.304938	ENST00000564828	CDIP1
ENST00000441076.6	1.33373	4.26657	21.9129	2.85305e-06	0.314461	ENST00000441076	MORF4L2
ENST00000620047.4	-5.52928	-0.765924	21.8915	2.88507e-06	0.317987	ENST00000620047
ENST00000471722.1	5.40519	-1.51691	21.8368	2.96845e-06	0.327174	ENST00000471722	RP4-706A16.3
ENST00000600676.5	2.62864	1.87038	21.7913	3.03973e-06	0.335026	ENST00000600676	FCHO1
ENST00000411767.6	1.62928	3.25525	21.7648	3.08205e-06	0.339688	ENST00000411767	PTPN13
ENST00000550693.6	-5.50905	-1.81309	21.7628	3.08523e-06	0.340036	ENST00000550693	ANKS1B
ENST00000553179.5	-5.26154	-2.3156	21.754	3.09939e-06	0.341593	ENST00000553179	WDR83
ENST00000400794.7	-5.4643	-1.06568	21.7418	3.11912e-06	0.343765	ENST00000400794	WDR47
ENST00000508657.5	5.30221	-1.12876	21.6921	3.20099e-06	0.352785	ENST00000508657	KLHL3
ENST00000401507.7	5.48534	-1.88631	21.5436	3.45877e-06	0.381191	ENST00000401507	KIF2A
ENST00000341852.10	5.59728	-1.54101	21.541	3.46348e-06	0.381706	ENST00000341852	TNIK
ENST00000539517.6	1.20656	4.41544	21.5373	3.47011e-06	0.382434	ENST00000539517	NOVA1
ENST00000573314.5	-4.50617	-0.120511	21.5297	3.48395e-06	0.383956	ENST00000573314	VWA9
ENST00000597503.5	-3.24332	1.50037	21.5191	3.50329e-06	0.386084	ENST00000597503	ZNF415
ENST00000585436.5	-5.28281	-1.58042	21.4926	3.55197e-06	0.391444	ENST00000585436	FAM86A
ENST00000338163.10	-5.15384	-1.88677	21.4819	3.5719e-06	0.393637	ENST00000338163	RBM39
ENST00000493782.5	-5.2499	-2.24143	21.4406	3.64953e-06	0.402189	ENST00000493782	U2SURP
ENST00000568260.1	4.64336	-1.62765	21.4369	3.65671e-06	0.402977	ENST00000568260	HEXA
ENST00000381760.8	3.54855	0.531993	21.4319	3.66614e-06	0.404012	ENST00000381760	UCHL1
ENST00000646468.1	-3.70869	0.998835	21.4188	3.69133e-06	0.406785	ENST00000646468
ENST00000618112.3	5.99748	-1.2242	21.4167	3.69538e-06	0.407227	ENST00000618112
ENST00000253457.7	-3.62583	0.774994	21.3627	3.80089e-06	0.418851	ENST00000253457	EMC8
ENST00000332728.8	4.90929	-0.618441	21.2977	3.93196e-06	0.433291	ENST00000332728	LYSMD4
ENST00000644760.1	-4.18421	-0.858375	21.2781	3.97248e-06	0.437752	ENST00000644760
ENST00000370793.5	1.5401	3.62717	21.2585	4.01337e-06	0.442253	ENST00000370793	USP33
ENST00000357763.8	3.43473	1.74761	21.1899	4.15954e-06	0.458356	ENST00000357763	HP
ENST00000519681.5	-4.77112	-1.5121	21.1846	4.17103e-06	0.459618	ENST00000519681	PAK3
ENST00000398165.7	-4.65679	-0.963163	21.1124	4.3311e-06	0.477252	ENST00000398165	CBS
ENST00000513452.5	-5.16834	-2.10426	21.102	4.35465e-06	0.479844	ENST00000513452	CLDND1
ENST00000374505.6	5.04243	-1.77601	21.0952	4.37033e-06	0.481566	ENST00000374505	LYPLA2
ENST00000260502.10	-3.93934	0.0304633	21.0946	4.3716e-06	0.481702	ENST00000260502	BCAR3
ENST00000295566.8	5.82476	-1.41536	21.0867	4.38959e-06	0.48368	ENST00000295566	YY1AP1
ENST00000580553.1	2.69644	1.7812	21.0757	4.41491e-06	0.486466	ENST00000580553	RP11-51F16.8
ENST00000373314.7	5.6343	-1.84119	21.0165	4.55339e-06	0.50172	ENST00000373314	FAM129B
ENST00000374907.7	1.5892	3.05508	21.0164	4.55357e-06	0.501735	ENST00000374907	ITGAV
ENST00000261520.8	-4.68394	0.0815392	20.9686	4.66869e-06	0.514415	ENST00000261520	NARG2
ENST00000584379.5	2.05693	2.69043	20.9648	4.67804e-06	0.515441	ENST00000584379	TEX2
ENST00000372999.5	-5.56872	-1.31484	20.9643	4.67926e-06	0.51557	ENST00000372999	TOX2
ENST00000455250.1	-2.97698	0.812809	20.8912	4.86132e-06	0.535625	ENST00000455250	PDIA3
ENST00000350697.7	1.33434	3.76014	20.8857	4.87517e-06	0.537146	ENST00000350697	SEC13
ENST00000435882.6	5.64994	-0.543467	20.8693	4.91708e-06	0.541759	ENST00000435882	RPL15
ENST00000441439.6	-2.42559	2.05451	20.8024	5.09181e-06	0.561005	ENST00000441439	LMO3
ENST00000438666.6	-5.11844	-1.54591	20.7562	5.2162e-06	0.574706	ENST00000438666	SPG20
ENST00000624634.3	5.43147	-0.980786	20.7483	5.23776e-06	0.577075	ENST00000624634
ENST00000534099.5	5.38049	-2.11625	20.7338	5.27763e-06	0.581463	ENST00000534099	TUB
ENST00000494080.5	4.81797	-1.79784	20.7164	5.32588e-06	0.586774	ENST00000494080	CCDC88B
ENST00000238671.11	4.49191	0.426192	20.6969	5.3804e-06	0.592774	ENST00000238671	DLST
ENST00000367998.5	-5.38174	-1.65708	20.6966	5.3811e-06	0.592846	ENST00000367998	B4GALT3
ENST00000598108.5	-3.72101	-0.0757669	20.6638	5.47401e-06	0.603077	ENST00000598108	IRF3
ENST00000637617.1	-5.3502	-1.98423	20.6323	5.56497e-06	0.613092	ENST00000637617
ENST00000415485.7	-5.30016	-0.347728	20.6011	5.65639e-06	0.623159	ENST00000415485	RPH3A
ENST00000219797.8	-3.40014	0.209708	20.5852	5.70348e-06	0.628341	ENST00000219797	KAT8
ENST00000505472.5	-3.03234	1.16668	20.5717	5.74375e-06	0.632772	ENST00000505472	SEC31A
ENST00000265094.9	-1.8809	2.38003	20.5516	5.80439e-06	0.639446	ENST00000265094	FBXW11
ENST00000577565.1	5.34337	-1.31579	20.5265	5.88128e-06	0.647911	ENST00000577565	SNRPN
ENST00000452063.6	-2.58013	1.84378	20.5182	5.90682e-06	0.650719	ENST00000452063	MOGS
ENST00000438092.6	-5.22921	-1.6519	20.5098	5.93268e-06	0.653562	ENST00000438092	SHPRH
ENST00000500777.6	-2.17655	2.33407	20.4428	6.14409e-06	0.676845	ENST00000500777	SEC31A
ENST00000503292.5	-5.48234	-0.938798	20.4373	6.16158e-06	0.678766	ENST00000503292	CC2D2A
ENST00000472497.1	-4.97489	-2.33276	20.4136	6.23848e-06	0.687231	ENST00000472497	ZDHHC8
ENST00000297469.3	4.84865	-1.73901	20.4002	6.28233e-06	0.692056	ENST00000297469	GPER1
ENST00000624032.3	-5.19877	-0.944665	20.3868	6.32653e-06	0.696917	ENST00000624032
ENST00000424447.5	4.58438	-1.98191	20.3657	6.39674e-06	0.704645	ENST00000424447	SLC25A14
ENST00000611055.4	5.31499	-2.00907	20.3484	6.45461e-06	0.711014	ENST00000611055
ENST00000557235.5	-3.92444	0.750469	20.2986	6.62499e-06	0.729776	ENST00000557235	STAT2
ENST00000366806.6	1.96074	2.4018	20.2787	6.69405e-06	0.737376	ENST00000366806	MLLT4
ENST00000376452.7	-4.71438	-0.409597	20.2539	6.7816e-06	0.747013	ENST00000376452	KIAA1217
ENST00000395648.7	-3.37281	0.892269	20.2301	6.86629e-06	0.756336	ENST00000395648	TP53I11
ENST00000601125.5	5.52651	-1.82685	20.165	7.10424e-06	0.782539	ENST00000601125	DTNA
ENST00000290846.8	-3.86069	0.299201	20.1323	7.22675e-06	0.796027	ENST00000290846	TRMU
ENST00000620033.4	-2.42039	2.99805	20.1245	7.2561e-06	0.799252	ENST00000620033
ENST00000254299.8	-4.25579	0.97639	20.1061	7.32623e-06	0.806969	ENST00000254299	GCH1
ENST00000400199.5	1.855	2.65	20.1026	7.3397e-06	0.808446	ENST00000400199	NRIP1
ENST00000317376.8	-0.812533	6.08288	20.0875	7.39794e-06	0.814853	ENST00000317376	SPOCK2
ENST00000258349.8	3.11691	1.54256	20.0728	7.45481e-06	0.82111	ENST00000258349	RC3H1
ENST00000439227.5	-3.75954	-0.101311	20.0606	7.50265e-06	0.826372	ENST00000439227	G6PD
ENST00000336180.6	1.64952	3.0177	20.0544	7.52694e-06	0.82904	ENST00000336180	LIMK1
ENST00000431561.7	-3.50953	0.581715	20.0177	7.67284e-06	0.845101	ENST00000431561	ZNF200
ENST00000428437.6	-3.64626	1.63493	19.9778	7.83462e-06	0.862913	ENST00000428437	FAM65A
ENST00000545718.2	2.72955	1.31142	19.9118	8.10976e-06	0.893209	ENST00000545718	SCAP
ENST00000615473.2	2.5195	3.98559	19.8192	8.51213e-06	0.937517	ENST00000615473
ENST00000394894.7	-2.99116	0.833507	19.8146	8.53278e-06	0.939783	ENST00000394894	KIF20A
ENST00000374825.8	2.06021	3.56012	19.8127	8.5413e-06	0.940713	ENST00000374825	BRD2
ENST00000402538.7	-4.67183	-1.40724	19.8087	8.559e-06	0.942654	ENST00000402538	RASGRP3
ENST00000308675.5	2.62876	1.61951	19.7996	8.59998e-06	0.947158	ENST00000308675	LINGO2
ENST00000437801.6	0.986959	4.8878	19.7935	8.62747e-06	0.950178	ENST00000437801	NELL2
ENST00000630114.2	-4.06456	0.574093	19.7782	8.69692e-06	0.957818	ENST00000630114
ENST00000347617.10	3.60409	-0.0403983	19.7736	8.71766e-06	0.960093	ENST00000347617	HMGA1
ENST00000254977.7	-4.60644	0.236347	19.7687	8.74036e-06	0.962584	ENST00000254977	BTBD3
ENST00000527197.5	2.56331	1.88016	19.7372	8.88548e-06	0.978558	ENST00000527197	PUF60
ENST00000412279.1	-5.10811	-2.2988	19.7187	8.97175e-06	0.98805	ENST00000412279	ACBD5
ENST00000456903.8	5.31142	-1.75128	19.7177	8.97656e-06	0.988571	ENST00000456903	ATF7
ENST00000643740.1	4.7401	-1.01311	19.679	9.16033e-06	1	ENST00000643740
ENST00000248104.11	-3.73308	0.969048	19.6688	9.2091e-06	1	ENST00000248104	UNKL
ENST00000426150.5	4.37423	-0.999936	19.6633	9.23565e-06	1	ENST00000426150	SSBP3
ENST00000357235.5	-1.93378	2.43986	19.6585	9.25882e-06	1	ENST00000357235	CDC42SE1
ENST00000398603.5	5.50421	-1.5056	19.6415	9.34187e-06	1	ENST00000398603	GSTP1
ENST00000622566.4	4.58892	0.262295	19.4902	1.01117e-05	1	ENST00000622566
ENST00000253382.5	-5.22738	-2.08897	19.4899	1.01133e-05	1	ENST00000253382	ACSS2
ENST00000357328.8	1.44438	3.48251	19.4794	1.01689e-05	1	ENST00000357328	ZNF248
ENST00000437951.5	-4.24752	0.596277	19.4209	1.04852e-05	1	ENST00000437951	PTCH1
ENST00000434228.5	4.35181	-1.3151	19.3392	1.09435e-05	1	ENST00000434228	NOL8
ENST00000544991.7	-5.12966	-2.09457	19.3385	1.09476e-05	1	ENST00000544991	NUMB
ENST00000505203.1	5.09108	-0.813728	19.3165	1.10745e-05	1	ENST00000505203	CPLX1
ENST00000611869.4	-2.34947	1.83292	19.3048	1.11429e-05	1	ENST00000611869
ENST00000449107.6	-5.15536	-1.60001	19.3004	1.11681e-05	1	ENST00000449107	BTD
ENST00000315927.8	2.71367	1.54494	19.2863	1.12512e-05	1	ENST00000315927	YOD1
ENST00000470450.5	5.71869	-1.19668	19.2345	1.15604e-05	1	ENST00000470450	CCT8
ENST00000393664.6	-3.24044	0.889929	19.1555	1.20489e-05	1	ENST00000393664	ETV4
ENST00000505634.5	-4.7893	-2.10065	19.1256	1.22392e-05	1	ENST00000505634	DCUN1D4
ENST00000545668.5	-4.66358	0.0885212	19.0727	1.25833e-05	1	ENST00000545668	DDX11
ENST00000409941.1	-1.2453	3.78773	19.0421	1.27864e-05	1	ENST00000409941	ECEL1
ENST00000616143.4	3.03983	0.555946	19.0373	1.28187e-05	1	ENST00000616143
ENST00000450879.2	-5.12878	-2.08287	19.0285	1.28779e-05	1	ENST00000450879	SALL2
ENST00000476491.5	-4.71537	-1.30713	19.0044	1.30418e-05	1	ENST00000476491	ADCK2
ENST00000396205.6	4.96798	-0.11289	18.9975	1.30892e-05	1	ENST00000396205	LMO3
ENST00000392000.4	-4.34899	0.00526285	18.9599	1.33496e-05	1	ENST00000392000	LRRFIP1
ENST00000638383.1	5.15683	-2.36205	18.945	1.34539e-05	1	ENST00000638383
ENST00000492395.5	4.22636	-0.50392	18.9291	1.35664e-05	1	ENST00000492395	ZSWIM8
ENST00000422285.6	4.03979	-0.148175	18.9226	1.36133e-05	1	ENST00000422285	PDHA1
ENST00000555993.6	4.54366	-1.08927	18.9036	1.37493e-05	1	ENST00000555993	MAP3K9
ENST00000552674.5	2.11579	2.65506	18.8796	1.39234e-05	1	ENST00000552674	SMARCC2
ENST00000394609.6	-0.836895	5.57604	18.8222	1.43485e-05	1	ENST00000394609	RTN4
ENST00000468024.5	2.48805	1.87718	18.806	1.44709e-05	1	ENST00000468024	TCEAL4
ENST00000367862.9	1.06028	4.73803	18.7845	1.46355e-05	1	ENST00000367862	POU2F1
ENST00000575411.2	3.9251	-0.419365	18.7814	1.46588e-05	1	ENST00000575411	CYB5D2
ENST00000288462.4	4.87555	-1.73361	18.7789	1.46784e-05	1	ENST00000288462	C9orf43
ENST00000510477.5	2.13017	1.82324	18.7644	1.47903e-05	1	ENST00000510477	CDH10
ENST00000272102.9	-4.73988	-0.0704935	18.751	1.48942e-05	1	ENST00000272102	ARF1
ENST00000373498.5	-5.01663	-1.85769	18.7392	1.49867e-05	1	ENST00000373498	MAPKAP1
ENST00000360319.9	0.910033	5.03334	18.7288	1.50686e-05	1	ENST00000360319	FLNA
ENST00000411744.6	5.23674	-1.98343	18.724	1.51069e-05	1	ENST00000411744	EXOC7
ENST00000544914.5	-2.48023	1.62973	18.6976	1.53178e-05	1	ENST00000544914	HKR1
ENST00000515792.5	3.00686	0.888986	18.6895	1.53828e-05	1	ENST00000515792	RPS3A
ENST00000452857.5	4.37213	-0.0278439	18.6823	1.54407e-05	1	ENST00000452857	ELMO2
ENST00000356107.10	-4.01031	0.214301	18.6717	1.55273e-05	1	ENST00000356107	TJP1
ENST00000547939.5	-0.818499	5.8311	18.5303	1.67225e-05	1	ENST00000547939	TUBA1A
ENST00000398395.7	2.99921	0.43567	18.5074	1.6925e-05	1	ENST00000398395	OFD1
ENST00000557348.5	5.05863	-1.27808	18.5067	1.69305e-05	1	ENST00000557348	SHMT2
ENST00000636409.1	2.04321	2.69684	18.5023	1.69699e-05	1	ENST00000636409
ENST00000281394.8	-4.20821	-0.922435	18.4874	1.71032e-05	1	ENST00000281394	PPP1R21
ENST00000382039.7	3.72009	0.737004	18.4328	1.76002e-05	1	ENST00000382039	TP53BP1
ENST00000415951.6	3.48804	0.243942	18.4304	1.76221e-05	1	ENST00000415951	REPS1
ENST00000543599.5	1.31019	3.67873	18.4134	1.77807e-05	1	ENST00000543599	RGMA
ENST00000330796.9	4.15903	-0.941378	18.4083	1.78276e-05	1	ENST00000330796	PRMT3
ENST00000371646.9	5.79662	0.038413	18.4066	1.78441e-05	1	ENST00000371646	HSP90AB1
ENST00000398309.6	2.18732	2.17602	18.3986	1.7919e-05	1	ENST00000398309	DLG2
ENST00000611424.2	-2.25911	2.12393	18.3844	1.80535e-05	1	ENST00000611424
ENST00000592268.5	4.95462	-1.40806	18.374	1.81515e-05	1	ENST00000592268	RAD23A
ENST00000370610.7	4.724	-1.05647	18.3576	1.83089e-05	1	ENST00000370610	ZFYVE27
ENST00000638128.1	-3.76299	0.702021	18.3044	1.88268e-05	1	ENST00000638128
ENST00000393101.7	-4.30026	-1.62348	18.2889	1.89812e-05	1	ENST00000393101	NR2C1
ENST00000370576.8	4.11339	-0.964984	18.2557	1.93142e-05	1	ENST00000370576	MCF2
ENST00000580805.5	2.12278	2.12431	18.2473	1.93999e-05	1	ENST00000580805	FLOT2
ENST00000353788.8	-3.94879	-0.731911	18.1915	1.99764e-05	1	ENST00000353788	SNX16
ENST00000551619.5	-5.10585	-1.58373	18.129	2.06433e-05	1	ENST00000551619	FAM19A2
ENST00000613898.1	-5.18541	-1.50865	18.1133	2.08142e-05	1	ENST00000613898
ENST00000357806.11	5.20456	-2.1269	18.1089	2.08627e-05	1	ENST00000357806	CLN3
ENST00000495490.6	3.50484	0.167554	18.1003	2.0957e-05	1	ENST00000495490	TIMM17B
ENST00000381317.8	3.91035	0.499793	18.0942	2.1024e-05	1	ENST00000381317	ASMTL
ENST00000646027.1	-4.85817	-2.41695	18.0819	2.11605e-05	1	ENST00000646027
ENST00000341485.9	-1.68245	3.47516	18.0729	2.12606e-05	1	ENST00000341485	TPM3
ENST00000617246.4	1.86041	2.76889	18.056	2.14502e-05	1	ENST00000617246
ENST00000370165.7	2.96404	1.56373	18.045	2.15749e-05	1	ENST00000370165	AGL
ENST00000537526.6	1.57532	3.80517	18.0128	2.1943e-05	1	ENST00000537526	USP22
ENST00000358872.7	4.64508	-1.39769	18.0099	2.19765e-05	1	ENST00000358872	STK33
ENST00000504648.5	-4.74175	-1.8911	18.0067	2.2013e-05	1	ENST00000504648	CDK18
ENST00000251588.6	4.58413	-1.0828	17.9882	2.22279e-05	1	ENST00000251588	NARFL
ENST00000559420.2	3.69715	0.424832	17.9399	2.27987e-05	1	ENST00000559420	GLCE
ENST00000445273.6	-3.96607	-0.848657	17.9338	2.28727e-05	1	ENST00000445273	HSPH1
ENST00000514613.5	-4.29874	-0.384803	17.921	2.30267e-05	1	ENST00000514613	SPAG9
ENST00000618192.4	3.68677	0.400657	17.8967	2.33221e-05	1	ENST00000618192
ENST00000515774.5	5.0146	-2.05634	17.8904	2.34004e-05	1	ENST00000515774	PRIMPOL
ENST00000335503.3	5.18141	-1.02606	17.8623	2.37476e-05	1	ENST00000335503	CCT6A
ENST00000257931.9	4.7319	-0.965985	17.8449	2.39661e-05	1	ENST00000257931	PAN2
ENST00000391813.5	3.35683	1.83912	17.8421	2.40011e-05	1	ENST00000391813	SHANK1
ENST00000541365.5	4.24458	-1.28748	17.8366	2.40713e-05	1	ENST00000541365	CEP57
ENST00000641509.1	-4.84942	-2.46548	17.8302	2.41524e-05	1	ENST00000641509
ENST00000545607.5	2.8509	0.436701	17.8285	2.41734e-05	1	ENST00000545607	QKI
ENST00000401395.1	-2.43756	1.69963	17.7211	2.55773e-05	1	ENST00000401395	KIAA1671
ENST00000377728.7	-4.97137	-2.26629	17.7054	2.57889e-05	1	ENST00000377728	PLEKHG5
ENST00000453175.6	4.55424	-1.52633	17.7011	2.58472e-05	1	ENST00000453175	ADAP1
ENST00000511367.6	2.30534	1.92596	17.6979	2.58913e-05	1	ENST00000511367	DROSHA
ENST00000546034.1	-2.51775	1.74281	17.6944	2.59384e-05	1	ENST00000546034	SLC29A2
ENST00000262027.9	-2.34277	2.76466	17.6897	2.60036e-05	1	ENST00000262027	MARS
ENST00000473284.5	-4.61136	-1.22955	17.6821	2.61076e-05	1	ENST00000473284	C3orf17
ENST00000423070.5	-4.842	-2.54637	17.6638	2.63601e-05	1	ENST00000423070	SELENBP1
ENST00000278572.10	-4.32237	-1.61659	17.658	2.64407e-05	1	ENST00000278572	RPS3
ENST00000632792.1	-2.82745	0.586746	17.6435	2.66428e-05	1	ENST00000632792
ENST00000442614.5	1.27643	3.75979	17.6217	2.69491e-05	1	ENST00000442614	MORF4L2
ENST00000511049.5	-4.67247	-1.51389	17.6079	2.71452e-05	1	ENST00000511049	CAST
ENST00000366758.7	1.82137	2.44448	17.6043	2.71976e-05	1	ENST00000366758	JMJD4
ENST00000568890.5	-3.86605	-0.190686	17.6027	2.72205e-05	1	ENST00000568890	CNEP1R1
ENST00000371893.6	2.06386	2.07389	17.5802	2.75437e-05	1	ENST00000371893	TMEM63B
ENST00000541648.5	-3.10822	0.807943	17.5784	2.75705e-05	1	ENST00000541648	GSR
ENST00000380125.6	5.23295	-1.66219	17.5609	2.78244e-05	1	ENST00000380125	ECI2
ENST00000394449.6	5.01703	-2.27535	17.5602	2.78359e-05	1	ENST00000394449	TBC1D22A
ENST00000336640.10	-3.93461	0.336208	17.5367	2.81814e-05	1	ENST00000336640	PPP2R2B
ENST00000612703.3	-2.83299	1.54305	17.5288	2.82987e-05	1	ENST00000612703
ENST00000600083.5	-2.16029	2.88085	17.5278	2.83142e-05	1	ENST00000600083	TECR
ENST00000585163.5	-2.45059	2.10037	17.5229	2.83867e-05	1	ENST00000585163	CDK5RAP3
ENST00000482272.5	4.66348	-1.99463	17.5168	2.84786e-05	1	ENST00000482272	CTDSP1
ENST00000495706.1	3.97603	0.430218	17.5139	2.85209e-05	1	ENST00000495706	SLC35B2
ENST00000357544.7	-4.35975	-0.771748	17.4828	2.89914e-05	1	ENST00000357544	GPR64
ENST00000403276.7	3.08456	0.263773	17.4812	2.90166e-05	1	ENST00000403276	CSNK1D
ENST00000621266.4	2.3168	2.31991	17.4521	2.94641e-05	1	ENST00000621266
ENST00000369846.8	-3.65026	-0.168833	17.451	2.94805e-05	1	ENST00000369846	LCA5
ENST00000486433.5	5.10429	-2.13966	17.435	2.97303e-05	1	ENST00000486433	GLS2
ENST00000394265.5	-1.87435	2.29745	17.4143	3.00551e-05	1	ENST00000394265	PPP1R1B
ENST00000483028.1	4.41605	-1.44742	17.3949	3.03635e-05	1	ENST00000483028	PTPRZ1
ENST00000262809.8	4.29729	-0.807573	17.3095	3.17593e-05	1	ENST00000262809	ELL
ENST00000475591.5	-3.1444	0.336956	17.297	3.19699e-05	1	ENST00000475591	UBXN11
ENST00000514027.5	-4.06057	-1.2374	17.2823	3.22172e-05	1	ENST00000514027	SDHA
ENST00000395782.5	-3.28137	-0.444242	17.2791	3.22723e-05	1	ENST00000395782	PEMT
ENST00000361723.7	-4.60872	-2.25862	17.2532	3.27147e-05	1	ENST00000361723	FAM111A
ENST00000375905.8	-2.98184	0.917864	17.2147	3.33849e-05	1	ENST00000375905	ACBD5
ENST00000467331.5	2.41196	1.24719	17.2051	3.35532e-05	1	ENST00000467331	APTX
ENST00000448828.5	-2.5361	1.55275	17.1822	3.39608e-05	1	ENST00000448828	NME4
ENST00000522225.5	4.82104	-2.5257	17.1762	3.40683e-05	1	ENST00000522225	RGS20
ENST00000640796.1	3.93252	-0.373777	17.147	3.45954e-05	1	ENST00000640796
ENST00000389858.4	-1.75232	2.81618	17.1367	3.4783e-05	1	ENST00000389858	LGR4
ENST00000552115.5	4.48653	-1.03327	17.1213	3.5067e-05	1	ENST00000552115	MON2
ENST00000006658.10	1.68673	2.41433	17.0965	3.55277e-05	1	ENST00000006658	SPATA20
ENST00000371157.7	-2.69613	1.47221	17.0955	3.55463e-05	1	ENST00000371157	STAG2
ENST00000398947.1	2.74091	1.49866	17.0939	3.55758e-05	1	ENST00000398947	NAA15
ENST00000525482.5	4.85412	-2.16588	17.0922	3.56082e-05	1	ENST00000525482	ROBO3
ENST00000558013.5	-4.92593	-1.74136	17.0673	3.60783e-05	1	ENST00000558013	LDLR
ENST00000402545.5	-4.56498	-2.90252	17.053	3.63517e-05	1	ENST00000402545	THAP4
ENST00000480865.5	-3.9237	-0.281893	17.0429	3.65439e-05	1	ENST00000480865	ACAA1
ENST00000527744.5	-4.66884	-1.34493	17.035	3.6698e-05	1	ENST00000527744	PUF60
ENST00000636471.1	-4.97263	-0.424613	17.017	3.7047e-05	1	ENST00000636471
ENST00000530649.5	4.58848	-1.93474	16.9888	3.76013e-05	1	ENST00000530649	TAGLN
ENST00000636389.1	4.894	-2.50875	16.9882	3.76132e-05	1	ENST00000636389
ENST00000637609.1	-3.10206	0.701042	16.9798	3.77788e-05	1	ENST00000637609
ENST00000561725.5	4.9201	-1.80899	16.9424	3.85307e-05	1	ENST00000561725	ULK3
ENST00000643031.1	-2.37839	1.53396	16.9389	3.86025e-05	1	ENST00000643031
ENST00000539550.5	3.7273	-0.843083	16.9368	3.86451e-05	1	ENST00000539550	TLE3
ENST00000541543.5	-4.43949	-1.25319	16.9127	3.91391e-05	1	ENST00000541543	CEP41
ENST00000637442.1	2.65233	0.708399	16.9105	3.91846e-05	1	ENST00000637442
ENST00000611903.4	-4.83078	-0.653275	16.8979	3.94458e-05	1	ENST00000611903
ENST00000522793.5	-3.27578	1.05114	16.8964	3.94756e-05	1	ENST00000522793	TTC1
ENST00000588537.1	-4.33871	-1.60882	16.8956	3.94934e-05	1	ENST00000588537	ZNF581
ENST00000612484.4	0.915384	4.97785	16.8813	3.97915e-05	1	ENST00000612484
ENST00000409585.5	-4.72867	-2.09919	16.8672	4.00883e-05	1	ENST00000409585	M1AP
ENST00000510842.6	-4.08669	-1.03455	16.8122	4.12677e-05	1	ENST00000510842	CSNK1G3
ENST00000511261.5	-4.47031	-1.93616	16.8105	4.13035e-05	1	ENST00000511261	FASTKD3
ENST00000490508.5	4.85226	-0.977794	16.7843	4.18775e-05	1	ENST00000490508	ELMOD3
ENST00000526258.5	-4.48239	-0.0589606	16.7675	4.22515e-05	1	ENST00000526258	KDM2A
ENST00000373144.7	4.82108	-2.34833	16.7667	4.22689e-05	1	ENST00000373144	ST6GALNAC6
ENST00000422218.5	-4.02203	-0.137332	16.7403	4.28607e-05	1	ENST00000422218	RPL15
ENST00000553652.5	3.94946	1.31607	16.7112	4.35232e-05	1	ENST00000553652	CKB
ENST00000394481.5	-4.78581	-2.28506	16.701	4.37587e-05	1	ENST00000394481	FAM107A
ENST00000400248.7	4.97914	-0.97935	16.6789	4.42709e-05	1	ENST00000400248	DEPDC5
ENST00000397440.8	-3.92984	-0.724467	16.6306	4.54129e-05	1	ENST00000397440	PRMT5
ENST00000401473.7	-4.67094	-1.48454	16.5784	4.66791e-05	1	ENST00000401473	HMGA1
ENST00000258362.7	3.00497	1.01516	16.5425	4.7571e-05	1	ENST00000258362	PNKD
ENST00000377321.5	-3.54801	0.142591	16.5293	4.79031e-05	1	ENST00000377321	MEN1
ENST00000409290.1	-1.5848	2.49291	16.5216	4.80993e-05	1	ENST00000409290	WIPF3
ENST00000611764.1	-4.66991	-0.90538	16.5018	4.86032e-05	1	ENST00000611764
ENST00000614949.4	-4.2025	-0.904557	16.4858	4.90148e-05	1	ENST00000614949
ENST00000496613.5	3.09188	0.870229	16.47	4.94266e-05	1	ENST00000496613	DENND2A
ENST00000521582.5	-4.76828	-2.33121	16.4698	4.9432e-05	1	ENST00000521582	ST18
ENST00000536741.1	-4.47575	-1.12758	16.4493	4.99697e-05	1	ENST00000536741	KDM4D
ENST00000552783.5	3.43741	-0.793026	16.4059	5.11263e-05	1	ENST00000552783	LIMA1
ENST00000306058.9	2.93649	0.758249	16.4047	5.11573e-05	1	ENST00000306058	ASXL1
ENST00000506560.5	4.1381	-1.03377	16.3785	5.187e-05	1	ENST00000506560	LIN54
ENST00000273075.8	4.02529	-0.535088	16.3726	5.20332e-05	1	ENST00000273075	DNPEP
ENST00000621967.4	2.88596	0.342894	16.3687	5.21396e-05	1	ENST00000621967
ENST00000620189.3	4.50632	-1.04394	16.3667	5.21953e-05	1	ENST00000620189
ENST00000620947.4	-0.898566	4.76771	16.3428	5.28559e-05	1	ENST00000620947
ENST00000424697.5	1.43032	2.96175	16.3392	5.29583e-05	1	ENST00000424697	ZNF3
ENST00000617782.4	-3.40921	0.501452	16.3374	5.3007e-05	1	ENST00000617782
ENST00000646183.1	-4.84831	-0.918951	16.3288	5.32478e-05	1	ENST00000646183
ENST00000247977.8	2.18566	1.42415	16.3272	5.32922e-05	1	ENST00000247977	FBXL12
ENST00000452707.1	2.39791	1.0956	16.3081	5.38347e-05	1	ENST00000452707	NUDC
ENST00000518630.5	4.17502	-1.28074	16.2898	5.43572e-05	1	ENST00000518630	FYN
ENST00000405430.5	2.87673	0.458526	16.2805	5.46244e-05	1	ENST00000405430	SH3YL1
ENST00000537561.5	-1.55843	2.80743	16.2392	5.58274e-05	1	ENST00000537561	NUDT16
ENST00000399913.5	-3.69882	-0.482186	16.2365	5.59053e-05	1	ENST00000399913	GRIK1
ENST00000423325.6	-3.39135	0.436962	16.2332	5.60054e-05	1	ENST00000423325	SRPK1
ENST00000546746.5	-4.81897	-1.51436	16.2082	5.67488e-05	1	ENST00000546746	C4A
ENST00000615711.4	-1.57969	2.73335	16.206	5.68132e-05	1	ENST00000615711
ENST00000420696.6	-1.81518	2.77446	16.1886	5.73386e-05	1	ENST00000420696	PBX1
ENST00000439542.1	-4.61206	-2.63192	16.1727	5.78224e-05	1	ENST00000439542	PCED1A
ENST00000635937.1	4.19431	-1.55349	16.1578	5.82772e-05	1	ENST00000635937
ENST00000508537.1	4.30969	-0.956541	16.154	5.83941e-05	1	ENST00000508537	PAIP1
ENST00000636985.2	3.06739	0.115462	16.1456	5.86554e-05	1	ENST00000636985
ENST00000643174.1	3.41223	0.784465	16.1347	5.89938e-05	1	ENST00000643174
ENST00000552292.5	-1.61205	3.01694	16.1288	5.91781e-05	1	ENST00000552292	RPLP0
ENST00000646806.1	-2.9757	0.212756	16.0999	6.00863e-05	1	ENST00000646806
ENST00000379509.7	1.74362	2.37617	16.0757	6.08585e-05	1	ENST00000379509	LCLAT1
ENST00000539317.2	4.89257	-1.64821	16.0756	6.08641e-05	1	ENST00000539317	SMAP2
ENST00000643119.1	-4.15857	0.233213	16.0714	6.09971e-05	1	ENST00000643119
ENST00000285848.9	-4.77062	-1.47601	16.0591	6.13956e-05	1	ENST00000285848	OXA1L
ENST00000377026.4	-3.22343	-0.383816	16.0436	6.18997e-05	1	ENST00000377026	NAPB
ENST00000551217.1	2.02845	2.683	16.0342	6.22084e-05	1	ENST00000551217	RPLP0
ENST00000517666.5	4.92507	-1.22959	16.0122	6.29357e-05	1	ENST00000517666	ATAD2
ENST00000646930.1	3.72752	-0.817291	15.9982	6.34028e-05	1	ENST00000646930
ENST00000586499.5	2.96071	1.07167	15.9816	6.39615e-05	1	ENST00000586499	TPM4
ENST00000586244.1	4.38863	-1.98034	15.9549	6.4869e-05	1	ENST00000586244	GALK1
ENST00000396993.8	-2.80542	0.410942	15.942	6.53118e-05	1	ENST00000396993	PGAP2
ENST00000329143.4	4.3578	-1.02965	15.9134	6.63079e-05	1	ENST00000329143	C11orf82
ENST00000400165.5	4.68103	-2.5195	15.8711	6.78076e-05	1	ENST00000400165	CXADR
ENST00000555391.5	3.72898	-0.819354	15.8614	6.81562e-05	1	ENST00000555391	PPP1R13B
ENST00000406895.3	-2.66706	0.977121	15.8478	6.86474e-05	1	ENST00000406895	C2orf44
ENST00000527272.1	-2.68514	1.23477	15.8429	6.88237e-05	1	ENST00000527272	ARHGAP32
ENST00000575595.5	4.07569	-1.01437	15.8414	6.88805e-05	1	ENST00000575595	EPN2
ENST00000566349.5	3.65606	-1.26194	15.8381	6.89988e-05	1	ENST00000566349	KLHDC4
ENST00000558544.5	-1.79534	2.57343	15.8375	6.90219e-05	1	ENST00000558544	TPM1
ENST00000483530.6	4.4565	-2.0083	15.836	6.90742e-05	1	ENST00000483530	RAB3IP
ENST00000507970.5	-3.69001	-1.01614	15.8072	7.01341e-05	1	ENST00000507970	SPOP
ENST00000425967.7	-0.869968	4.76501	15.7544	7.21187e-05	1	ENST00000425967	FGFR1
ENST00000266027.9	3.74425	-0.279767	15.6926	7.45151e-05	1	ENST00000266027	GNAI2
ENST00000404366.7	-4.3768	-2.06596	15.6905	7.45962e-05	1	ENST00000404366	ACY1
ENST00000595904.6	4.74011	-1.75208	15.679	7.50543e-05	1	ENST00000595904	POLD1
ENST00000637001.1	-1.98293	1.96692	15.6739	7.52546e-05	1	ENST00000637001
ENST00000355372.6	2.33402	2.08944	15.6682	7.54813e-05	1	ENST00000355372	ZCCHC10
ENST00000615196.4	-1.05321	3.90185	15.6663	7.55587e-05	1	ENST00000615196
ENST00000359889.9	-3.68674	-0.565842	15.6635	7.56701e-05	1	ENST00000359889	FAM3A
ENST00000524989.1	4.66441	-2.31874	15.6612	7.57606e-05	1	ENST00000524989	C11orf57
ENST00000262858.7	4.48067	-1.49008	15.6528	7.61004e-05	1	ENST00000262858	MAMLD1
ENST00000220244.7	-2.18466	1.65216	15.6526	7.6108e-05	1	ENST00000220244	KIAA1199
ENST00000406470.6	-2.83442	0.714462	15.646	7.63758e-05	1	ENST00000406470	ICA1
ENST00000423613.6	-4.28348	-0.380617	15.6405	7.65971e-05	1	ENST00000423613	TNC
ENST00000515435.5	-4.34408	-0.259454	15.624	7.72667e-05	1	ENST00000515435	CSNK1A1
ENST00000391821.6	-4.4548	-2.61772	15.6136	7.76917e-05	1	ENST00000391821	ZNF473
ENST00000392283.8	-3.02158	0.2415	15.6084	7.79092e-05	1	ENST00000392283	PPIL3
ENST00000394125.8	4.73217	-2.50974	15.5954	7.84431e-05	1	ENST00000394125	RABEPK
ENST00000372244.3	-3.97365	-1.07566	15.5877	7.8766e-05	1	ENST00000372244	TMEM53
ENST00000464570.1	-3.98092	-1.97258	15.5836	7.89382e-05	1	ENST00000464570	MIB2
ENST00000645054.1	-4.05977	-1.10896	15.5823	7.89923e-05	1	ENST00000645054
ENST00000564907.5	1.11445	4.09668	15.579	7.91282e-05	1	ENST00000564907	GPR56
ENST00000406859.7	4.11726	-0.799585	15.5693	7.95367e-05	1	ENST00000406859	NRXN1
ENST00000557071.1	-3.62922	-1.2251	15.5568	8.0065e-05	1	ENST00000557071	PPP2R5C
ENST00000374651.8	-2.51849	1.1438	15.4734	8.36725e-05	1	ENST00000374651	ZBTB40
ENST00000541941.5	-4.5828	-1.9535	15.4728	8.37012e-05	1	ENST00000541941	C2orf43
ENST00000304921.9	-4.04582	0.377287	15.4687	8.38832e-05	1	ENST00000304921	RPS7
ENST00000483991.5	4.03837	-0.68925	15.4663	8.39908e-05	1	ENST00000483991	CAMSAP1
ENST00000268099.13	2.22003	1.70495	15.4583	8.43457e-05	1	ENST00000268099	SCAMP2
ENST00000358301.7	4.71209	-2.00469	15.4373	8.52889e-05	1	ENST00000358301	PAK4
ENST00000619450.4	-3.21715	1.21691	15.428	8.57078e-05	1	ENST00000619450
ENST00000638626.1	-1.88797	2.11435	15.4265	8.57784e-05	1	ENST00000638626
ENST00000380003.7	-4.02909	-1.65507	15.4222	8.59741e-05	1	ENST00000380003	C9orf72
ENST00000262173.7	-1.30137	3.35859	15.4093	8.6562e-05	1	ENST00000262173	RNMT
ENST00000445766.7	-4.75292	-1.13307	15.3985	8.70551e-05	1	ENST00000445766	PRICKLE1
ENST00000358450.8	-3.65403	-0.69793	15.3954	8.71993e-05	1	ENST00000358450	PDE11A
ENST00000356093.6	-1.68383	2.83412	15.3913	8.73878e-05	1	ENST00000356093	EPB41
ENST00000509513.6	-4.4247	-2.59676	15.3714	8.83144e-05	1	ENST00000509513	ZMYND11
ENST00000449647.5	4.39981	-2.0209	15.3471	8.94596e-05	1	ENST00000449647	SPATS2L
ENST00000491128.5	-4.52391	-1.8678	15.3461	8.95058e-05	1	ENST00000491128	SMPD4
ENST00000389958.7	-4.58449	-1.76929	15.3419	8.97049e-05	1	ENST00000389958	SYTL2
ENST00000539493.2	4.67615	-1.68482	15.335	9.00337e-05	1	ENST00000539493	RAB3GAP1
ENST00000506869.5	-4.3243	-0.384889	15.3328	9.01377e-05	1	ENST00000506869	WDR19
ENST00000528856.5	-4.33731	-2.72111	15.3281	9.03621e-05	1	ENST00000528856	CAPRIN1
ENST00000597850.1	-2.79408	0.547617	15.3252	9.05002e-05	1	ENST00000597850	ZIK1
ENST00000467411.5	-2.84626	-0.305179	15.3121	9.11295e-05	1	ENST00000467411	CDCA7
ENST00000457726.5	3.52014	-0.14972	15.3074	9.13578e-05	1	ENST00000457726	RNF123
ENST00000625521.2	-3.80026	-0.406013	15.3034	9.15527e-05	1	ENST00000625521
ENST00000637913.1	3.2161	-0.503439	15.3003	9.17021e-05	1	ENST00000637913
ENST00000629319.2	4.87201	-1.8911	15.2972	9.18538e-05	1	ENST00000629319
ENST00000630785.2	2.60141	0.829325	15.2916	9.21246e-05	1	ENST00000630785
ENST00000446474.5	-4.54178	-1.97043	15.2857	9.24146e-05	1	ENST00000446474	ZSCAN31
ENST00000433297.2	0.964122	4.6878	15.2562	9.38674e-05	1	ENST00000433297	HMGCS1
ENST00000621391.4	4.60004	-2.45248	15.2245	9.54556e-05	1	ENST00000621391
ENST00000392451.6	-2.88875	0.350107	15.2172	9.5829e-05	1	ENST00000392451	TRIM46
ENST00000513801.5	4.49401	-1.06284	15.1964	9.68856e-05	1	ENST00000513801	ATP2C1
ENST00000413152.3	3.4644	0.022927	15.1964	9.6886e-05	1	ENST00000413152	THSD7B
ENST00000586782.5	4.78033	-2.40904	15.1861	9.74178e-05	1	ENST00000586782	GRN
ENST00000485608.5	-2.96457	1.2435	15.1795	9.77615e-05	1	ENST00000485608	NRD1
ENST00000466996.5	4.73447	-1.87725	15.1668	9.84166e-05	1	ENST00000466996	LNP1
ENST00000643851.1	-4.50047	-1.89966	15.1665	9.84352e-05	1	ENST00000643851
ENST00000603888.2	4.57648	-2.44783	15.1656	9.84792e-05	1	ENST00000603888
ENST00000644622.1	4.31117	-2.00449	15.1553	9.9018e-05	1	ENST00000644622
ENST00000388741.7	4.42973	-2.2949	15.1349	0.000100096	1	ENST00000388741	EYA1
ENST00000446294.6	-3.65796	-0.381275	15.1241	0.000100669	1	ENST00000446294	NREP
ENST00000575878.1	4.17099	-0.226893	15.1108	0.00010138	1	ENST00000575878	DDX19A
ENST00000379619.5	-1.86608	2.10251	15.1083	0.000101516	1	ENST00000379619	FOSL2
ENST00000474542.2	3.36582	-0.696782	15.0845	0.000102804	1	ENST00000474542	REEP5
ENST00000528995.5	3.81531	-0.862062	15.0839	0.000102835	1	ENST00000528995	ILK
ENST00000329008.9	1.33626	3.487	15.0803	0.000103035	1	ENST00000329008	CALN1
ENST00000623632.3	-3.04245	-0.9297	15.0777	0.000103174	1	ENST00000623632
ENST00000469328.5	4.4992	-0.981784	15.0566	0.000104336	1	ENST00000469328	IMPDH1
ENST00000635750.1	-2.64447	1.43612	15.044	0.000105031	1	ENST00000635750
ENST00000619121.4	-3.87181	0.733984	15.0285	0.0001059	1	ENST00000619121
ENST00000479480.5	-3.48146	-1.19808	15.0026	0.000107362	1	ENST00000479480	CTPS1
ENST00000637718.1	-4.46833	-2.39616	14.9964	0.000107716	1	ENST00000637718
ENST00000612180.4	-3.39411	0.395248	14.9891	0.000108134	1	ENST00000612180
ENST00000361248.8	-4.02374	-1.65219	14.9786	0.000108735	1	ENST00000361248	MXI1
ENST00000593475.5	3.79025	-0.268564	14.9721	0.000109113	1	ENST00000593475
ENST00000636808.1	-2.56545	1.41687	14.9594	0.000109849	1	ENST00000636808
ENST00000647302.1	2.80655	0.920902	14.9564	0.000110023	1	ENST00000647302
ENST00000402364.1	-0.757663	5.49687	14.9549	0.000110113	1	ENST00000402364	SACS
ENST00000554045.5	4.50677	-2.02423	14.9483	0.000110499	1	ENST00000554045	EVL
ENST00000392365.5	-3.37479	-0.618889	14.9446	0.000110713	1	ENST00000392365	TFPI
ENST00000356150.9	-4.5181	-1.122	14.9135	0.000112555	1	ENST00000356150	SH3YL1
ENST00000563858.5	3.00462	-0.579777	14.9098	0.000112775	1	ENST00000563858	NUP93
ENST00000409842.5	4.31683	-0.917001	14.9052	0.00011305	1	ENST00000409842	RABL2A
ENST00000433753.4	3.63885	0.246537	14.8989	0.000113429	1	ENST00000433753	SEMA3B
ENST00000487131.3	2.77922	-0.0625438	14.8848	0.00011428	1	ENST00000487131	MAP7D1
ENST00000381333.9	4.29875	-2.04051	14.8772	0.000114743	1	ENST00000381333	ASMTL
ENST00000602367.2	-1.87188	1.84894	14.8464	0.000116633	1	ENST00000602367	RP1-152L7.5
ENST00000294785.9	4.74986	-1.70897	14.8412	0.000116954	1	ENST00000294785	NCSTN
ENST00000490680.5	-2.93135	0.941385	14.8329	0.000117469	1	ENST00000490680	IPO5
ENST00000573116.5	3.37369	0.11098	14.8052	0.000119205	1	ENST00000573116	MYBBP1A
ENST00000409908.5	3.68126	-0.433926	14.7978	0.000119674	1	ENST00000409908	MDH1
ENST00000448514.1	-4.27875	-2.91358	14.7873	0.000120345	1	ENST00000448514	GGTLC2
ENST00000431893.3	-2.3187	1.57928	14.7825	0.000120648	1	ENST00000431893	SEC16A
ENST00000469075.5	-3.5365	-0.242271	14.772	0.000121321	1	ENST00000469075	NVL
ENST00000452396.5	-4.53492	-1.78039	14.764	0.000121839	1	ENST00000452396	ERI3
ENST00000436817.6	-1.14071	3.47163	14.76	0.000122099	1	ENST00000436817	HK1
ENST00000479656.5	3.08173	-0.0260966	14.746	0.000123009	1	ENST00000479656	APTX
ENST00000503453.5	-3.14048	-0.309919	14.7442	0.000123124	1	ENST00000503453	NDUFC1
ENST00000449788.6	-0.902684	5.5453	14.7227	0.000124537	1	ENST00000449788	C4B
ENST00000344227.6	3.53956	-1.23273	14.7171	0.000124907	1	ENST00000344227	CARD14
ENST00000612258.4	4.27427	-1.31144	14.7077	0.000125535	1	ENST00000612258
ENST00000407242.6	1.92395	1.82033	14.6816	0.000127283	1	ENST00000407242	LRRC32
ENST00000646149.1	-3.60989	-1.0048	14.6728	0.000127876	1	ENST00000646149
ENST00000358239.8	4.50152	-2.29247	14.6567	0.000128973	1	ENST00000358239	PPP1CA
ENST00000354959.8	-2.49905	0.784687	14.6567	0.000128975	1	ENST00000354959	ZNF43
ENST00000507824.6	4.74233	-2.00441	14.6475	0.000129607	1	ENST00000507824	WDR17
ENST00000251973.9	-2.98639	0.524314	14.6441	0.000129841	1	ENST00000251973	CARD10
ENST00000630672.2	-4.21455	-2.21359	14.6379	0.000130267	1	ENST00000630672
ENST00000421422.1	-1.59748	2.75714	14.6299	0.000130822	1	ENST00000421422	ZHX3
ENST00000535765.5	4.40115	-2.3527	14.6222	0.00013136	1	ENST00000535765	VPS37B
ENST00000378628.8	1.70402	2.0869	14.6181	0.000131647	1	ENST00000378628	PRRG1
ENST00000318493.10	-4.65058	-2.14007	14.5912	0.000133534	1	ENST00000318493	MET
ENST00000517539.5	4.41976	-0.860855	14.578	0.000134474	1	ENST00000517539	NPIPB5
ENST00000452489.6	2.57164	1.52263	14.5711	0.000134968	1	ENST00000452489	PPP2R4
ENST00000523027.1	1.38582	3.13173	14.555	0.000136126	1	ENST00000523027	DPYSL2
ENST00000590099.5	-2.83235	0.99391	14.5409	0.000137148	1	ENST00000590099	BECN1
ENST00000587636.1	-3.91392	-1.63337	14.5175	0.000138863	1	ENST00000587636	GNA11
ENST00000536246.5	1.89545	2.15575	14.5167	0.000138925	1	ENST00000536246	MPP2
ENST00000577866.5	-1.91995	1.82326	14.5067	0.000139665	1	ENST00000577866	AMZ2
ENST00000636384.2	4.55178	-2.12136	14.482	0.000141503	1	ENST00000636384
ENST00000358590.8	-3.93451	-0.774176	14.4804	0.000141629	1	ENST00000358590	CACNA1H
ENST00000409593.5	-4.30677	-1.88709	14.476	0.00014196	1	ENST00000409593	PMS1
ENST00000643665.1	-3.31009	0.161983	14.4747	0.000142052	1	ENST00000643665
ENST00000371191.5	4.59215	-2.47939	14.4639	0.00014287	1	ENST00000371191	NFIA
ENST00000433259.6	-4.8381	-1.09348	14.4581	0.00014331	1	ENST00000433259	ENTPD6
ENST00000543909.5	-4.19666	-2.1476	14.4541	0.000143619	1	ENST00000543909	SLC2A14
ENST00000394185.6	3.21427	0.58974	14.4338	0.000145171	1	ENST00000394185	CLDND1
ENST00000645574.1	4.22774	-1.20923	14.4004	0.000147773	1	ENST00000645574
ENST00000534482.6	-4.08529	-1.76602	14.3993	0.000147855	1	ENST00000534482	RNASEH2C
ENST00000514745.5	-4.39171	-2.52406	14.3938	0.00014829	1	ENST00000514745	AASDH
ENST00000455841.6	-3.51598	-0.691852	14.3928	0.000148372	1	ENST00000455841	GTF2IRD1
ENST00000635856.1	-1.64589	2.55319	14.3925	0.000148389	1	ENST00000635856
ENST00000586574.5	4.28569	-2.41038	14.3923	0.000148409	1	ENST00000586574	GIT1
ENST00000470968.6	4.35245	-2.67778	14.3804	0.000149352	1	ENST00000470968	ELOVL1
ENST00000375398.6	-4.17242	-0.53625	14.3666	0.000150451	1	ENST00000375398	SVIL
ENST00000616859.4	4.58381	-1.53092	14.3624	0.000150785	1	ENST00000616859
ENST00000620100.4	-4.30952	-2.01583	14.3596	0.000151004	1	ENST00000620100
ENST00000381329.5	-2.86607	0.674705	14.337	0.000152831	1	ENST00000381329	WDR37
ENST00000596825.5	2.79822	-0.197722	14.3318	0.000153253	1	ENST00000596825	ZNF544
ENST00000347004.2	4.95314	-1.09015	14.3191	0.000154292	1	ENST00000347004	JAG2
ENST00000600105.5	-3.92805	-1.41122	14.2714	0.000158255	1	ENST00000600105	PTOV1
ENST00000506793.5	-2.7928	0.618484	14.2629	0.000158971	1	ENST00000506793	GUF1
ENST00000447098.6	4.3114	-2.75273	14.2606	0.000159164	1	ENST00000447098	PTCH2
ENST00000394708.6	-3.85281	-1.06045	14.2287	0.000161881	1	ENST00000394708	TBCK
ENST00000612045.4	4.4338	-2.76865	14.2233	0.00016235	1	ENST00000612045
ENST00000460721.1	-3.69601	-0.703914	14.2114	0.000163379	1	ENST00000460721	LDOC1
ENST00000610874.4	-3.58814	-0.279971	14.2079	0.000163686	1	ENST00000610874
ENST00000585047.5	-3.65955	-1.69221	14.1936	0.000164928	1	ENST00000585047	THRA
ENST00000277895.9	3.88768	-0.537324	14.1904	0.000165214	1	ENST00000277895	ABLIM1
ENST00000405646.5	3.29409	0.119496	14.1823	0.00016592	1	ENST00000405646	MTA1
ENST00000645270.1	-4.5381	-1.13924	14.1477	0.000169002	1	ENST00000645270
ENST00000627772.2	4.34431	-2.01219	14.137	0.000169967	1	ENST00000627772
ENST00000644881.1	1.12949	3.60186	14.1236	0.000171183	1	ENST00000644881
ENST00000541113.5	-3.55166	0.174845	14.1203	0.000171481	1	ENST00000541113	ACADM
ENST00000380634.5	-4.24983	-2.75282	14.1181	0.000171686	1	ENST00000380634	SH3BGR
ENST00000392753.7	-3.53259	0.483448	14.1177	0.000171722	1	ENST00000392753	RBMS1
ENST00000409181.1	-4.34558	-2.54508	14.0832	0.000174902	1	ENST00000409181	SUMO1
ENST00000569046.1	4.1863	-1.56542	14.0758	0.000175585	1	ENST00000569046	RP11-673C5.1
ENST00000480651.1	4.4541	-2.08344	14.042	0.000178773	1	ENST00000480651	KIAA1109
ENST00000630951.1	-3.38562	-0.183487	14.029	0.000180012	1	ENST00000630951
ENST00000382452.6	-0.923238	4.65953	14.027	0.000180207	1	ENST00000382452	WDR1
ENST00000407796.6	-1.11559	3.48999	14.0187	0.000181004	1	ENST00000407796	AKT1
ENST00000547101.5	4.27633	-2.58376	14.0068	0.000182148	1	ENST00000547101	IRAK4
ENST00000589699.1	1.28684	3.41855	14.0059	0.000182241	1	ENST00000589699	MAPRE2
ENST00000589590.1	-1.47687	2.62956	14.0009	0.000182725	1	ENST00000589590	C19orf43
ENST00000276297.8	2.02692	2.16261	13.9982	0.000182983	1	ENST00000276297	DLC1
ENST00000460062.7	-4.02464	-2.25231	13.9951	0.000183287	1	ENST00000460062	CSNK2A1
ENST00000309836.9	2.99519	-0.16647	13.9917	0.00018362	1	ENST00000309836	SPIRE1
ENST00000575158.5	-2.89306	-0.603251	13.9621	0.000186535	1	ENST00000575158	MYO1C
ENST00000381815.8	1.73468	2.254	13.9535	0.000187392	1	ENST00000381815	GART
ENST00000374193.8	1.59469	2.89737	13.9525	0.000187491	1	ENST00000374193	WDR31
ENST00000466496.5	-4.15865	-2.32969	13.9458	0.000188158	1	ENST00000466496	MTMR11
ENST00000434032.6	4.37931	-1.68079	13.9435	0.000188391	1	ENST00000434032	USP19
ENST00000343258.8	3.894	-1.31456	13.9404	0.000188699	1	ENST00000343258	VAV3
ENST00000458646.1	-1.54696	2.44484	13.9308	0.000189665	1	ENST00000458646	RARB
ENST00000590661.1	3.30215	-0.7008	13.9266	0.000190089	1	ENST00000590661	ABHD17A
ENST00000588993.1	2.22316	0.926639	13.9195	0.000190808	1	ENST00000588993	ZNF260
ENST00000465486.6	3.9725	-2.29073	13.9189	0.00019087	1	ENST00000465486	NUP214
ENST00000369694.6	-2.76322	0.61207	13.9095	0.000191821	1	ENST00000369694	SNAP91
ENST00000381187.8	2.22121	1.67605	13.9076	0.000192018	1	ENST00000381187	CD99
ENST00000584350.1	-3.82504	-1.367	13.9041	0.00019238	1	ENST00000584350	AMZ2
ENST00000537580.5	4.38763	-2.61661	13.9029	0.000192506	1	ENST00000537580	UTY
ENST00000368322.7	4.04366	-1.7691	13.9019	0.000192605	1	ENST00000368322	RIT1
ENST00000451301.5	1.57711	2.59922	13.9007	0.000192723	1	ENST00000451301	MORF4L2
ENST00000515725.5	1.01531	4.15495	13.898	0.000193002	1	ENST00000515725	COPG1
ENST00000300441.8	-2.48748	0.54869	13.8877	0.000194059	1	ENST00000300441	ACSF2
ENST00000568640.5	4.44517	-0.302649	13.8484	0.000198169	1	ENST00000568640	NDRG4
ENST00000569598.6	1.96718	1.1761	13.841	0.000198946	1	ENST00000569598	RNPS1
ENST00000520793.5	3.27577	0.110623	13.83	0.000200118	1	ENST00000520793	ANKRD6
ENST00000626119.2	4.71671	-1.90294	13.8276	0.000200368	1	ENST00000626119
ENST00000611770.4	2.82786	1.30458	13.821	0.00020108	1	ENST00000611770
ENST00000517585.1	4.36763	-2.18118	13.8071	0.000202568	1	ENST00000517585	ZFHX4
ENST00000469926.5	4.40618	-2.5192	13.7994	0.000203404	1	ENST00000469926	PON2
ENST00000344686.6	-3.85414	-0.284237	13.782	0.000205293	1	ENST00000344686	MAP3K14
ENST00000520177.5	-0.902779	4.35349	13.7801	0.000205505	1	ENST00000520177	G3BP1
ENST00000472800.1	4.10633	-1.83351	13.7664	0.000207001	1	ENST00000472800	AUP1
ENST00000611599.1	4.64139	-1.86093	13.7648	0.000207178	1	ENST00000611599
ENST00000512416.5	-3.81056	-1.77121	13.7584	0.000207889	1	ENST00000512416	SPATA20
ENST00000352527.5	-1.45359	2.69724	13.7536	0.000208417	1	ENST00000352527	KCNAB2
ENST00000431330.6	-4.35523	-0.996476	13.7505	0.00020876	1	ENST00000431330	HARS
ENST00000455904.5	-4.22151	-2.8659	13.7468	0.00020918	1	ENST00000455904	HDAC11
ENST00000646107.1	1.11781	4.29772	13.7451	0.000209364	1	ENST00000646107
ENST00000587003.5	4.44935	-2.56113	13.745	0.000209381	1	ENST00000587003	HEATR6
ENST00000520927.5	-4.15997	-2.53165	13.7447	0.000209406	1	ENST00000520927	ASAP1
ENST00000620650.4	-4.23378	-2.78392	13.7437	0.000209522	1	ENST00000620650
ENST00000508222.5	-4.43257	-2.38301	13.7319	0.00021084	1	ENST00000508222	ATP13A2
ENST00000367731.5	-4.14176	-0.288015	13.7304	0.000211016	1	ENST00000367731	DNM3
ENST00000325215.10	-4.51409	-1.12202	13.7282	0.000211259	1	ENST00000325215	ATXN2L
ENST00000427534.6	4.52937	-1.26193	13.6976	0.000214723	1	ENST00000427534	SPG11
ENST00000497805.5	4.6219	-1.08155	13.6914	0.000215437	1	ENST00000497805	PDE9A
ENST00000521845.5	4.17826	-2.00391	13.6657	0.000218407	1	ENST00000521845	STAU2
ENST00000591409.5	4.25729	-2.52001	13.6637	0.000218635	1	ENST00000591409	EIF3K
ENST00000634420.1	4.25729	-2.52001	13.6637	0.000218635	1	ENST00000634420
ENST00000357271.9	-3.4717	-0.949336	13.649	0.000220359	1	ENST00000357271	GRB10
ENST00000416457.5	-3.22961	-0.689086	13.6485	0.000220418	1	ENST00000416457	CNOT10
ENST00000414986.5	4.4359	-2.08538	13.6474	0.000220548	1	ENST00000414986	RRP12
ENST00000469090.5	-3.56456	-0.97976	13.6458	0.000220737	1	ENST00000469090	CORO6
ENST00000347703.7	-3.50705	-1.1859	13.6378	0.00022168	1	ENST00000347703	CDCA7
ENST00000376160.5	-4.18585	-2.08502	13.6122	0.000224726	1	ENST00000376160	ABI1
ENST00000526793.5	-4.19515	-2.0947	13.6096	0.000225035	1	ENST00000526793	KBTBD3
ENST00000446120.6	-1.67035	1.89638	13.6065	0.000225408	1	ENST00000446120	SLC44A3
ENST00000348405.8	2.9047	1.32666	13.5973	0.000226517	1	ENST00000348405	SEC31A
ENST00000391875.6	4.3127	-2.04075	13.5889	0.000227532	1	ENST00000391875	NVL
ENST00000369354.7	3.86601	-1.0473	13.586	0.000227879	1	ENST00000369354	PDE4DIP
ENST00000535977.5	1.93434	2.38694	13.585	0.000228004	1	ENST00000535977	RAB40C
ENST00000621814.4	4.49276	-2.19569	13.5642	0.00023054	1	ENST00000621814
ENST00000568424.1	4.14117	-1.50226	13.5552	0.000231643	1	ENST00000568424	NDRG4
ENST00000252011.7	2.25287	1.40099	13.5386	0.000233705	1	ENST00000252011	DHX35
ENST00000589737.5	4.35196	-0.714143	13.5336	0.000234335	1	ENST00000589737	POLR2E
ENST00000549139.5	4.12938	-2.20382	13.5251	0.000235394	1	ENST00000549139	CHMP1A
ENST00000520403.1	4.52751	-1.67266	13.5225	0.000235717	1	ENST00000520403	FAM120AOS
ENST00000421550.1	-4.11495	-2.69479	13.5216	0.000235836	1	ENST00000421550	CXorf57
ENST00000571378.5	-3.78465	0.294025	13.5082	0.00023752	1	ENST00000571378	SRRM2
ENST00000481290.5	-4.03944	-1.7501	13.4919	0.000239595	1	ENST00000481290	SLC25A22
ENST00000351937.9	4.30351	-2.30672	13.4646	0.000243109	1	ENST00000351937	TRIM41
ENST00000549847.5	4.05473	-1.05768	13.4621	0.000243434	1	ENST00000549847	RPL6
ENST00000328554.8	-3.04417	-0.0295528	13.455	0.000244357	1	ENST00000328554	C22orf29
ENST00000640341.1	-2.65798	0.577698	13.4498	0.000245033	1	ENST00000640341
ENST00000642445.1	3.74664	-1.0128	13.4492	0.000245113	1	ENST00000642445
ENST00000527423.5	4.20138	-2.36181	13.436	0.00024684	1	ENST00000527423	EPB41L2
ENST00000629586.2	-2.59922	0.137466	13.4322	0.000247348	1	ENST00000629586
ENST00000612738.4	1.60802	2.16024	13.4313	0.000247466	1	ENST00000612738
ENST00000640763.1	-2.96604	-0.268468	13.4173	0.000249314	1	ENST00000640763
ENST00000562256.5	-3.93946	-1.9693	13.4026	0.000251276	1	ENST00000562256	TCF25
ENST00000479210.1	4.13757	-0.739951	13.4003	0.00025159	1	ENST00000479210	GLI3
ENST00000397410.9	4.454	-1.68673	13.391	0.000252829	1	ENST00000397410	AKAP8L
ENST00000533349.5	-4.47901	-1.00998	13.3813	0.000254141	1	ENST00000533349	RRM1
ENST00000264758.11	-0.804443	5.15548	13.3798	0.000254353	1	ENST00000264758	ADD1
ENST00000275605.7	-3.30621	1.01942	13.3756	0.000254919	1	ENST00000275605	PSPH
ENST00000407464.6	1.94999	2.15646	13.364	0.000256506	1	ENST00000407464	HIC2
ENST00000479449.1	-3.92467	-1.8736	13.3618	0.000256797	1	ENST00000479449	QRICH1
ENST00000597480.1	3.10257	-0.929908	13.3484	0.000258643	1	ENST00000597480	FSD1
ENST00000583130.5	3.91172	-1.20476	13.3374	0.000260166	1	ENST00000583130	WIPF2
ENST00000453350.1	0.952814	6.11639	13.3203	0.000262551	1	ENST00000453350	TUBB
ENST00000642042.1	-3.89059	-1.66179	13.3194	0.000262676	1	ENST00000642042
ENST00000522855.5	4.00037	-0.0199326	13.3168	0.000263034	1	ENST00000522855	SKP1
ENST00000381808.7	-3.96945	-2.0521	13.3154	0.000263235	1	ENST00000381808	SDCBP2
ENST00000343936.4	1.0648	3.61498	13.3064	0.000264498	1	ENST00000343936	ZC3H6
ENST00000518836.5	-2.29871	0.653591	13.3058	0.000264589	1	ENST00000518836	EBF1
ENST00000646627.1	4.27035	-1.72611	13.2908	0.000266715	1	ENST00000646627
ENST00000354230.7	4.28185	-1.69021	13.2858	0.00026743	1	ENST00000354230	MCM7
ENST00000309157.8	3.87711	-1.15685	13.2834	0.000267761	1	ENST00000309157	RORA
ENST00000398904.6	-2.05434	2.24777	13.2771	0.000268662	1	ENST00000398904	DAAM2
ENST00000429178.5	-0.900116	4.31661	13.2616	0.000270893	1	ENST00000429178	SUN1
ENST00000372521.8	-3.2186	-1.24654	13.2547	0.000271893	1	ENST00000372521	CCDC23
ENST00000514079.5	4.17396	-0.588537	13.2438	0.000273485	1	ENST00000514079	CACNA1G
ENST00000491958.5	-4.09174	-1.86092	13.242	0.000273751	1	ENST00000491958	SELM
ENST00000531198.5	-2.98524	0.0717892	13.2314	0.000275305	1	ENST00000531198	CRYAB
ENST00000343599.5	-4.0674	-1.8199	13.2103	0.00027841	1	ENST00000343599	ZNF540
ENST00000222969.9	-4.17938	-2.32005	13.205	0.000279199	1	ENST00000222969	BUD31
ENST00000535325.5	4.1969	-1.51728	13.198	0.000280251	1	ENST00000535325	FYCO1
ENST00000509031.5	-3.68682	-0.136256	13.1974	0.000280339	1	ENST00000509031	PPA2
ENST00000540449.5	2.88038	0.639664	13.1932	0.000280974	1	ENST00000540449	MXD1
ENST00000466143.5	4.12575	-1.9805	13.1786	0.000283162	1	ENST00000466143	ARHGEF7
ENST00000329613.7	-2.41751	0.71241	13.1703	0.000284416	1	ENST00000329613	TSHZ2
ENST00000588922.5	-3.27032	-0.582439	13.169	0.000284623	1	ENST00000588922	FBXL12
ENST00000519845.5	-3.32698	-0.18483	13.1539	0.000286923	1	ENST00000519845	TMEM67
ENST00000641782.1	4.17029	-2.91419	13.1439	0.000288456	1	ENST00000641782
ENST00000545588.5	4.18511	-1.21172	13.1262	0.000291202	1	ENST00000545588	ZC3H11A
ENST00000381810.7	3.96418	-0.981739	13.1237	0.000291581	1	ENST00000381810	LITAF
ENST00000642078.1	-4.62094	-2.04342	13.1215	0.000291927	1	ENST00000642078
ENST00000536226.1	4.42986	-1.25817	13.1172	0.000292591	1	ENST00000536226	CRNKL1
ENST00000646690.1	-4.08085	-2.21898	13.0969	0.000295793	1	ENST00000646690
ENST00000567239.5	3.19444	-0.633247	13.0877	0.000297246	1	ENST00000567239	NFAT5
ENST00000565644.5	4.4197	-1.9725	13.0844	0.000297763	1	ENST00000565644	SLC7A5
ENST00000558724.1	3.93247	-1.0875	13.0761	0.000299089	1	ENST00000558724	ZFAND6
ENST00000527771.5	3.38439	-0.269619	13.0611	0.000301498	1	ENST00000527771	ARNT2
ENST00000448048.6	3.49829	-0.250235	13.051	0.000303123	1	ENST00000448048	AGAP4
ENST00000640219.1	4.22361	-1.68094	13.0366	0.000305464	1	ENST00000640219
ENST00000476300.1	3.63983	1.99275	13.0269	0.000307041	1	ENST00000476300	RPL13A
ENST00000545167.5	2.75704	0.518639	13.0256	0.000307269	1	ENST00000545167	PHB2
ENST00000446256.6	-4.08781	-2.29564	13.023	0.000307681	1	ENST00000446256	DHX30
ENST00000396617.7	4.50736	-1.13436	13.0203	0.000308138	1	ENST00000396617	MKL1
ENST00000448447.6	4.34286	-1.80544	13.0159	0.000308865	1	ENST00000448447	MOB4
ENST00000258180.7	-3.55842	0.199202	13.012	0.000309509	1	ENST00000258180	KIAA0513
ENST00000492582.5	2.55471	0.405585	13.0099	0.000309848	1	ENST00000492582	CHKB
ENST00000616673.4	-4.16256	-2.15328	13.0073	0.000310281	1	ENST00000616673
ENST00000642177.1	-4.09638	-2.61734	13.0047	0.000310709	1	ENST00000642177
ENST00000472742.5	-3.98691	-3.07495	12.9949	0.000312343	1	ENST00000472742	PQBP1
ENST00000368243.5	-3.96855	-1.46209	12.9826	0.000314404	1	ENST00000368243	C1orf61
ENST00000509317.5	-4.0889	-2.72992	12.9782	0.000315147	1	ENST00000509317	COPS4
ENST00000547318.5	4.23464	-2.25448	12.9749	0.000315693	1	ENST00000547318	LETMD1
ENST00000611049.4	-3.01597	-0.674761	12.974	0.000315852	1	ENST00000611049
ENST00000272227.7	2.40566	1.33314	12.9563	0.000318845	1	ENST00000272227	PDIA6
ENST00000397872.5	4.11871	-2.12689	12.9461	0.00032058	1	ENST00000397872	THOC5
ENST00000556133.1	-3.56502	-1.60602	12.9316	0.000323086	1	ENST00000556133	TTC8
ENST00000425798.5	4.13417	-2.62741	12.9294	0.00032347	1	ENST00000425798	HLA-B
ENST00000641656.1	-4.02911	-1.44299	12.9276	0.000323774	1	ENST00000641656
ENST00000602300.5	4.39984	-0.71354	12.9218	0.000324784	1	ENST00000602300	HNRNPDL
ENST00000404484.9	3.99805	-1.1653	12.9184	0.00032537	1	ENST00000404484	TPM1
ENST00000577440.5	4.11269	-2.4519	12.918	0.000325446	1	ENST00000577440	SEPT4
ENST00000496589.5	-1.8785	1.79359	12.9174	0.000325543	1	ENST00000496589	IFT80
ENST00000328843.10	-3.58149	-0.784055	12.9092	0.000326964	1	ENST00000328843	DNAH11
ENST00000518767.5	1.90295	1.41778	12.9005	0.0003285	1	ENST00000518767	STAU2
ENST00000446997.5	2.82789	0.516095	12.8921	0.000329972	1	ENST00000446997	SLC4A10
ENST00000370717.6	0.800424	4.78315	12.8729	0.000333374	1	ENST00000370717	LPHN2
ENST00000424310.6	3.3047	0.301403	12.8725	0.000333453	1	ENST00000424310	RNF145
ENST00000602686.5	4.23047	-2.73674	12.8567	0.000336272	1	ENST00000602686	MAP2K4
ENST00000441725.1	-3.64787	-0.27747	12.8464	0.000338125	1	ENST00000441725	CDC42BPA
ENST00000395331.3	-3.92798	-2.22719	12.8441	0.000338545	1	ENST00000395331	ASL
ENST00000476241.2	-3.49622	-1.24127	12.8343	0.000340322	1	ENST00000476241	HNRNPU
ENST00000357881.8	4.27739	-0.500957	12.8159	0.00034368	1	ENST00000357881	RFX4
ENST00000314830.12	-3.97804	-0.917152	12.8135	0.000344128	1	ENST00000314830	SH2D3C
ENST00000492448.1	2.39576	0.559218	12.8025	0.000346158	1	ENST00000492448	EMD
ENST00000443571.6	4.12691	-2.26394	12.7988	0.000346847	1	ENST00000443571	GSTK1
ENST00000340630.9	-4.02184	-2.73115	12.7728	0.000351694	1	ENST00000340630	IFT27
ENST00000433566.8	-2.61935	0.588049	12.7612	0.000353879	1	ENST00000433566	XPO7
ENST00000431183.6	4.00031	0.872211	12.7447	0.000357013	1	ENST00000431183	SMPD4
ENST00000635895.1	1.14532	3.26459	12.7415	0.000357625	1	ENST00000635895
ENST00000541507.5	4.33478	-2.26958	12.7311	0.000359633	1	ENST00000541507	M6PR
ENST00000457164.6	-3.91671	-3.09703	12.7209	0.000361585	1	ENST00000457164	LMBR1L
ENST00000621648.4	3.46978	-0.534062	12.7135	0.000363025	1	ENST00000621648
ENST00000351487.5	3.0955	-0.037557	12.7083	0.000364027	1	ENST00000351487	UPF3A
ENST00000307896.10	-3.70702	-1.40451	12.6948	0.000366664	1	ENST00000307896	THAP3
ENST00000397088.3	-3.91026	-2.19417	12.6923	0.000367169	1	ENST00000397088	GPER1
ENST00000532427.5	4.25402	-2.13811	12.6886	0.000367899	1	ENST00000532427	SLC44A3
ENST00000248139.7	-1.40558	2.50761	12.6866	0.000368283	1	ENST00000248139	RAB40C
ENST00000452853.6	3.262	1.32247	12.6793	0.000369729	1	ENST00000452853	PFN2
ENST00000571691.5	1.56692	3.41574	12.6681	0.000371944	1	ENST00000571691	ACTG1
ENST00000534286.5	4.09024	-2.42904	12.6642	0.000372717	1	ENST00000534286	SORL1
ENST00000635866.1	4.4383	-1.90321	12.6476	0.000376046	1	ENST00000635866
ENST00000405585.5	2.46765	1.46113	12.6391	0.000377767	1	ENST00000405585	STK25
ENST00000467112.5	2.30245	1.77323	12.6062	0.000384478	1	ENST00000467112	RRP1
ENST00000641658.1	3.21748	-1.56682	12.6048	0.000384752	1	ENST00000641658
ENST00000514096.5	4.23429	-2.69458	12.6041	0.000384891	1	ENST00000514096	LIMCH1
ENST00000540857.5	-3.46733	-1.286	12.591	0.0003876	1	ENST00000540857	HRASLS5
ENST00000635846.1	-2.45069	1.06512	12.5876	0.000388324	1	ENST00000635846
ENST00000344626.9	0.860429	4.42128	12.5854	0.000388772	1	ENST00000344626	SMARCA4
ENST00000562264.5	-4.93787	0.0158535	12.5731	0.000391345	1	ENST00000562264	PCBP2
ENST00000406287.5	3.66393	-0.918209	12.5681	0.000392384	1	ENST00000406287	TANK
ENST00000543739.5	4.1988	-2.6881	12.5653	0.000392979	1	ENST00000543739	IGHMBP2
ENST00000227503.13	-1.0644	3.62851	12.5529	0.000395586	1	ENST00000227503	SF1
ENST00000393189.2	-4.13084	-1.9074	12.547	0.000396833	1	ENST00000393189	CPNE5
ENST00000552948.5	-3.53206	-0.969186	12.5455	0.000397157	1	ENST00000552948	PPFIA2
ENST00000272521.6	-3.42511	-0.318897	12.5428	0.000397733	1	ENST00000272521	TMEM177
ENST00000549490.1	3.24278	-0.940152	12.5365	0.000399078	1	ENST00000549490	UBE2N
ENST00000587629.5	-4.00799	-2.52233	12.5336	0.000399699	1	ENST00000587629	SDF2
ENST00000637657.1	4.26312	-1.34618	12.51	0.000404786	1	ENST00000637657
ENST00000471761.5	-4.14807	-2.15521	12.4997	0.000407011	1	ENST00000471761	VPS52
ENST00000488583.5	-4.14807	-2.15521	12.4997	0.000407011	1	ENST00000488583	VPS52
ENST00000478934.5	-4.14807	-2.15521	12.4997	0.000407011	1	ENST00000478934	VPS52
ENST00000344102.9	-1.661	2.68709	12.4858	0.000410057	1	ENST00000344102	WARS
ENST00000358681.8	-3.8886	-2.41052	12.4836	0.000410546	1	ENST00000358681	EXT2
ENST00000396356.7	-2.25255	1.41471	12.4829	0.000410689	1	ENST00000396356	SOX6
ENST00000640376.1	4.1053	-2.22043	12.4622	0.000415259	1	ENST00000640376
ENST00000439647.5	3.8803	0.0478286	12.4532	0.000417283	1	ENST00000439647	AP2M1
ENST00000393158.6	-1.98222	1.46069	12.4445	0.000419217	1	ENST00000393158	PDGFD
ENST00000520857.5	1.67425	1.99932	12.4344	0.000421491	1	ENST00000520857	TRAPPC9
ENST00000543227.5	3.90506	-1.90814	12.4338	0.000421642	1	ENST00000543227	ZNF611
ENST00000368426.3	-2.60095	0.732952	12.4205	0.00042464	1	ENST00000368426	ZBTB7B
ENST00000462133.5	3.68655	-1.57308	12.4196	0.00042485	1	ENST00000462133	CCT6A
ENST00000549793.5	4.15141	-2.66914	12.4158	0.000425717	1	ENST00000549793	RP11-164J13.1
ENST00000437268.6	-2.75988	0.261175	12.4156	0.000425773	1	ENST00000437268	OSBP2
ENST00000552371.1	3.13277	-0.443274	12.4132	0.000426301	1	ENST00000552371	MARS
ENST00000619988.4	-3.08695	-0.998326	12.4009	0.000429125	1	ENST00000619988
ENST00000488574.5	0.78934	4.9581	12.3962	0.000430203	1	ENST00000488574	PEG10
ENST00000565370.1	3.94824	-1.84172	12.3876	0.000432198	1	ENST00000565370	SPG7
ENST00000638274.1	-3.7057	-2.57831	12.3818	0.000433549	1	ENST00000638274
ENST00000444973.5	-3.51056	-1.64642	12.3814	0.000433631	1	ENST00000444973	NEK6
ENST00000482914.5	2.07569	2.51079	12.3805	0.000433845	1	ENST00000482914	BRD2
ENST00000597150.5	3.88324	-1.81408	12.38	0.000433964	1	ENST00000597150	KANSL3
ENST00000536073.1	4.0007	-2.39427	12.3771	0.000434639	1	ENST00000536073	ARL6IP4
ENST00000622749.1	2.13229	1.04547	12.3568	0.000439376	1	ENST00000622749
ENST00000369645.5	-3.91166	-2.68343	12.3495	0.000441111	1	ENST00000369645	MOV10
ENST00000509980.5	-4.24618	-2.14056	12.3345	0.000444672	1	ENST00000509980	EXOSC9
ENST00000403172.8	2.43274	1.06106	12.3198	0.000448168	1	ENST00000403172	PYCR1
ENST00000481941.5	-1.78952	1.51575	12.3183	0.000448544	1	ENST00000481941	DHX36
ENST00000621812.2	3.05698	-0.373809	12.2917	0.000454972	1	ENST00000621812
ENST00000373878.3	-1.85736	1.65541	12.2825	0.000457235	1	ENST00000373878	PHYHIPL
ENST00000360366.8	2.9893	0.0296973	12.2796	0.000457946	1	ENST00000360366	TIAM2
ENST00000515884.5	3.23836	-1.52032	12.276	0.000458823	1	ENST00000515884	PET112
ENST00000396594.7	-1.1906	3.14049	12.2701	0.000460275	1	ENST00000396594	GNE
ENST00000432252.1	0.670903	7.42811	12.2672	0.00046099	1	ENST00000432252	PRRC2A
ENST00000338338.9	-1.4382	2.16045	12.2459	0.000466271	1	ENST00000338338	AURKAIP1
ENST00000631627.1	-4.16825	-2.22334	12.2355	0.0004689	1	ENST00000631627
ENST00000478324.5	-4.16825	-2.22334	12.2355	0.0004689	1	ENST00000478324	HRAS
ENST00000550344.5	-4.22839	-1.77558	12.2338	0.000469325	1	ENST00000550344	C12orf23
ENST00000530708.4	-3.90633	-2.9659	12.2313	0.000469949	1	ENST00000530708	PHLDB1
ENST00000390015.7	-3.3524	-0.0606305	12.2069	0.000476123	1	ENST00000390015	GAA
ENST00000647002.1	1.74916	2.27868	12.1943	0.000479361	1	ENST00000647002
ENST00000398511.3	1.55647	2.19624	12.1926	0.000479795	1	ENST00000398511	ZBTB21
ENST00000542347.5	-2.75101	-0.43601	12.1905	0.000480326	1	ENST00000542347	WDR74
ENST00000351071.11	-0.932523	3.9463	12.1864	0.000481385	1	ENST00000351071	FAM21A
ENST00000602662.1	3.28254	-0.407349	12.1822	0.000482486	1	ENST00000602662	MINOS1-NBL1
ENST00000361452.8	-3.07608	-0.0709741	12.1717	0.000485201	1	ENST00000361452	NF2
ENST00000332050.10	-3.94215	-2.35686	12.1711	0.000485347	1	ENST00000332050	EWSR1
ENST00000447863.5	-1.40686	2.95649	12.1671	0.000486396	1	ENST00000447863	DMTF1
ENST00000494675.5	-2.67733	0.303823	12.1628	0.00048751	1	ENST00000494675	LRIF1
ENST00000373068.6	-2.4585	0.0795041	12.1543	0.000489736	1	ENST00000373068	SLC25A25
ENST00000327028.8	3.51298	-0.558569	12.1476	0.000491513	1	ENST00000327028	VIPAS39
ENST00000634627.1	-3.82169	-3.08929	12.1188	0.000499167	1	ENST00000634627
ENST00000494142.1	-1.55883	3.06424	12.1114	0.000501157	1	ENST00000494142	MBOAT7
ENST00000619836.4	1.59042	2.49078	12.0978	0.000504823	1	ENST00000619836
ENST00000581888.1	-3.73142	-1.65619	12.0923	0.0005063	1	ENST00000581888
ENST00000476102.1	4.25739	-1.81111	12.0911	0.000506632	1	ENST00000476102	IGSF9
ENST00000476724.1	4.12963	-2.71385	12.0889	0.000507216	1	ENST00000476724	TMEM53
ENST00000644895.1	3.92055	-2.10043	12.0833	0.000508742	1	ENST00000644895
ENST00000591401.5	-3.56371	-0.637244	12.0803	0.00050958	1	ENST00000591401	UBALD1
ENST00000262419.10	-1.16947	3.98562	12.076	0.000510742	1	ENST00000262419	KANSL1
ENST00000600706.5	-3.76994	-0.571979	12.07	0.000512389	1	ENST00000600706	SAE1
ENST00000265808.11	-4.07535	-2.62094	12.0564	0.000516136	1	ENST00000265808	SLC18A1
ENST00000306823.10	-2.78122	0.658907	12.0519	0.000517396	1	ENST00000306823	GPS1
ENST00000413566.6	-3.93509	-2.29977	12.0473	0.000518662	1	ENST00000413566	EXOC5
ENST00000521516.5	-3.59209	-1.69355	12.0455	0.000519168	1	ENST00000521516	HMBOX1
ENST00000540176.5	3.01809	-0.292964	12.0411	0.00052039	1	ENST00000540176	STAT1
ENST00000535458.6	-1.35931	2.77693	12.025	0.000524906	1	ENST00000535458	KPNB1
ENST00000612651.4	2.28543	1.10607	12.0231	0.00052544	1	ENST00000612651
ENST00000472213.1	2.94553	-0.889867	12.0189	0.000526624	1	ENST00000472213	LYPLA2
ENST00000530664.5	-2.96701	0.444667	12.0109	0.000528905	1	ENST00000530664	FDFT1
ENST00000339145.8	4.05759	0.308871	12.0038	0.00053091	1	ENST00000339145	IFI6
ENST00000366686.1	-3.564	-0.4399	11.986	0.000536009	1	ENST00000366686	CCSAP
ENST00000645220.1	4.08708	-2.49385	11.9825	0.000537015	1	ENST00000645220
ENST00000599551.5	3.89831	-1.77859	11.9784	0.000538206	1	ENST00000599551	UBA52
ENST00000444676.5	2.58151	0.861431	11.9769	0.000538649	1	ENST00000444676	OGDH
ENST00000376021.8	-3.92037	-2.78584	11.9748	0.000539242	1	ENST00000376021	TEX30
ENST00000326324.10	0.795084	4.66234	11.9747	0.000539276	1	ENST00000326324	FGFR1
ENST00000562746.5	-3.32971	-0.747108	11.973	0.000539781	1	ENST00000562746	NAGPA
ENST00000428334.6	3.87767	-1.61584	11.9727	0.000539866	1	ENST00000428334	AGAP1
ENST00000404537.5	3.70423	-1.5411	11.9685	0.000541074	1	ENST00000404537	OBSL1
ENST00000526988.1	-3.86123	-2.53216	11.9622	0.000542908	1	ENST00000526988	BEST1
ENST00000488559.6	2.71361	-0.365418	11.9599	0.000543587	1	ENST00000488559	CIZ1
ENST00000623782.3	-4.02543	-1.65648	11.9594	0.000543724	1	ENST00000623782
ENST00000540884.1	3.48465	-1.85766	11.94	0.000549418	1	ENST00000540884	EHD2
ENST00000467544.2	-3.87381	-2.73497	11.9391	0.000549674	1	ENST00000467544	TCP1
ENST00000383325.8	-0.663321	6.09195	11.9271	0.000553221	1	ENST00000383325	C4A
ENST00000551109.5	2.66061	1.37652	11.9262	0.000553507	1	ENST00000551109	ZNF385A
ENST00000430049.6	4.03716	-2.51519	11.9208	0.000555113	1	ENST00000430049	CEP192
ENST00000637927.1	-3.41783	-0.972894	11.9124	0.000557601	1	ENST00000637927
ENST00000588991.7	-2.34347	1.22657	11.9005	0.000561196	1	ENST00000588991	GPI
ENST00000282369.7	-3.70299	-2.27695	11.9002	0.000561279	1	ENST00000282369	TRIM36
ENST00000336904.7	-1.8102	1.84548	11.8963	0.000562445	1	ENST00000336904	SNCA
ENST00000533961.1	-2.94116	-0.699303	11.8937	0.000563236	1	ENST00000533961	RDX
ENST00000460129.5	-2.26627	0.638894	11.8921	0.000563711	1	ENST00000460129	ATP2B2
ENST00000452476.5	-4.19637	-1.79904	11.8918	0.000563818	1	ENST00000452476	LYAR
ENST00000270617.7	-3.8468	-1.24521	11.8897	0.00056445	1	ENST00000270617	ZNF473
ENST00000341148.7	-3.34733	0.0071377	11.8784	0.00056788	1	ENST00000341148	RBM33
ENST00000509799.5	-4.18733	-2.01794	11.8755	0.000568774	1	ENST00000509799	ZNF608
ENST00000540351.1	0.947505	3.92793	11.8637	0.000572398	1	ENST00000540351	UBC
ENST00000470197.5	-2.58052	-0.433487	11.859	0.000573838	1	ENST00000470197	GCFC2
ENST00000646710.1	-3.61723	-1.33751	11.8525	0.00057584	1	ENST00000646710
ENST00000468316.1	-2.11978	0.882388	11.8512	0.000576251	1	ENST00000468316	PRKRIP1
ENST00000563884.1	-3.3981	-1.27458	11.8499	0.000576645	1	ENST00000563884	VPS35
ENST00000371698.3	3.46218	-1.23777	11.8496	0.000576747	1	ENST00000371698	EGFL7
ENST00000471951.6	4.18449	-0.457753	11.8318	0.000582282	1	ENST00000471951	ZMYND8
ENST00000519540.5	-2.30739	1.70407	11.8278	0.000583519	1	ENST00000519540	FAM49B
ENST00000458126.6	4.1309	-2.44853	11.8223	0.000585263	1	ENST00000458126	CDKN3
ENST00000357558.9	4.0456	-2.3485	11.8195	0.000586125	1	ENST00000357558	CIZ1
ENST00000416065.1	3.99652	-2.27143	11.8191	0.000586251	1	ENST00000416065	RABEPK
ENST00000394351.8	-3.82192	-2.46686	11.8113	0.000588715	1	ENST00000394351	MITF
ENST00000522915.5	3.94315	-2.38384	11.8006	0.000592109	1	ENST00000522915	CCDC25
ENST00000361828.7	2.07135	2.57845	11.7898	0.000595561	1	ENST00000361828	OPA1
ENST00000332725.7	3.91583	-2.93863	11.7832	0.000597685	1	ENST00000332725	SIGIRR
ENST00000382192.7	3.28853	-0.747827	11.7747	0.00060041	1	ENST00000382192	ZNF205
ENST00000544866.5	-3.80334	-2.94735	11.7663	0.000603133	1	ENST00000544866	PDCD2
ENST00000435464.5	-2.71268	0.281618	11.7608	0.000604928	1	ENST00000435464	ISLR2
ENST00000398212.6	-1.81466	1.24487	11.7473	0.000609328	1	ENST00000398212	TBC1D32
ENST00000562237.5	2.11829	0.764383	11.7432	0.00061065	1	ENST00000562237	CIRH1A
ENST00000354464.10	3.33827	-1.09055	11.7349	0.000613397	1	ENST00000354464	IPO4
ENST00000644546.1	3.33827	-1.09055	11.7349	0.000613397	1	ENST00000644546
ENST00000315013.9	3.27123	0.000255871	11.733	0.000614001	1	ENST00000315013	EXOC3
ENST00000379028.7	1.24821	3.54095	11.7305	0.000614825	1	ENST00000379028	NRCAM
ENST00000492132.1	-3.82441	-2.73967	11.7261	0.00061629	1	ENST00000492132	SELT
ENST00000537927.5	-1.07175	3.74278	11.7253	0.00061655	1	ENST00000537927	PPFIBP1
ENST00000487862.5	-0.70715	5.135	11.7168	0.000619369	1	ENST00000487862	GNAS
ENST00000635830.1	-3.8703	-2.00103	11.7158	0.000619713	1	ENST00000635830
ENST00000330503.11	2.47189	0.79202	11.7104	0.000621521	1	ENST00000330503	DDX41
ENST00000531089.5	1.12594	3.23882	11.7064	0.000622856	1	ENST00000531089	CTSB
ENST00000475557.5	4.04811	-2.80567	11.7046	0.000623455	1	ENST00000475557	ADAMTS9
ENST00000531596.6	-3.96416	-2.14005	11.7037	0.00062376	1	ENST00000531596	RNASEH2C
ENST00000621734.4	0.664259	5.79349	11.6881	0.000629007	1	ENST00000621734
ENST00000540468.5	3.73742	0.0308443	11.688	0.000629031	1	ENST00000540468	CCT7
ENST00000646432.1	-3.24145	-1.31994	11.6876	0.00062919	1	ENST00000646432
ENST00000344622.8	-3.71626	-2.05858	11.6802	0.000631699	1	ENST00000344622	GDNF
ENST00000644388.1	-3.03013	-0.168897	11.6772	0.000632722	1	ENST00000644388
ENST00000472244.5	2.47057	1.14872	11.6686	0.000635642	1	ENST00000472244	P4HB
ENST00000613680.4	-0.811048	4.3731	11.6636	0.000637337	1	ENST00000613680
ENST00000636475.1	-4.09254	-1.59561	11.663	0.000637559	1	ENST00000636475
ENST00000354952.6	4.04123	-2.26874	11.659	0.000638916	1	ENST00000354952	PLSCR4
ENST00000344175.9	-3.42965	0.515727	11.6585	0.000639097	1	ENST00000344175	AKT1S1
ENST00000490915.5	3.5491	-1.42427	11.6579	0.000639296	1	ENST00000490915	REEP1
ENST00000378004.8	-0.837837	4.458	11.642	0.000644801	1	ENST00000378004	ARHGAP26
ENST00000549628.1	-3.676	-2.34594	11.6252	0.000650657	1	ENST00000549628	IGFBP6
ENST00000641504.1	-3.77058	-2.38141	11.619	0.000652823	1	ENST00000641504
ENST00000374043.6	-1.93971	1.46935	11.6148	0.00065429	1	ENST00000374043	PACSIN1
ENST00000647199.1	3.8627	-0.562667	11.6094	0.00065621	1	ENST00000647199
ENST00000372811.9	-3.09249	-1.03914	11.6089	0.000656377	1	ENST00000372811	MFSD2A
ENST00000340083.5	3.59098	-2.33221	11.5853	0.000664762	1	ENST00000340083	DOK7
ENST00000580219.5	-3.47095	-1.40054	11.5852	0.00066478	1	ENST00000580219	SNX11
ENST00000423973.5	-3.27512	-0.722702	11.5742	0.000668745	1	ENST00000423973	ZNF655
ENST00000409321.5	0.72739	4.99168	11.5653	0.000671951	1	ENST00000409321	PTMA
ENST00000621106.4	4.16466	-0.930903	11.5545	0.000675847	1	ENST00000621106
ENST00000640594.1	-4.13299	-2.3811	11.5483	0.000678101	1	ENST00000640594
ENST00000523837.5	-3.64422	-1.6179	11.5459	0.000678981	1	ENST00000523837	C14orf159
ENST00000627432.2	-3.75116	-2.39484	11.5422	0.00068035	1	ENST00000627432
ENST00000452512.6	3.72027	-1.85392	11.5394	0.000681375	1	ENST00000452512	TYW5
ENST00000304915.7	3.8989	-1.85506	11.5345	0.00068317	1	ENST00000304915	SMR3B
ENST00000643043.1	-3.63523	-0.856325	11.5236	0.000687193	1	ENST00000643043
ENST00000437766.5	4.15638	-2.37042	11.5172	0.000689543	1	ENST00000437766	TRMT1
ENST00000228307.11	-3.63037	-0.77705	11.51	0.000692233	1	ENST00000228307	PXN
ENST00000541047.5	-3.37098	-1.1954	11.4992	0.000696262	1	ENST00000541047	CTNNA2
ENST00000360862.9	-2.24871	0.832091	11.4954	0.0006977	1	ENST00000360862	NAA60
ENST00000404283.8	0.773142	4.85579	11.4863	0.000701092	1	ENST00000404283	KIF1A
ENST00000523629.5	0.723935	5.21928	11.4834	0.000702196	1	ENST00000523629	RUNX1T1
ENST00000619009.4	-4.27942	-2.18032	11.4801	0.000703471	1	ENST00000619009
ENST00000448392.5	-3.77287	-2.43364	11.4761	0.000704969	1	ENST00000448392	TMEM87A
ENST00000470038.1	-4.12155	-2.33769	11.4759	0.000705044	1	ENST00000470038	SNAP47
ENST00000392233.7	3.84424	-2.26242	11.4722	0.000706458	1	ENST00000392233	ATP1A2
ENST00000360011.5	-2.88795	0.105959	11.4679	0.000708088	1	ENST00000360011	RAI2
ENST00000374394.7	2.35115	1.0118	11.4645	0.000709375	1	ENST00000374394	UQCC1
ENST00000621356.3	-2.2461	1.17901	11.4626	0.000710121	1	ENST00000621356
ENST00000491422.1	3.86516	-2.42423	11.4578	0.000711935	1	ENST00000491422	MCM2
ENST00000359273.7	3.38036	-1.04441	11.4547	0.000713131	1	ENST00000359273	BCS1L
ENST00000491318.5	3.51753	-1.15915	11.4386	0.000719324	1	ENST00000491318	ACY1
ENST00000414284.6	-2.74563	-0.810727	11.4374	0.000719796	1	ENST00000414284	STXBP2
ENST00000573851.1	-3.78104	-2.80503	11.4274	0.000723682	1	ENST00000573851	SGSM2
ENST00000370298.8	2.89026	0.597292	11.4264	0.000724076	1	ENST00000370298	MTF2
ENST00000613878.4	-4.28382	-2.21334	11.412	0.000729702	1	ENST00000613878
ENST00000258781.10	-3.0188	0.0561942	11.4105	0.000730299	1	ENST00000258781	CCM2
ENST00000446574.6	-3.01151	-0.685975	11.408	0.000731267	1	ENST00000446574	PLSCR4
ENST00000393586.1	-3.86617	-1.92521	11.4048	0.000732561	1	ENST00000393586	SLC10A3
ENST00000479105.6	-3.75301	-2.44974	11.4046	0.000732636	1	ENST00000479105	RFC2
ENST00000622164.4	3.77982	-2.58424	11.4015	0.000733857	1	ENST00000622164
ENST00000566605.5	-2.62952	0.862494	11.4005	0.000734245	1	ENST00000566605	FUS
ENST00000443686.7	-2.96169	0.467089	11.4002	0.000734375	1	ENST00000443686	PPFIA2
ENST00000439945.5	-3.79697	-2.46359	11.3955	0.00073624	1	ENST00000439945	BCS1L
ENST00000358472.3	-2.47364	0.561259	11.3953	0.000736315	1	ENST00000358472	ZSCAN2
ENST00000610579.4	1.33051	2.65222	11.3942	0.000736748	1	ENST00000610579
ENST00000427535.5	-3.42831	-1.14168	11.3895	0.000738585	1	ENST00000427535	TRIM26
ENST00000265881.9	-2.23986	1.46466	11.3884	0.00073905	1	ENST00000265881	REXO2
ENST00000368299.7	3.89883	-2.57426	11.364	0.000748808	1	ENST00000368299	LMNA
ENST00000338820.7	4.22775	-1.77388	11.3628	0.000749294	1	ENST00000338820	DNAJB12
ENST00000268717.9	2.36452	1.02795	11.3406	0.000758296	1	ENST00000268717	COPS3
ENST00000435050.1	-3.53547	-1.27998	11.3375	0.000759583	1	ENST00000435050	CLDN4
ENST00000564035.5	3.51878	-1.81397	11.3373	0.000759669	1	ENST00000564035	ATXN2L
ENST00000638009.1	-2.51637	1.21066	11.3365	0.000759982	1	ENST00000638009
ENST00000332772.4	3.90978	-2.45941	11.3304	0.000762465	1	ENST00000332772	SIMC1
ENST00000396185.8	-0.788391	4.75434	11.3228	0.0007656	1	ENST00000396185	CTNNB1
ENST00000422265.5	3.93957	-2.82609	11.3206	0.000766523	1	ENST00000422265	ACKR2
ENST00000622339.4	-3.99911	-2.44094	11.3019	0.000774297	1	ENST00000622339
ENST00000526545.5	3.74469	-2.81766	11.2974	0.000776161	1	ENST00000526545	AMBRA1
ENST00000637481.1	-2.60952	0.727837	11.2946	0.000777346	1	ENST00000637481
ENST00000312087.10	-4.24328	-1.46884	11.2929	0.000778054	1	ENST00000312087	WHSC1
ENST00000442747.5	1.02504	3.53595	11.2927	0.000778112	1	ENST00000442747	SHISA5
ENST00000637748.1	3.62232	-0.978142	11.2888	0.000779743	1	ENST00000637748
ENST00000355654.6	-3.52329	-2.3741	11.2844	0.000781604	1	ENST00000355654	TMEM18
ENST00000626301.2	-1.95536	1.81373	11.279	0.000783886	1	ENST00000626301
ENST00000616382.4	-3.80376	-1.39725	11.2731	0.000786365	1	ENST00000616382
ENST00000312350.9	2.63518	-0.221262	11.2653	0.000789696	1	ENST00000312350	KCNK10
ENST00000450894.7	2.66388	0.049333	11.2652	0.000789719	1	ENST00000450894	ITGB4
ENST00000463866.1	3.94246	-2.81965	11.2585	0.000792593	1	ENST00000463866	PPIL3
ENST00000546728.5	3.69977	-0.252187	11.2511	0.000795756	1	ENST00000546728	SART3
ENST00000608151.5	-1.1786	3.46121	11.2487	0.000796791	1	ENST00000608151	SUCO
ENST00000547173.5	3.8181	-2.83127	11.2406	0.000800276	1	ENST00000547173	RPLP0
ENST00000330175.8	3.35239	-1.05237	11.2315	0.000804194	1	ENST00000330175	SAMD14
ENST00000508244.5	0.932455	4.14442	11.2315	0.000804212	1	ENST00000508244	C5orf42
ENST00000617051.4	-3.9359	-0.53271	11.2218	0.00080842	1	ENST00000617051
ENST00000463852.1	-3.7195	-2.94053	11.2206	0.000808939	1	ENST00000463852	HUWE1
ENST00000592804.1	-3.29554	-1.9569	11.2183	0.000809927	1	ENST00000592804	PTBP1
ENST00000611250.4	2.23701	0.826512	11.218	0.000810098	1	ENST00000611250
ENST00000308110.8	-3.4985	-0.135089	11.2168	0.000810601	1	ENST00000308110	MUS81
ENST00000496643.1	3.16977	-1.111	11.2161	0.000810925	1	ENST00000496643	GARS
ENST00000395325.7	3.89697	-2.37494	11.2152	0.000811317	1	ENST00000395325	DNAJC6
ENST00000638487.1	-2.82313	-0.724986	11.213	0.00081225	1	ENST00000638487
ENST00000373190.5	2.85396	-0.00275491	11.2115	0.000812911	1	ENST00000373190	PTPRT
ENST00000396596.2	-2.77869	0.195623	11.2098	0.000813653	1	ENST00000396596	SGK3
ENST00000361509.7	1.60894	2.10811	11.2067	0.000815036	1	ENST00000361509	IGSF9
ENST00000565016.5	-3.15959	-1.59267	11.2014	0.000817341	1	ENST00000565016	ABAT
ENST00000529450.5	2.94514	-0.49237	11.201	0.000817512	1	ENST00000529450	SLC44A3
ENST00000330014.10	3.05551	-0.26227	11.199	0.000818406	1	ENST00000330014	DLG2
ENST00000352041.7	3.69694	-1.55353	11.1982	0.000818745	1	ENST00000352041	PLAT
ENST00000634431.1	-1.03262	3.37639	11.1967	0.000819413	1	ENST00000634431
ENST00000361387.6	-2.32238	0.121562	11.1847	0.000824749	1	ENST00000361387	ZFP64
ENST00000456048.5	3.2634	-0.856058	11.1727	0.000830094	1	ENST00000456048	TANGO2
ENST00000627388.2	-3.37412	0.367845	11.1708	0.000830938	1	ENST00000627388
ENST00000417133.6	-3.60276	-2.54331	11.1692	0.00083165	1	ENST00000417133	ERG
ENST00000620917.4	3.17816	-1.48939	11.1641	0.000833954	1	ENST00000620917
ENST00000356889.8	-2.93842	-0.715529	11.1564	0.000837409	1	ENST00000356889	FIGNL1
ENST00000520551.1	2.0722	0.934003	11.156	0.000837622	1	ENST00000520551	CLSPN
ENST00000302539.9	-3.61316	-2.57614	11.1542	0.000838436	1	ENST00000302539	ABCC8
ENST00000535814.5	4.12041	-0.696695	11.1475	0.000841464	1	ENST00000535814	TEX10
ENST00000461206.1	3.28025	-1.07075	11.1399	0.000844918	1	ENST00000461206	ST3GAL5
ENST00000647335.1	3.36462	-1.02856	11.1361	0.000846647	1	ENST00000647335
ENST00000455394.5	-3.42452	-0.773066	11.1315	0.00084874	1	ENST00000455394	KIF3C
ENST00000357008.7	-3.03907	0.0842277	11.125	0.000851718	1	ENST00000357008	CHD4
ENST00000388767.7	-4.09637	-2.07951	11.1149	0.000856392	1	ENST00000388767	CORO6
ENST00000626996.2	3.96466	-1.42206	11.113	0.000857246	1	ENST00000626996
ENST00000262539.7	4.05962	-1.76428	11.1092	0.000858991	1	ENST00000262539	PTPN3
ENST00000433129.5	1.16839	3.18758	11.1083	0.000859422	1	ENST00000433129	ABCA7
ENST00000439617.7	-2.57394	0.315317	11.1027	0.000862007	1	ENST00000439617	DISC1
ENST00000614359.1	3.79783	-2.38259	11.1013	0.000862668	1	ENST00000614359
ENST00000417285.6	-3.69231	-2.49093	11.0998	0.000863374	1	ENST00000417285	VEGFA
ENST00000403027.6	3.94791	-0.724641	11.0991	0.0008637	1	ENST00000403027	CNOT8
ENST00000639031.1	-3.70627	-3.00769	11.0802	0.000872526	1	ENST00000639031
ENST00000409014.5	3.7168	-1.74659	11.0666	0.000878979	1	ENST00000409014	EXD2
ENST00000475137.5	1.45583	1.94508	11.0662	0.000879171	1	ENST00000475137	PHF1
ENST00000477053.5	2.81602	-0.455833	11.0507	0.000886524	1	ENST00000477053	TMEM241
ENST00000595437.5	1.77585	2.27636	11.0482	0.000887717	1	ENST00000595437	FARP1
ENST00000482507.5	-1.64411	2.36038	11.0398	0.000891786	1	ENST00000482507	ATG4B
ENST00000478104.5	3.71798	-1.94238	11.0396	0.000891848	1	ENST00000478104	TMEM222
ENST00000421103.5	-3.419	-2.23707	11.0395	0.000891904	1	ENST00000421103	GUSB
ENST00000475952.1	-3.72878	-2.42341	11.0293	0.000896835	1	ENST00000475952	NUDCD3
ENST00000504137.1	3.63148	-1.82977	11.023	0.000899873	1	ENST00000504137	FAM200B
ENST00000394315.3	-2.14719	0.674928	11.0141	0.000904201	1	ENST00000394315	MRRF
ENST00000572719.5	3.72249	-2.41416	11.0116	0.000905458	1	ENST00000572719	MPDU1
ENST00000472711.5	3.65682	-2.23839	11.0011	0.000910567	1	ENST00000472711	ZGPAT
ENST00000160298.8	1.43867	2.12878	10.9982	0.000912013	1	ENST00000160298	CAMSAP3
ENST00000544838.5	-3.7249	-2.4169	10.9972	0.000912494	1	ENST00000544838	TCHP
ENST00000526731.5	3.42749	-1.98801	10.9893	0.000916399	1	ENST00000526731	ANKRD42
ENST00000325979.11	3.48853	-1.49122	10.9857	0.000918161	1	ENST00000325979	IQCE
ENST00000353533.9	1.02917	3.91509	10.9711	0.000925429	1	ENST00000353533	MAP2K4
ENST00000519796.5	3.8209	-2.45174	10.9679	0.000927055	1	ENST00000519796	ERGIC1
ENST00000369409.9	-4.06527	-0.510945	10.9644	0.000928806	1	ENST00000369409	PHGDH
ENST00000503773.6	4.13701	-1.69918	10.9591	0.000931434	1	ENST00000503773	IL6ST
ENST00000418871.5	2.83018	0.404009	10.9501	0.000935997	1	ENST00000418871	ZNF160
ENST00000381018.7	-3.6261	-1.45094	10.9435	0.000939302	1	ENST00000381018	TRIM23
ENST00000644093.1	3.92924	-1.743	10.9387	0.000941747	1	ENST00000644093
ENST00000472831.5	0.989422	3.6484	10.9302	0.00094609	1	ENST00000472831	DBN1
ENST00000640866.1	-3.58111	-2.42784	10.9237	0.000949411	1	ENST00000640866
ENST00000458276.7	-3.29521	-1.67392	10.9208	0.000950882	1	ENST00000458276	ABHD5
ENST00000523636.5	2.09766	0.555039	10.9079	0.000957563	1	ENST00000523636	PABPC1
ENST00000557150.5	-3.89172	-2.47261	10.9052	0.000958945	1	ENST00000557150	APEX1
ENST00000642431.1	-2.56722	0.418222	10.9029	0.000960152	1	ENST00000642431
ENST00000634885.2	-2.56722	0.418222	10.9029	0.000960152	1	ENST00000634885
ENST00000361392.9	3.75805	-2.61889	10.9027	0.000960262	1	ENST00000361392	ST3GAL3
ENST00000462457.1	-3.66808	-2.82566	10.8963	0.000963543	1	ENST00000462457	SGSM3
ENST00000380829.5	3.89326	-2.14333	10.8949	0.000964294	1	ENST00000380829	CLCN4
ENST00000336749.3	-2.89111	0.0243365	10.8871	0.000968383	1	ENST00000336749	MOXD1
ENST00000379389.4	-3.63158	-2.81241	10.8841	0.000969948	1	ENST00000379389	ISG15
ENST00000479794.2	-3.57354	-2.87068	10.8832	0.000970421	1	ENST00000479794	LY6G6C
ENST00000354589.7	1.22764	2.77872	10.883	0.000970498	1	ENST00000354589	PLEC
ENST00000366544.5	-0.779011	4.44603	10.8822	0.000970947	1	ENST00000366544	CEP170
ENST00000538588.2	3.72406	-3.00799	10.8819	0.000971066	1	ENST00000538588	GATS
ENST00000474576.5	2.7465	0.884403	10.8693	0.000977696	1	ENST00000474576	MKRN1
ENST00000644418.1	-1.33865	2.69471	10.8693	0.000977728	1	ENST00000644418
ENST00000261755.9	4.01081	-2.36122	10.8687	0.000978015	1	ENST00000261755	FAH
ENST00000642456.1	1.3324	2.69057	10.8655	0.000979728	1	ENST00000642456
ENST00000464988.1	3.08222	-0.912159	10.8579	0.000983772	1	ENST00000464988	RBM5
ENST00000254695.12	1.24052	3.01326	10.8555	0.000985019	1	ENST00000254695	RAP1GAP2
ENST00000372987.8	3.72773	-1.62965	10.8555	0.000985047	1	ENST00000372987	CCND3
ENST00000465849.1	1.01173	3.8113	10.8466	0.000989772	1	ENST00000465849	DDX39B
ENST00000641927.1	2.24398	0.692326	10.8442	0.000991034	1	ENST00000641927
ENST00000361837.8	3.69162	-2.42928	10.8412	0.000992682	1	ENST00000361837	C16orf59
ENST00000497838.5	-3.70512	-3.0436	10.8385	0.000994094	1	ENST00000497838	EIF4E3
ENST00000429490.5	-2.4939	0.726189	10.8365	0.000995182	1	ENST00000429490	SGMS1
ENST00000559110.5	3.72329	-2.29848	10.8282	0.000999638	1	ENST00000559110	DNM1P46
ENST00000524677.5	3.35743	-0.994319	10.8276	0.000999959	1	ENST00000524677	FAM193B
ENST00000618113.4	0.604538	5.86048	10.821	0.00100356	1	ENST00000618113
ENST00000315731.4	-1.6061	1.80572	10.8132	0.0010078	1	ENST00000315731	RPL7A
ENST00000627260.1	-1.6061	1.80572	10.8132	0.0010078	1	ENST00000627260
ENST00000397876.6	3.0983	-1.06133	10.8124	0.00100822	1	ENST00000397876	SNRNP25
ENST00000643541.1	4.10881	-1.23528	10.8062	0.00101161	1	ENST00000643541
ENST00000241453.11	-3.84842	-2.11006	10.8055	0.00101198	1	ENST00000241453	FLT3
ENST00000591902.6	3.75554	-2.18977	10.8006	0.00101468	1	ENST00000591902	KDSR
ENST00000376062.6	0.725905	4.91335	10.796	0.00101719	1	ENST00000376062	BCL2L1
ENST00000305432.9	-3.54714	-1.1527	10.7915	0.00101968	1	ENST00000305432	GRM5
ENST00000468231.5	-3.70343	-2.66477	10.7869	0.00102219	1	ENST00000468231	RAD52
ENST00000614449.4	-2.94147	0.755745	10.7831	0.00102429	1	ENST00000614449
ENST00000397515.6	3.90187	-1.19288	10.7824	0.0010247	1	ENST00000397515	UBE2I
ENST00000592757.1	-2.36774	-0.229827	10.7823	0.00102473	1	ENST00000592757	ABHD17A
ENST00000478698.1	3.7306	-0.648682	10.7815	0.00102522	1	ENST00000478698	HNRNPH3
ENST00000396033.6	-1.14394	2.88458	10.7732	0.00102979	1	ENST00000396033	ITGB1
ENST00000245552.6	2.36501	0.688648	10.7727	0.00103011	1	ENST00000245552	NT5C
ENST00000423725.5	-3.61194	-2.52939	10.7656	0.00103405	1	ENST00000423725	NDUFS1
ENST00000637298.1	-3.61194	-2.52939	10.7656	0.00103405	1	ENST00000637298
ENST00000613938.4	2.87976	-0.918208	10.7646	0.00103461	1	ENST00000613938
ENST00000329420.12	-3.63559	-2.17981	10.7645	0.00103464	1	ENST00000329420	YIF1B
ENST00000538442.5	-3.62312	-2.86706	10.7637	0.0010351	1	ENST00000538442	MICB
ENST00000619506.1	-3.62312	-2.86706	10.7637	0.0010351	1	ENST00000619506
ENST00000311550.9	1.94764	1.38671	10.752	0.00104166	1	ENST00000311550	GABRB3
ENST00000646510.1	-2.93685	-0.225626	10.7517	0.00104181	1	ENST00000646510
ENST00000557652.1	-3.56904	-2.93362	10.7512	0.00104213	1	ENST00000557652	SUPT16H
ENST00000414281.5	-3.8334	-1.70002	10.7491	0.0010433	1	ENST00000414281	CAP1
ENST00000568464.5	3.92869	-1.35187	10.7384	0.00104935	1	ENST00000568464	NDRG4
ENST00000610588.4	-3.66039	-0.692447	10.7373	0.00104995	1	ENST00000610588
ENST00000496616.5	3.82107	-2.50145	10.7335	0.00105213	1	ENST00000496616	PPEF1
ENST00000491772.5	-3.33066	-1.56477	10.73	0.00105411	1	ENST00000491772	KIAA1524
ENST00000625514.2	3.6266	-1.77162	10.7153	0.00106253	1	ENST00000625514
ENST00000589480.5	3.34904	-1.86429	10.708	0.00106675	1	ENST00000589480	PRKAR1A
ENST00000312143.11	-3.08758	-0.639886	10.7076	0.00106695	1	ENST00000312143	CMKLR1
ENST00000454468.5	1.95762	1.12134	10.7056	0.00106809	1	ENST00000454468	SMPD4
ENST00000506824.5	-4.01813	-1.76959	10.7045	0.00106876	1	ENST00000506824	KLHL2
ENST00000414031.5	0.788686	4.50641	10.6937	0.00107501	1	ENST00000414031	EIF4G1
ENST00000498644.5	2.99261	-0.875967	10.6907	0.00107678	1	ENST00000498644	MTA1
ENST00000533171.5	2.87427	-0.678637	10.6855	0.00107976	1	ENST00000533171	SYBU
ENST00000541676.5	-2.34982	0.123656	10.6853	0.00107989	1	ENST00000541676	TAF1C
ENST00000504964.1	3.64288	-3.19293	10.6776	0.00108442	1	ENST00000504964	ASTE1
ENST00000547997.5	-2.39952	0.968224	10.6769	0.00108482	1	ENST00000547997	VEZT
ENST00000505593.5	3.77629	-2.87297	10.6734	0.00108688	1	ENST00000505593	LOX
ENST00000370757.7	3.8343	-0.715632	10.6734	0.00108689	1	ENST00000370757	PTGFR
ENST00000440248.5	-3.76517	-2.50233	10.6726	0.00108732	1	ENST00000440248	TNXB
ENST00000460308.6	-3.1285	-1.03549	10.6636	0.00109264	1	ENST00000460308	ABCD4
ENST00000360958.7	3.16166	0.281699	10.6542	0.00109822	1	ENST00000360958	TPM2
ENST00000538127.5	-3.53583	-2.67046	10.6446	0.00110391	1	ENST00000538127	KLHL2
ENST00000551858.1	-3.5059	-1.29562	10.6373	0.00110829	1	ENST00000551858	NAA25
ENST00000360505.9	3.71088	-1.7348	10.6267	0.00111465	1	ENST00000360505	GSTCD
ENST00000355385.7	3.36763	-0.52557	10.6253	0.00111551	1	ENST00000355385	BOC
ENST00000496385.5	-2.5586	-0.499444	10.625	0.0011157	1	ENST00000496385	HPS4
ENST00000361923.2	3.09051	0.678774	10.6201	0.00111862	1	ENST00000361923	PER3
ENST00000491063.5	-3.188	-1.2281	10.6188	0.00111944	1	ENST00000491063	TBC1D15
ENST00000446600.5	-4.11089	-1.80182	10.6165	0.0011208	1	ENST00000446600	DTX2
ENST00000268049.11	0.940255	3.59007	10.6061	0.00112718	1	ENST00000268049	USP3
ENST00000424091.2	3.09015	-1.61759	10.6034	0.00112879	1	ENST00000424091	MOSPD3
ENST00000409674.5	2.68766	-0.850766	10.603	0.00112906	1	ENST00000409674	GPD2
ENST00000373360.7	-2.44153	-0.770667	10.5983	0.00113192	1	ENST00000373360	SLC2A8
ENST00000445482.2	4.21182	-1.47093	10.5956	0.00113354	1	ENST00000445482	VGF
ENST00000482007.5	-3.59244	-2.88953	10.5925	0.00113545	1	ENST00000482007	RAD51C
ENST00000621469.4	-3.34893	-0.127818	10.5878	0.00113838	1	ENST00000621469
ENST00000505687.5	-3.76407	-2.82763	10.5846	0.00114033	1	ENST00000505687	GRID2
ENST00000237500.9	2.36174	1.33243	10.5806	0.00114281	1	ENST00000237500	MYL12B
ENST00000487281.1	-3.56146	-2.94536	10.5775	0.00114472	1	ENST00000487281	HM13
ENST00000395080.7	1.0762	3.44728	10.5757	0.00114586	1	ENST00000395080	SPP1
ENST00000444204.2	-4.05672	-2.26828	10.5739	0.00114693	1	ENST00000444204	ADIPOQ
ENST00000502264.5	-2.43863	-0.228961	10.572	0.00114814	1	ENST00000502264	CACNA1G
ENST00000322315.5	-3.58472	-2.55271	10.5658	0.00115201	1	ENST00000322315	GIPC3
ENST00000378943.7	2.97437	-0.529005	10.5568	0.00115762	1	ENST00000378943	GK
ENST00000646005.1	3.26242	-1.7136	10.546	0.00116438	1	ENST00000646005
ENST00000541687.5	3.84307	-0.27351	10.5445	0.00116534	1	ENST00000541687	GCFC2
ENST00000322776.10	3.355	0.0908031	10.5442	0.00116555	1	ENST00000322776	NDUFV1
ENST00000446007.5	3.2204	-2.00488	10.5407	0.00116777	1	ENST00000446007	AP4M1
ENST00000646283.1	-3.82669	-2.47313	10.5406	0.0011678	1	ENST00000646283
ENST00000424307.5	-3.36584	-1.277	10.5393	0.00116861	1	ENST00000424307	PMS1
ENST00000358170.6	-1.81109	1.02882	10.5384	0.00116921	1	ENST00000358170	CD46
ENST00000635598.1	-3.64749	-0.458008	10.535	0.00117137	1	ENST00000635598
ENST00000582744.5	-3.56612	-3.0028	10.5344	0.00117171	1	ENST00000582744	NT5C
ENST00000633414.1	-3.44429	-2.6109	10.5336	0.00117221	1	ENST00000633414
ENST00000565281.5	3.82618	-2.16225	10.53	0.00117452	1	ENST00000565281	DIS3L
ENST00000544381.3	-2.13238	1.4112	10.5275	0.00117609	1	ENST00000544381	MDH1
ENST00000547148.5	-2.95581	-1.40844	10.5062	0.00118978	1	ENST00000547148	PFKM
ENST00000463859.5	1.16137	2.93633	10.5058	0.00119	1	ENST00000463859	SRSF11
ENST00000367173.7	1.79428	1.56572	10.4996	0.00119401	1	ENST00000367173	NFASC
ENST00000532451.1	2.50953	-0.617996	10.4912	0.00119943	1	ENST00000532451	SORL1
ENST00000565270.1	4.13819	-2.2124	10.4907	0.00119975	1	ENST00000565270	KIFC3
ENST00000493622.5	-2.74549	-1.04569	10.4907	0.00119979	1	ENST00000493622	PHGDH
ENST00000485626.1	-3.49736	-3.20471	10.489	0.0012009	1	ENST00000485626	ATP11C
ENST00000441265.5	3.6001	-2.54804	10.4886	0.00120112	1	ENST00000441265	MLH1
ENST00000395430.5	-4.09026	-1.57984	10.4823	0.00120525	1	ENST00000395430	PCDH15
ENST00000409125.8	-3.42637	-1.87986	10.4785	0.00120772	1	ENST00000409125	GPD2
ENST00000550785.5	-1.09952	3.04638	10.4683	0.0012144	1	ENST00000550785	TPCN1
ENST00000623019.5	3.69487	-2.87688	10.4622	0.00121842	1	ENST00000623019
ENST00000550539.2	-3.09497	-1.12621	10.46	0.00121986	1	ENST00000550539	TNXB
ENST00000540354.5	2.67996	-0.401451	10.4593	0.00122036	1	ENST00000540354	SLCO1C1
ENST00000436908.5	-3.59969	-2.47625	10.456	0.0012225	1	ENST00000436908	FBXL13
ENST00000489316.5	-2.4531	-0.496879	10.4458	0.00122929	1	ENST00000489316	NT5DC2
ENST00000623246.5	3.66313	-2.8278	10.4432	0.00123101	1	ENST00000623246
ENST00000496106.5	-3.57723	-2.92994	10.4422	0.00123167	1	ENST00000496106	ARHGEF3
ENST00000588171.5	2.57343	-0.833926	10.4422	0.00123171	1	ENST00000588171	GMIP
ENST00000559123.5	-3.82214	-2.03856	10.4346	0.00123674	1	ENST00000559123	PSME1
ENST00000645332.1	-3.82214	-2.03856	10.4346	0.00123674	1	ENST00000645332
ENST00000225969.8	2.0289	0.822283	10.4304	0.00123956	1	ENST00000225969	MRPL27
ENST00000610452.1	3.72263	-1.51252	10.4124	0.00125174	1	ENST00000610452
ENST00000392079.7	-3.50729	-3.01613	10.4112	0.00125252	1	ENST00000392079	NFKBIB
ENST00000634995.1	-3.50729	-3.01613	10.4112	0.00125252	1	ENST00000634995
ENST00000638281.1	-3.24828	0.00443078	10.4098	0.00125351	1	ENST00000638281
ENST00000552789.5	3.34462	-1.67747	10.408	0.0012547	1	ENST00000552789	LTA4H
ENST00000409377.1	-3.55019	-1.26984	10.4009	0.00125952	1	ENST00000409377	PPP3R1
ENST00000620924.1	2.82427	0.317393	10.4	0.00126013	1	ENST00000620924
ENST00000215919.3	2.43988	0.368951	10.3926	0.00126521	1	ENST00000215919	PATZ1
ENST00000550994.1	3.85751	-1.17548	10.3902	0.00126685	1	ENST00000550994	HNRNPA1
ENST00000535924.6	-2.12692	0.547903	10.3885	0.00126806	1	ENST00000535924	DDAH1
ENST00000479005.1	3.75004	-1.5199	10.3833	0.00127163	1	ENST00000479005	MRPS16
ENST00000433805.6	-3.04298	-0.510468	10.3803	0.00127369	1	ENST00000433805	COQ10A
ENST00000537604.5	-3.52034	-3.14086	10.3708	0.00128022	1	ENST00000537604	BSCL2
ENST00000619644.4	4.12321	-2.26255	10.364	0.00128493	1	ENST00000619644
ENST00000351659.7	-2.77285	-0.100918	10.3625	0.001286	1	ENST00000351659	BIN1
ENST00000612748.1	-3.58247	-0.927925	10.3609	0.00128712	1	ENST00000612748
ENST00000420783.7	-1.52932	2.02222	10.356	0.00129055	1	ENST00000420783	WDR6
ENST00000600328.7	-3.4901	-1.43063	10.355	0.00129126	1	ENST00000600328	KIAA1683
ENST00000378533.3	-1.3293	2.52136	10.3503	0.00129452	1	ENST00000378533	SRPX
ENST00000590275.1	-3.1099	-1.20707	10.3481	0.00129608	1	ENST00000590275	LRP3
ENST00000489881.5	3.56598	-3.15727	10.3463	0.00129732	1	ENST00000489881	METTL6
ENST00000557971.5	1.98297	0.712717	10.3459	0.00129764	1	ENST00000557971	PLEKHH1
ENST00000568065.5	4.11313	-1.94593	10.3453	0.00129801	1	ENST00000568065	XPO6
ENST00000510866.5	-2.81827	0.740159	10.3429	0.00129974	1	ENST00000510866	KDM3B
ENST00000393151.6	-3.56709	-2.38917	10.3355	0.00130498	1	ENST00000393151	UNC79
ENST00000627404.2	-3.56709	-2.38917	10.3355	0.00130498	1	ENST00000627404
ENST00000274542.6	-3.08188	-0.168542	10.3353	0.0013051	1	ENST00000274542	RNF145
ENST00000367667.5	0.995866	3.45379	10.3285	0.00130992	1	ENST00000367667	RFWD2
ENST00000553907.1	-3.64322	-2.71413	10.323	0.00131379	1	ENST00000553907	ACTR10
ENST00000409346.5	1.96723	1.33325	10.3227	0.00131407	1	ENST00000409346	FAM131B
ENST00000344347.5	4.03309	-1.54956	10.3207	0.00131544	1	ENST00000344347	XBP1
ENST00000568887.5	-4.09131	-1.58029	10.3206	0.00131551	1	ENST00000568887	BAIAP3
ENST00000444522.6	3.60396	-2.61173	10.3089	0.00132392	1	ENST00000444522	ZFAND2B
ENST00000433302.7	3.20417	-1.01401	10.3075	0.0013249	1	ENST00000433302	DHX33
ENST00000507450.5	3.68474	-2.5928	10.3054	0.00132644	1	ENST00000507450	SPDYE2B
ENST00000506610.1	2.6546	-0.0983602	10.3036	0.00132771	1	ENST00000506610	FAM200B
ENST00000469923.5	3.59665	-3.05915	10.3034	0.00132788	1	ENST00000469923	SHROOM3
ENST00000441508.3	2.24802	0.906947	10.3011	0.00132949	1	ENST00000441508	C10orf105
ENST00000392551.6	3.63259	-2.87767	10.2997	0.00133051	1	ENST00000392551	GPR155
ENST00000536189.6	-2.84894	-1.66043	10.2997	0.00133055	1	ENST00000536189	TIMP2
ENST00000361128.9	3.33026	-1.58176	10.2966	0.00133278	1	ENST00000361128	MARK2
ENST00000447611.6	3.67515	-2.92939	10.296	0.00133316	1	ENST00000447611	FANCI
ENST00000368465.5	1.71249	2.33494	10.2952	0.00133374	1	ENST00000368465	PBXIP1
ENST00000509137.6	3.43404	-1.63832	10.2885	0.00133858	1	ENST00000509137	FBXO27
ENST00000635513.1	3.43404	-1.63832	10.2885	0.00133858	1	ENST00000635513
ENST00000630181.2	2.17683	1.22904	10.2878	0.00133915	1	ENST00000630181
ENST00000283303.2	3.85609	-2.31225	10.2788	0.0013457	1	ENST00000283303	GPR115
ENST00000412791.5	-4.05261	-1.59807	10.2739	0.00134922	1	ENST00000412791	OXA1L
ENST00000492719.5	0.756525	4.62263	10.2652	0.0013556	1	ENST00000492719	GAPDH
ENST00000457563.6	-3.71808	-2.16423	10.2631	0.00135718	1	ENST00000457563	SAMD3
ENST00000566290.5	3.63359	-2.96011	10.2609	0.00135882	1	ENST00000566290	RAB40C
ENST00000618131.1	2.09303	1.28188	10.2484	0.00136804	1	ENST00000618131
ENST00000541810.5	2.09303	1.28188	10.2484	0.00136804	1	ENST00000541810	NPIPA7
ENST00000443694.3	1.73718	1.4364	10.2469	0.00136912	1	ENST00000443694	ITPR1
ENST00000404790.5	-3.48806	-3.0245	10.2404	0.00137401	1	ENST00000404790	THADA
ENST00000409222.7	-2.33296	1.685	10.2403	0.00137405	1	ENST00000409222	FAM131B
ENST00000589543.5	3.37303	-1.53444	10.2399	0.00137433	1	ENST00000589543	ROGDI
ENST00000576089.1	3.52923	-2.41404	10.2377	0.00137602	1	ENST00000576089	TPD52L1
ENST00000526459.5	3.6464	-2.67566	10.2339	0.00137886	1	ENST00000526459	PUF60
ENST00000409249.5	3.89932	-1.81504	10.2245	0.00138585	1	ENST00000409249	LOXL3
ENST00000621141.4	-3.00704	-1.8071	10.2243	0.00138602	1	ENST00000621141
ENST00000638097.1	-3.00704	-1.8071	10.2243	0.00138602	1	ENST00000638097
ENST00000569418.5	-3.29867	0.0577279	10.2208	0.00138869	1	ENST00000569418	CYLD
ENST00000643409.1	-3.48854	-2.62272	10.2207	0.00138872	1	ENST00000643409
ENST00000405786.2	-3.94701	-1.19933	10.2198	0.00138939	1	ENST00000405786	GOLGA7
ENST00000521695.5	3.30282	-2.17455	10.2183	0.00139053	1	ENST00000521695	RALYL
ENST00000620385.1	-3.6677	-2.83749	10.2182	0.00139061	1	ENST00000620385
ENST00000318121.7	-2.92593	-0.513304	10.2105	0.00139643	1	ENST00000318121	CLSPN
ENST00000422767.6	3.59753	-1.76424	10.2091	0.00139752	1	ENST00000422767	TXNDC9
ENST00000627468.2	-3.57461	-0.620341	10.2064	0.00139958	1	ENST00000627468
ENST00000515072.1	-3.98038	-2.08007	10.2046	0.00140088	1	ENST00000515072	ZNF518B
ENST00000371708.1	-2.21411	0.882759	10.196	0.00140747	1	ENST00000371708	SLC29A1
ENST00000527852.6	3.58225	-3.06375	10.1803	0.0014195	1	ENST00000527852	NADSYN1
ENST00000622746.4	2.42482	0.240987	10.1785	0.00142088	1	ENST00000622746
ENST00000592011.5	-3.52497	-2.98141	10.1782	0.00142113	1	ENST00000592011	PIAS2
ENST00000323347.14	3.52387	-0.495304	10.1765	0.00142242	1	ENST00000323347	SMARCD2
ENST00000556351.5	-1.80809	1.31053	10.1601	0.00143513	1	ENST00000556351	LYRM5
ENST00000377561.6	3.38541	-2.10954	10.158	0.00143677	1	ENST00000377561	CNTNAP3B
ENST00000561264.6	3.37943	-2.52113	10.1562	0.00143817	1	ENST00000561264	MEIS2
ENST00000525478.5	3.59575	-3.08188	10.1397	0.00145108	1	ENST00000525478	SIDT2
ENST00000452950.1	3.09538	0.0789391	10.1344	0.0014553	1	ENST00000452950	CSTF1
ENST00000638227.1	-2.25206	0.709703	10.1312	0.00145783	1	ENST00000638227
ENST00000381530.9	3.57067	-3.09373	10.116	0.00146985	1	ENST00000381530	NPM2
ENST00000538456.4	1.66302	1.5986	10.1122	0.00147288	1	ENST00000538456	SMARCA4
ENST00000434620.5	-3.57839	-2.4717	10.109	0.00147545	1	ENST00000434620	COL14A1
ENST00000539158.1	3.71484	-1.76716	10.1046	0.001479	1	ENST00000539158	MED23
ENST00000571688.5	-2.85794	0.0737503	10.1006	0.00148223	1	ENST00000571688	LITAF
ENST00000517395.5	-3.50434	-2.99235	10.0901	0.00149067	1	ENST00000517395	FBXW11
ENST00000357443.2	-3.61478	-1.14238	10.0796	0.00149918	1	ENST00000357443	MOV10
ENST00000545314.5	1.90792	1.2992	10.0796	0.00149921	1	ENST00000545314	AK4
ENST00000512763.5	-3.60597	0.538002	10.0711	0.00150615	1	ENST00000512763	RASA1
ENST00000438055.5	-3.55615	-2.29985	10.07	0.00150706	1	ENST00000438055	TTC3
ENST00000542740.1	3.73303	-2.55315	10.0682	0.00150848	1	ENST00000542740	PIANP
ENST00000471156.5	3.43088	-2.17898	10.058	0.00151692	1	ENST00000471156	C1orf61
ENST00000589236.1	3.50439	-2.53088	10.0541	0.00152012	1	ENST00000589236	WBP2
ENST00000619603.1	2.19963	-0.0768702	10.0522	0.00152164	1	ENST00000619603
ENST00000475345.1	3.60486	-2.73248	10.0516	0.00152218	1	ENST00000475345	DXO
ENST00000404312.5	-3.411	-2.61673	10.0456	0.00152711	1	ENST00000404312	PDIA2
ENST00000556054.5	-2.06295	1.14267	10.0381	0.00153338	1	ENST00000556054	APEX1
ENST00000543771.5	-2.67101	-0.434472	10.0315	0.00153885	1	ENST00000543771	KDM4C
ENST00000641997.1	-2.63915	-0.0316507	10.0201	0.0015484	1	ENST00000641997
ENST00000400644.5	-3.69158	-2.16329	10.0137	0.00155381	1	ENST00000400644	TRIM39
ENST00000482378.6	-1.61405	1.72384	10.0049	0.00156122	1	ENST00000482378	TMEM198B
ENST00000435864.2	-1.85178	1.42227	9.99655	0.00156833	1	ENST00000435864	TOX2
ENST00000340729.9	-2.17419	-0.224087	9.98269	0.00158019	1	ENST00000340729	CLPB
ENST00000409001.5	-2.63167	-1.73011	9.97894	0.00158341	1	ENST00000409001	SSFA2
ENST00000645755.1	3.84334	-1.56836	9.97881	0.00158352	1	ENST00000645755
ENST00000484907.1	2.57285	-0.586504	9.97879	0.00158354	1	ENST00000484907	CDC16
ENST00000557515.5	1.52485	1.81074	9.97797	0.00158425	1	ENST00000557515	ACIN1
ENST00000610727.1	-3.9062	-1.04602	9.97344	0.00158814	1	ENST00000610727
ENST00000622608.1	-3.67643	-1.4962	9.96111	0.00159881	1	ENST00000622608
ENST00000504907.5	4.13658	-1.70011	9.95895	0.0016007	1	ENST00000504907	RBPJ
ENST00000597423.1	3.63062	-2.99528	9.95833	0.00160123	1	ENST00000597423	TRIM28
ENST00000430553.6	1.10835	3.06958	9.95611	0.00160316	1	ENST00000430553	LDHA
ENST00000537947.5	-3.17473	-1.27724	9.953	0.00160587	1	ENST00000537947	STARD10
ENST00000398873.4	2.6988	-0.997355	9.9494	0.00160902	1	ENST00000398873	YDJC
ENST00000369259.4	-3.67669	-1.628	9.93944	0.00161774	1	ENST00000369259	CHD1L
ENST00000595196.5	3.45915	-2.20694	9.93878	0.00161833	1	ENST00000595196	HNRNPUL1
ENST00000379312.7	-1.08748	3.33685	9.93533	0.00162136	1	ENST00000379312	FAM65A
ENST00000403346.7	1.157	2.74621	9.93246	0.00162389	1	ENST00000403346	STK25
ENST00000409342.1	4.00482	-2.08522	9.92884	0.00162709	1	ENST00000409342	SLC35F5
ENST00000639311.1	2.43465	0.10635	9.92702	0.0016287	1	ENST00000639311
ENST00000374300.7	2.22309	1.19703	9.92683	0.00162886	1	ENST00000374300	MTFR1L
ENST00000400155.5	-3.43982	-1.00822	9.9237	0.00163164	1	ENST00000400155	DLGAP1
ENST00000574121.1	-3.36498	-2.2953	9.91219	0.00164188	1	ENST00000574121	CCNE1
ENST00000566458.5	2.9761	-1.72701	9.90488	0.00164841	1	ENST00000566458	RNPS1
ENST00000431765.5	1.69717	2.26759	9.89287	0.00165921	1	ENST00000431765	DVL3
ENST00000439021.5	-3.48129	-0.358251	9.88877	0.00166291	1	ENST00000439021	LYRM1
ENST00000409476.5	-3.44285	-2.97948	9.88826	0.00166336	1	ENST00000409476	MDH1
ENST00000461352.5	-2.29513	0.354031	9.88717	0.00166435	1	ENST00000461352	SFXN5
ENST00000428221.5	4.02394	-2.13916	9.88632	0.00166512	1	ENST00000428221	E2F6
ENST00000646147.1	-0.921824	3.85801	9.8854	0.00166595	1	ENST00000646147
ENST00000380828.6	-1.83744	1.28786	9.88438	0.00166687	1	ENST00000380828	KCTD7
ENST00000421274.6	-1.10105	3.66572	9.88197	0.00166906	1	ENST00000421274	C4A
ENST00000334271.7	-2.91723	-1.36376	9.87507	0.00167534	1	ENST00000334271	AP1S3
ENST00000412402.5	3.52741	-3.02679	9.86816	0.00168164	1	ENST00000412402	FOXP2
ENST00000565287.5	-3.45543	-3.01327	9.86782	0.00168195	1	ENST00000565287	CARHSP1
ENST00000473997.5	-2.49082	-0.142923	9.86642	0.00168322	1	ENST00000473997	CDK5RAP1
ENST00000334521.8	-1.1412	2.65053	9.86169	0.00168756	1	ENST00000334521	ZNF410
ENST00000508502.5	3.10369	-1.78274	9.85964	0.00168944	1	ENST00000508502	SEC31A
ENST00000334686.6	2.93727	-0.269087	9.85302	0.00169553	1	ENST00000334686	PLCH1
ENST00000395246.5	1.8921	1.33498	9.849	0.00169924	1	ENST00000395246	CDC42SE2
ENST00000617470.4	3.47378	-2.82962	9.84868	0.00169954	1	ENST00000617470
ENST00000611707.4	3.6355	-2.39809	9.8429	0.00170489	1	ENST00000611707
ENST00000418339.5	3.61711	-2.85696	9.84085	0.00170678	1	ENST00000418339	TRIOBP
ENST00000379843.7	2.53692	-0.1532	9.82684	0.00171984	1	ENST00000379843	CSAD
ENST00000548162.1	-1.76219	1.00684	9.8228	0.00172362	1	ENST00000548162	MMP14
ENST00000562526.5	-3.43001	-1.73752	9.8224	0.00172399	1	ENST00000562526	HP
ENST00000618778.4	-3.29538	-2.93059	9.82054	0.00172574	1	ENST00000618778
ENST00000345167.10	-3.43594	-1.37991	9.81983	0.0017264	1	ENST00000345167	GRK4
ENST00000454141.5	2.85808	-1.53847	9.81859	0.00172757	1	ENST00000454141	SEC22C
ENST00000494208.5	2.9412	-0.209896	9.81526	0.0017307	1	ENST00000494208	SLC8A3
ENST00000443875.5	-3.3007	-2.60571	9.81358	0.00173228	1	ENST00000443875	C1S
ENST00000514372.5	-3.83012	-1.43644	9.80994	0.00173571	1	ENST00000514372	ATP8A1
ENST00000532251.1	3.58178	-1.55648	9.80786	0.00173767	1	ENST00000532251	CWF19L2
ENST00000372023.7	-2.95555	-0.645653	9.8063	0.00173915	1	ENST00000372023	ZMYND8
ENST00000442215.6	3.51953	-2.52134	9.80096	0.00174421	1	ENST00000442215	ELP6
ENST00000635738.1	-3.50876	-2.52315	9.80009	0.00174504	1	ENST00000635738
ENST00000368453.8	-1.10011	3.42008	9.79883	0.00174623	1	ENST00000368453	SHC1
ENST00000546283.5	3.12575	-1.4115	9.79538	0.0017495	1	ENST00000546283	NDUFS7
ENST00000426455.5	2.88632	-0.956654	9.78712	0.00175739	1	ENST00000426455	STAG3
ENST00000495222.5	-3.34388	-3.23451	9.78293	0.00176139	1	ENST00000495222	OSCP1
ENST00000610546.4	-3.0508	-2.30821	9.77099	0.00177287	1	ENST00000610546
ENST00000377487.5	-3.52329	-2.01828	9.76892	0.00177487	1	ENST00000377487	RASGRP2
ENST00000635889.1	3.38129	-2.08414	9.7677	0.00177604	1	ENST00000635889
ENST00000409636.5	-1.40456	1.867	9.76661	0.0017771	1	ENST00000409636	HNRNPLL
ENST00000613052.1	3.58465	-2.7796	9.7632	0.0017804	1	ENST00000613052
ENST00000493452.5	-2.56172	0.166437	9.75776	0.00178567	1	ENST00000493452	FLNB
ENST00000575223.5	-3.79689	-2.36965	9.75407	0.00178926	1	ENST00000575223	CCDC137
ENST00000613218.4	2.96382	0.522691	9.74861	0.00179458	1	ENST00000613218
ENST00000369666.5	-2.33727	-0.167286	9.7472	0.00179596	1	ENST00000369666	ST7L
ENST00000618232.1	-3.58194	-1.48489	9.7466	0.00179654	1	ENST00000618232
ENST00000448073.8	-3.22382	-0.0531942	9.74451	0.00179859	1	ENST00000448073	GRIA1
ENST00000401672.7	-3.35709	-2.67641	9.7411	0.00180193	1	ENST00000401672	PPP6R2
ENST00000468828.5	3.49287	-1.62047	9.73991	0.00180309	1	ENST00000468828	NDUFS2
ENST00000373302.7	-0.597248	5.78347	9.73606	0.00180688	1	ENST00000373302	STXBP1
ENST00000394466.6	-3.31822	-2.98558	9.73449	0.00180842	1	ENST00000394466	NR3C1
ENST00000614862.4	3.90965	-1.83853	9.73026	0.00181258	1	ENST00000614862
ENST00000265741.7	2.94777	0.07997	9.72623	0.00181657	1	ENST00000265741	CDK14
ENST00000628876.2	-3.14369	-1.56583	9.72001	0.00182273	1	ENST00000628876
ENST00000574902.5	-2.30897	1.14949	9.71964	0.00182309	1	ENST00000574902	ZNF213
ENST00000375646.5	-1.39033	2.0766	9.71946	0.00182327	1	ENST00000375646	WAC
ENST00000407879.1	-3.34839	-2.79258	9.71902	0.0018237	1	ENST00000407879	ZNF513
ENST00000291577.10	-2.91577	-2.12225	9.71025	0.00183243	1	ENST00000291577	C21orf33
ENST00000608295.5	2.12052	0.0341457	9.7049	0.00183777	1	ENST00000608295	HDDC2
ENST00000413626.1	-3.35265	-1.9773	9.70358	0.00183909	1	ENST00000413626	MEN1
ENST00000372224.8	-2.78408	-0.704675	9.69831	0.00184437	1	ENST00000372224	KIF2C
ENST00000431068.5	-1.94053	1.18459	9.69333	0.00184938	1	ENST00000431068	GNB2
ENST00000552618.5	-1.63274	1.74331	9.69192	0.0018508	1	ENST00000552618	TMTC1
ENST00000319248.12	3.9844	-1.94453	9.68947	0.00185327	1	ENST00000319248	PRDX1
ENST00000320301.10	2.06055	0.597933	9.68525	0.00185753	1	ENST00000320301	PCDH15
ENST00000643140.1	-3.35326	-2.69743	9.67834	0.00186453	1	ENST00000643140
ENST00000348990.9	-0.625763	5.45404	9.673	0.00186996	1	ENST00000348990	APP
ENST00000533546.5	-3.41987	-2.61762	9.67246	0.00187051	1	ENST00000533546	RELA
ENST00000623152.1	3.97656	-2.49304	9.67072	0.00187228	1	ENST00000623152
ENST00000553675.5	-3.35705	-2.55521	9.66984	0.00187317	1	ENST00000553675	C14orf93
ENST00000646573.1	3.78732	-2.66738	9.66673	0.00187635	1	ENST00000646573
ENST00000641703.1	-3.28355	-1.76715	9.66088	0.00188233	1	ENST00000641703
ENST00000575069.5	-2.42936	0.0972167	9.66005	0.00188319	1	ENST00000575069	P4HB
ENST00000620156.4	-2.53283	-1.83147	9.6571	0.00188621	1	ENST00000620156
ENST00000261178.9	3.82747	-2.70571	9.64985	0.00189367	1	ENST00000261178	ARNTL2
ENST00000455639.6	-3.79975	-1.58537	9.64813	0.00189545	1	ENST00000455639	GUCY1A3
ENST00000423701.6	-3.9597	-1.76078	9.64596	0.00189768	1	ENST00000423701	SEC22C
ENST00000370935.5	3.99479	-0.939885	9.64567	0.00189798	1	ENST00000370935	ENOX2
ENST00000372479.7	2.72752	-1.25297	9.64081	0.00190301	1	ENST00000372479	RBM41
ENST00000492932.5	3.67121	-2.14704	9.63787	0.00190607	1	ENST00000492932	PDCD4
ENST00000399527.5	-2.33091	0.400319	9.63632	0.00190768	1	ENST00000399527	BRD2
ENST00000360348.6	1.27013	2.85033	9.63301	0.00191111	1	ENST00000360348	RUNX1T1
ENST00000451613.5	-3.21154	-1.74791	9.63279	0.00191134	1	ENST00000451613	AASDH
ENST00000522073.5	3.88748	-2.38343	9.62731	0.00191705	1	ENST00000522073	TTC1
ENST00000604971.5	-3.37948	-3.00768	9.62722	0.00191715	1	ENST00000604971	DUSP22
ENST00000526268.5	-3.58982	-2.33577	9.6231	0.00192145	1	ENST00000526268	RPS6KB2
ENST00000306869.6	3.62743	-2.48656	9.62247	0.00192211	1	ENST00000306869	DCXR
ENST00000245907.10	-0.806923	4.58649	9.62226	0.00192233	1	ENST00000245907	C3
ENST00000540675.5	-3.08932	-2.54118	9.61742	0.0019274	1	ENST00000540675	SERPINB7
ENST00000449228.5	-1.99347	0.927634	9.61431	0.00193067	1	ENST00000449228	BBC3
ENST00000398547.5	1.73402	1.82206	9.60893	0.00193634	1	ENST00000398547	BAI2
ENST00000456774.5	-1.66513	1.08738	9.5955	0.00195055	1	ENST00000456774	PLXNB1
ENST00000389826.7	1.31711	2.52701	9.58159	0.00196538	1	ENST00000389826	EIF4E3
ENST00000472056.5	-0.556005	6.8307	9.57988	0.00196722	1	ENST00000472056	COL6A3
ENST00000628154.1	-3.82809	-2.20027	9.57547	0.00197195	1	ENST00000628154
ENST00000331433.4	-3.2615	-3.30002	9.57433	0.00197316	1	ENST00000331433	CLCNKA
ENST00000544854.5	-3.54071	-2.15829	9.57032	0.00197748	1	ENST00000544854	FDXR
ENST00000548381.5	1.35593	2.14758	9.56449	0.00198377	1	ENST00000548381	WDR83
ENST00000540746.6	-2.94993	-1.11328	9.55449	0.00199461	1	ENST00000540746	LSM14A
ENST00000357207.8	2.032	1.47133	9.54422	0.0020058	1	ENST00000357207	TRAPPC11
ENST00000619622.4	-1.69776	1.65824	9.54398	0.00200606	1	ENST00000619622
ENST00000578709.5	-3.3684	-3.20253	9.53353	0.00201751	1	ENST00000578709	ERBB2
ENST00000532063.5	2.9165	0.386635	9.5334	0.00201767	1	ENST00000532063	ILK
ENST00000416215.6	-3.36799	-3.04919	9.52972	0.00202171	1	ENST00000416215	PTPN6
ENST00000496827.1	2.59285	-0.563742	9.5279	0.00202371	1	ENST00000496827	SEC24C
ENST00000586797.5	3.48495	-2.75256	9.52535	0.00202653	1	ENST00000586797	NFIX
ENST00000344150.8	1.36958	2.32289	9.52194	0.00203029	1	ENST00000344150	CARM1
ENST00000462900.2	-3.17138	-2.58763	9.52095	0.00203139	1	ENST00000462900	GPR89A
ENST00000433147.2	-2.90944	-2.11492	9.51778	0.00203491	1	ENST00000433147	DEPDC5
ENST00000429465.4	2.09584	-0.23234	9.51719	0.00203556	1	ENST00000429465	SKIV2L
ENST00000508076.5	-2.79787	0.550474	9.51156	0.00204182	1	ENST00000508076	TGFBI
ENST00000638568.2	-3.0762	-0.626063	9.50775	0.00204606	1	ENST00000638568
ENST00000379757.8	1.21067	2.47422	9.50413	0.0020501	1	ENST00000379757	TXNDC5
ENST00000361371.9	-1.59015	2.07428	9.50338	0.00205094	1	ENST00000361371	LTN1
ENST00000462754.1	-3.33894	-2.9197	9.50162	0.00205291	1	ENST00000462754	TMEM106B
ENST00000443275.2	-0.972125	3.2627	9.49545	0.00205982	1	ENST00000443275	POU2F1
ENST00000454472.1	-3.47643	-2.87957	9.49347	0.00206204	1	ENST00000454472	METTL18
ENST00000428043.5	3.43862	-2.66371	9.49267	0.00206295	1	ENST00000428043	ACE
ENST00000453689.5	3.52616	-1.92207	9.49244	0.00206321	1	ENST00000453689	VPS16
ENST00000426191.2	-3.18867	-2.79087	9.48847	0.00206767	1	ENST00000426191	PLEKHB1
ENST00000530731.5	-3.60799	-2.68279	9.48573	0.00207076	1	ENST00000530731	TBRG1
ENST00000645763.1	-2.23103	-0.774954	9.48474	0.00207189	1	ENST00000645763
ENST00000374301.7	0.941518	3.48518	9.48401	0.0020727	1	ENST00000374301	MTFR1L
ENST00000358338.7	2.74121	0.409193	9.47983	0.00207744	1	ENST00000358338	CACNA1E
ENST00000620204.3	-3.39882	-1.82365	9.47823	0.00207925	1	ENST00000620204
ENST00000443597.6	-3.47498	-0.385221	9.47103	0.00208742	1	ENST00000443597	LRRC23
ENST00000423509.6	-3.04245	-2.54577	9.4704	0.00208814	1	ENST00000423509	HLA-C
ENST00000455191.5	3.45745	-0.664495	9.46712	0.00209188	1	ENST00000455191	IQCG
ENST00000569601.5	2.80601	-1.54557	9.46552	0.0020937	1	ENST00000569601	RPUSD1
ENST00000392507.7	2.46368	-0.343783	9.45913	0.00210101	1	ENST00000392507	OSBPL7
ENST00000359530.6	-2.49577	-1.98588	9.45742	0.00210297	1	ENST00000359530	ATP6V1H
ENST00000447184.5	2.2503	0.397001	9.4409	0.00212199	1	ENST00000447184	PRDX1
ENST00000532830.5	1.64421	1.51888	9.4407	0.00212223	1	ENST00000532830	POLD4
ENST00000450954.5	2.89181	-0.366695	9.43307	0.00213107	1	ENST00000450954	RABL2A
ENST00000495015.5	-3.87282	-1.5873	9.42962	0.00213509	1	ENST00000495015	DNAJA1
ENST00000638514.1	-3.28467	-3.09266	9.42522	0.00214021	1	ENST00000638514
ENST00000361672.6	3.4659	-2.718	9.42431	0.00214128	1	ENST00000361672	MSL3
ENST00000423262.5	2.42	1.22589	9.42133	0.00214476	1	ENST00000423262	KIAA0930
ENST00000383233.7	-3.0341	-1.09957	9.41676	0.00215011	1	ENST00000383233	TMEM241
ENST00000638079.1	3.95077	-1.99154	9.41358	0.00215385	1	ENST00000638079
ENST00000312060.9	2.78624	-0.19032	9.41116	0.00215669	1	ENST00000312060	CTU2
ENST00000233072.9	-1.17913	3.02223	9.40815	0.00216024	1	ENST00000233072	CPS1
ENST00000542945.5	3.30255	-2.58285	9.40042	0.00216936	1	ENST00000542945	TMEM91
ENST00000588994.5	2.85719	-0.56034	9.39756	0.00217274	1	ENST00000588994	MGRN1
ENST00000614778.4	-2.61943	-1.89726	9.39655	0.00217394	1	ENST00000614778
ENST00000507875.5	2.70616	-0.264128	9.39323	0.00217788	1	ENST00000507875	CLCN3
ENST00000531929.5	3.50946	-2.94643	9.39286	0.00217832	1	ENST00000531929	NUP214
ENST00000458173.3	3.41769	-2.40196	9.38997	0.00218176	1	ENST00000458173	TACC3
ENST00000566636.5	-2.38088	-0.891623	9.38599	0.0021865	1	ENST00000566636	MVD
ENST00000307677.4	-0.681481	4.96885	9.3814	0.00219199	1	ENST00000307677	BCL2L1
ENST00000564955.5	3.85171	-2.35649	9.37663	0.0021977	1	ENST00000564955	IQCK
ENST00000575992.1	3.4865	-2.31107	9.37113	0.00220429	1	ENST00000575992	OXLD1
ENST00000526255.1	2.20754	-0.452517	9.37099	0.00220447	1	ENST00000526255	RCOR3
ENST00000447283.6	-3.33317	-3.05509	9.37087	0.00220461	1	ENST00000447283	GNE
ENST00000640222.1	-3.11625	-1.08069	9.36902	0.00220683	1	ENST00000640222
ENST00000632612.1	3.79919	-0.652536	9.36211	0.00221517	1	ENST00000632612
ENST00000422674.6	0.804884	6.20677	9.36081	0.00221674	1	ENST00000422674	TUBB
ENST00000349748.7	-3.83663	-2.51171	9.35145	0.0022281	1	ENST00000349748	CAPN3
ENST00000278772.8	-3.7837	-1.04349	9.35081	0.00222886	1	ENST00000278772	ZNF343
ENST00000473600.1	-3.34813	-3.02919	9.3493	0.00223071	1	ENST00000473600	C1orf159
ENST00000528087.1	-2.80591	-0.907934	9.34778	0.00223256	1	ENST00000528087	POLD4
ENST00000361847.6	3.58222	-1.74937	9.3447	0.00223631	1	ENST00000361847	MOK
ENST00000528282.5	2.62835	-0.677511	9.34418	0.00223694	1	ENST00000528282	EPB41L2
ENST00000250263.7	-1.82491	1.56834	9.34216	0.00223941	1	ENST00000250263	ERI1
ENST00000621096.4	-2.3888	0.561774	9.34197	0.00223964	1	ENST00000621096
ENST00000300027.12	-2.86282	-0.544217	9.34141	0.00224034	1	ENST00000300027	FANCI
ENST00000484727.1	-2.88464	-0.767858	9.34069	0.00224122	1	ENST00000484727	ATP1B3
ENST00000502640.5	-3.29185	-2.0426	9.33857	0.00224381	1	ENST00000502640	LDB2
ENST00000393284.7	3.56018	-2.22422	9.33837	0.00224405	1	ENST00000393284	CAPS2
ENST00000422741.5	-1.08267	2.87695	9.33393	0.0022495	1	ENST00000422741	FBXL2
ENST00000587146.5	2.8142	-0.296154	9.3332	0.00225039	1	ENST00000587146	EIF3G
ENST00000409451.7	-3.08246	-0.691029	9.32797	0.00225683	1	ENST00000409451	GIGYF2
ENST00000520723.5	3.34396	-3.21627	9.31707	0.00227029	1	ENST00000520723	PPIL6
ENST00000367332.5	-1.13392	3.09105	9.31329	0.00227498	1	ENST00000367332	TMEM9
ENST00000515603.5	-3.34963	-1.57019	9.31259	0.00227584	1	ENST00000515603	TACC2
ENST00000549311.7	2.98702	-0.855363	9.31259	0.00227585	1	ENST00000549311	TENC1
ENST00000622144.4	2.26901	-0.285711	9.30745	0.00228224	1	ENST00000622144
ENST00000573569.5	-3.52182	-1.40761	9.30708	0.0022827	1	ENST00000573569	ARL16
ENST00000592077.5	1.69178	1.46887	9.30653	0.00228339	1	ENST00000592077	ANKS3
ENST00000319533.9	3.63372	-1.16298	9.30627	0.0022837	1	ENST00000319533	RPP40
ENST00000360383.7	-2.94194	0.549929	9.30449	0.00228593	1	ENST00000360383	CDC16
ENST00000439080.6	2.8559	-1.8759	9.30438	0.00228607	1	ENST00000439080	TARDBP
ENST00000512565.5	3.59183	-2.33135	9.3023	0.00228867	1	ENST00000512565	RNF14
ENST00000401924.5	3.3318	-3.21298	9.30064	0.00229074	1	ENST00000401924	GGT2
ENST00000511455.6	3.45916	-2.42233	9.30055	0.00229085	1	ENST00000511455	ANKRD13D
ENST00000549621.5	-2.37556	0.393995	9.30032	0.00229114	1	ENST00000549621	RITA1
ENST00000413917.5	3.42012	-3.00004	9.29326	0.00229998	1	ENST00000413917	EIF3B
ENST00000369669.5	2.21601	0.145015	9.29285	0.0023005	1	ENST00000369669	ST7L
ENST00000307431.12	1.50436	2.22278	9.28497	0.00231042	1	ENST00000307431	CNTNAP4
ENST00000531058.1	3.37846	-3.18655	9.27865	0.0023184	1	ENST00000531058	HTATIP2
ENST00000523266.5	2.36468	0.707303	9.27242	0.0023263	1	ENST00000523266	DMTN
ENST00000640453.1	-3.43556	-1.5108	9.27039	0.00232889	1	ENST00000640453
ENST00000645564.1	3.04717	-1.35987	9.27008	0.00232927	1	ENST00000645564
ENST00000646357.1	-3.32125	-2.16576	9.26827	0.00233158	1	ENST00000646357
ENST00000379960.9	1.33317	2.31789	9.26688	0.00233335	1	ENST00000379960	ITSN1
ENST00000511454.5	-3.66742	-2.73789	9.26246	0.00233898	1	ENST00000511454	EXOSC9
ENST00000564466.5	3.65396	-2.06387	9.26245	0.002339	1	ENST00000564466	ZDHHC7
ENST00000392433.3	-3.59188	-2.06342	9.2614	0.00234034	1	ENST00000392433	ARL6IP4
ENST00000534187.6	3.30605	-1.83766	9.26099	0.00234086	1	ENST00000534187	FAM86B1
ENST00000378694.1	-3.32456	-0.531951	9.26019	0.00234189	1	ENST00000378694	MCM10
ENST00000433029.6	3.54181	-1.8569	9.25786	0.00234486	1	ENST00000433029	NOL8
ENST00000509731.5	-1.14607	2.82901	9.25621	0.00234698	1	ENST00000509731	TARS
ENST00000586425.2	-2.83847	-1.62753	9.25585	0.00234744	1	ENST00000586425	GPI
ENST00000586293.5	3.2145	-1.73841	9.25434	0.00234938	1	ENST00000586293	ZNF846
ENST00000373701.7	2.80124	-1.85649	9.2527	0.00235148	1	ENST00000373701	OGT
ENST00000371546.8	3.06654	-0.84607	9.25117	0.00235345	1	ENST00000371546	GRIN1
ENST00000371185.6	-3.37238	-1.57077	9.25051	0.0023543	1	ENST00000371185	NFIA
ENST00000447018.5	-3.78476	-2.07874	9.24993	0.00235505	1	ENST00000447018	CCDC51
ENST00000398168.5	3.03683	0.0262687	9.23666	0.00237217	1	ENST00000398168	CBS
ENST00000476009.5	-3.6731	-1.9577	9.23022	0.00238053	1	ENST00000476009	PHF14
ENST00000617178.4	2.79234	-1.91358	9.2269	0.00238485	1	ENST00000617178
ENST00000324774.9	-3.1726	-1.28851	9.22434	0.00238819	1	ENST00000324774	CAMKK2
ENST00000591088.5	-0.917395	3.55147	9.22347	0.00238933	1	ENST00000591088	SEPT9
ENST00000646889.1	3.14276	-0.77797	9.21675	0.00239811	1	ENST00000646889
ENST00000507166.5	2.85299	-1.46769	9.21356	0.00240229	1	ENST00000507166	FIP1L1
ENST00000617200.1	2.11584	1.23052	9.21238	0.00240384	1	ENST00000617200
ENST00000645632.1	3.53851	-0.0523388	9.21043	0.0024064	1	ENST00000645632
ENST00000355635.7	-2.58258	-1.94453	9.20963	0.00240746	1	ENST00000355635	KCNQ5
ENST00000547306.5	2.5988	0.242889	9.20848	0.00240897	1	ENST00000547306	PRKAG1
ENST00000490743.5	-1.43301	2.22753	9.20315	0.00241599	1	ENST00000490743	MSTO1
ENST00000265586.10	3.26707	-2.31373	9.20037	0.00241966	1	ENST00000265586	ABCC5
ENST00000398339.5	3.47342	-2.60062	9.19602	0.00242541	1	ENST00000398339	TCF4
ENST00000538663.5	3.4732	-2.14672	9.18371	0.00244178	1	ENST00000538663	ARMC6
ENST00000555962.6	-3.12471	-2.81033	9.18307	0.00244263	1	ENST00000555962	CHD8
ENST00000486818.5	-3.21531	-2.75887	9.17816	0.00244921	1	ENST00000486818	BCL7B
ENST00000370186.5	-3.15219	-1.17573	9.17794	0.0024495	1	ENST00000370186	ATP2B3
ENST00000549328.1	3.41187	-2.30046	9.17373	0.00245514	1	ENST00000549328	CHMP1A
ENST00000629543.2	2.44873	0.785699	9.17234	0.002457	1	ENST00000629543
ENST00000495071.6	-3.48116	-1.02298	9.16695	0.00246424	1	ENST00000495071	SUPT20H
ENST00000563048.5	-3.21754	-2.77892	9.16338	0.00246907	1	ENST00000563048	USP10
ENST00000330125.9	0.995598	3.12946	9.15741	0.00247712	1	ENST00000330125	EIF4ENIF1
ENST00000416286.7	3.24029	-2.57957	9.15722	0.00247739	1	ENST00000416286	STRA6
ENST00000457447.6	-3.47532	-2.53488	9.15276	0.00248343	1	ENST00000457447	HACL1
ENST00000355151.9	3.67339	-1.7211	9.15025	0.00248684	1	ENST00000355151	MRPL52
ENST00000361906.7	2.59865	0.0643924	9.14793	0.00249	1	ENST00000361906	TMEM184B
ENST00000255174.2	3.36929	-2.743	9.14646	0.002492	1	ENST00000255174	OSER1
ENST00000326225.3	-1.84248	1.81507	9.13968	0.00250125	1	ENST00000326225	AHCTF1
ENST00000499869.6	-0.806727	4.11191	9.13559	0.00250685	1	ENST00000499869	WDR1
ENST00000477235.5	-2.77347	-1.68492	9.12541	0.00252083	1	ENST00000477235	NADK
ENST00000308191.10	-0.724814	4.36781	9.1248	0.00252168	1	ENST00000308191	PDE7B
ENST00000456652.5	-2.38268	0.533908	9.12355	0.0025234	1	ENST00000456652	MAP4K4
ENST00000299759.10	-3.0681	-1.80398	9.12148	0.00252626	1	ENST00000299759	RRAD
ENST00000392594.7	-2.58208	-0.290059	9.11829	0.00253067	1	ENST00000392594	THYN1
ENST00000352435.8	1.26921	2.16109	9.11706	0.00253237	1	ENST00000352435	PRDX5
ENST00000400555.7	1.87614	1.34403	9.11613	0.00253366	1	ENST00000400555	PPP4R1
ENST00000564659.1	3.34159	-3.05757	9.11592	0.00253394	1	ENST00000564659	RHOT2
ENST00000389003.7	3.28585	-0.279677	9.11483	0.00253546	1	ENST00000389003	KIAA0100
ENST00000596837.5	2.31787	-0.0980599	9.11114	0.00254058	1	ENST00000596837	RUVBL2
ENST00000524771.5	-2.90277	0.00614655	9.1094	0.00254299	1	ENST00000524771	PRMT1
ENST00000645817.1	3.33427	-3.18957	9.10198	0.00255333	1	ENST00000645817
ENST00000617363.4	-3.45788	-2.51948	9.09953	0.00255676	1	ENST00000617363
ENST00000318190.7	2.63574	0.710306	9.09707	0.00256019	1	ENST00000318190	TPRKB
ENST00000366973.8	-1.94304	1.15291	9.09161	0.00256785	1	ENST00000366973	TATDN3
ENST00000279027.8	-2.65199	-0.252886	9.08996	0.00257016	1	ENST00000279027	SLC13A3
ENST00000601675.5	2.72272	0.50643	9.08335	0.00257947	1	ENST00000601675	PTOV1
ENST00000440957.6	3.40498	-0.923541	9.08335	0.00257947	1	ENST00000440957	IFT122
ENST00000456496.6	0.583645	5.51938	9.08289	0.00258011	1	ENST00000456496	ATP6V0E2
ENST00000518889.1	3.5866	-2.7442	9.07862	0.00258615	1	ENST00000518889	MTUS1
ENST00000378861.9	-3.36795	-1.92839	9.07858	0.00258621	1	ENST00000378861	TRIQK
ENST00000359135.7	2.40201	0.169715	9.06773	0.00260159	1	ENST00000359135	GULP1
ENST00000442664.6	-2.17668	0.850299	9.06648	0.00260338	1	ENST00000442664	IMMT
ENST00000405300.5	-3.18253	-2.78506	9.06571	0.00260448	1	ENST00000405300	INPP5J
ENST00000533619.5	3.33818	-2.3985	9.06404	0.00260685	1	ENST00000533619	FGFR1
ENST00000418622.7	-2.72553	-0.221387	9.06148	0.00261051	1	ENST00000418622	KIAA1432
ENST00000630255.2	1.33293	2.28727	9.06112	0.00261102	1	ENST00000630255
ENST00000438489.6	-3.70178	-2.13495	9.05961	0.00261318	1	ENST00000438489	NWD1
ENST00000382844.2	-3.44618	-0.89417	9.05435	0.00262071	1	ENST00000382844	GJB2
ENST00000317257.12	3.09745	0.105291	9.05289	0.00262279	1	ENST00000317257	SETDB2
ENST00000548274.5	2.64769	-1.0743	9.05278	0.00262296	1	ENST00000548274	SUOX
ENST00000430132.6	-2.47748	-0.903114	9.05094	0.00262559	1	ENST00000430132	RAB34
ENST00000477659.1	-3.4279	-2.99182	9.05058	0.00262611	1	ENST00000477659	BCL11A
ENST00000352222.7	2.89153	-1.84765	9.04867	0.00262886	1	ENST00000352222	HTRA2
ENST00000638318.1	-2.88895	-2.4117	9.0473	0.00263083	1	ENST00000638318
ENST00000357970.7	-3.83574	-1.26133	9.04614	0.00263249	1	ENST00000357970	BIN1
ENST00000350995.6	-1.97651	0.931761	9.04136	0.00263939	1	ENST00000350995	EZH2
ENST00000400131.5	3.35941	-2.98004	9.03644	0.0026465	1	ENST00000400131	CHODL
ENST00000267938.8	-1.16883	2.37033	9.03133	0.00265391	1	ENST00000267938	UBE2Q2
ENST00000497910.5	-2.88277	-1.41925	9.02896	0.00265736	1	ENST00000497910	C7orf63
ENST00000441964.1	2.41913	1.55711	9.02871	0.00265771	1	ENST00000441964	POMGNT2
ENST00000544523.5	-2.55341	-0.244299	9.02152	0.00266819	1	ENST00000544523	GALK2
ENST00000430838.2	1.22897	2.55063	9.02136	0.00266843	1	ENST00000430838	ZNF138
ENST00000486249.5	-3.17066	-2.86683	9.01903	0.00267183	1	ENST00000486249	ST3GAL6
ENST00000460224.5	-3.25418	-2.08664	9.01637	0.00267573	1	ENST00000460224	GUK1
ENST00000393808.8	3.33324	-2.76351	9.01342	0.00268004	1	ENST00000393808	ST3GAL5
ENST00000449803.6	-1.52144	1.33788	9.01041	0.00268447	1	ENST00000449803	SEPT9
ENST00000489860.5	3.11217	-2.50699	9.0075	0.00268875	1	ENST00000489860	RUSC1
ENST00000593034.5	3.02618	-1.79041	9.00738	0.00268891	1	ENST00000593034	ARHGAP33
ENST00000647468.1	-1.70042	1.13172	9.00677	0.00268981	1	ENST00000647468
ENST00000458500.5	2.72574	-1.9158	8.99546	0.00270651	1	ENST00000458500	RPL10
ENST00000596358.5	-1.66546	1.08247	8.99429	0.00270825	1	ENST00000596358	NOSIP
ENST00000528473.5	-3.01456	-2.01027	8.99364	0.00270922	1	ENST00000528473	TP53I11
ENST00000646562.1	-2.87321	-1.15074	8.99149	0.00271239	1	ENST00000646562
ENST00000423104.5	3.52385	-2.53133	8.99071	0.00271355	1	ENST00000423104	RAPH1
ENST00000544244.5	-2.85936	-0.0604781	8.9896	0.00271521	1	ENST00000544244	PTPRO
ENST00000375630.6	1.39847	2.85044	8.98892	0.00271622	1	ENST00000375630	ATP11A
ENST00000456319.5	-1.67774	1.52678	8.9885	0.00271684	1	ENST00000456319	CALM2
ENST00000578985.5	-3.38352	-2.77894	8.98473	0.00272246	1	ENST00000578985	IFT20
ENST00000637312.1	2.99029	-0.766988	8.97879	0.00273132	1	ENST00000637312
ENST00000439994.5	3.40796	-3.11784	8.97139	0.0027424	1	ENST00000439994	EML3
ENST00000467306.5	1.86699	1.41885	8.9693	0.00274554	1	ENST00000467306	MRPL9
ENST00000587884.1	-3.64242	-2.38061	8.96762	0.00274807	1	ENST00000587884	EPG5
ENST00000607440.5	-3.54629	-1.65194	8.96698	0.00274903	1	ENST00000607440	WDR18
ENST00000555462.5	3.25976	-1.04108	8.96664	0.00274954	1	ENST00000555462	SMEK1
ENST00000494826.1	-3.31038	-3.13527	8.96414	0.0027533	1	ENST00000494826	C6orf211
ENST00000639122.1	2.07172	1.00126	8.96382	0.00275378	1	ENST00000639122
ENST00000374706.5	-0.793042	3.90887	8.9601	0.00275939	1	ENST00000374706	CCNY
ENST00000392553.2	2.51414	-0.42285	8.95982	0.00275982	1	ENST00000392553	BTBD6
ENST00000517781.5	-3.22703	-2.08243	8.95951	0.00276029	1	ENST00000517781	RSPO2
ENST00000488837.1	-3.13373	-2.97748	8.95628	0.00276517	1	ENST00000488837	ADD3
ENST00000542677.5	-3.33857	-1.84581	8.95433	0.00276812	1	ENST00000542677	SERPINB8
ENST00000580774.2	-2.91312	-0.455252	8.95409	0.00276849	1	ENST00000580774	CHST9
ENST00000372991.8	-1.70956	0.782843	8.95312	0.00276997	1	ENST00000372991	CCND3
ENST00000593256.6	3.39626	-2.75104	8.94585	0.00278101	1	ENST00000593256	TMEM205
ENST00000631540.1	-3.20397	-2.02899	8.94508	0.00278218	1	ENST00000631540
ENST00000458134.7	-3.20397	-2.02899	8.94508	0.00278218	1	ENST00000458134	HMOX2
ENST00000431329.5	3.30636	-3.23978	8.93922	0.00279112	1	ENST00000431329	GAPVD1
ENST00000303586.11	3.10016	-2.35273	8.93897	0.0027915	1	ENST00000303586	ZNF30
ENST00000372912.1	3.52637	-2.26663	8.93359	0.00279973	1	ENST00000372912	MSS51
ENST00000626966.2	-2.97389	-0.787717	8.9322	0.00280187	1	ENST00000626966
ENST00000419914.6	-3.07022	-2.88698	8.92975	0.00280562	1	ENST00000419914	HLA-DQB1
ENST00000430407.1	-3.07971	-2.90214	8.92459	0.00281356	1	ENST00000430407	RCC1
ENST00000403562.5	-2.47827	-0.360119	8.92371	0.00281492	1	ENST00000403562	PRKAR1B
ENST00000527626.5	3.28444	-2.30379	8.92326	0.00281562	1	ENST00000527626	NOX4
ENST00000248420.9	1.8453	0.675762	8.92073	0.00281952	1	ENST00000248420	CACTIN
ENST00000645119.1	-2.95231	-2.43989	8.91678	0.00282563	1	ENST00000645119
ENST00000555061.5	3.34432	-2.718	8.91409	0.00282979	1	ENST00000555061	TIMM9
ENST00000573283.6	-0.545057	6.2769	8.91297	0.00283152	1	ENST00000573283	ACTG1
ENST00000523493.5	-3.32452	-3.07587	8.91034	0.00283561	1	ENST00000523493	PAX5
ENST00000519108.5	0.774927	4.28787	8.90873	0.00283811	1	ENST00000519108	HDAC2
ENST00000323668.11	3.40605	-0.945695	8.90518	0.00284363	1	ENST00000323668	TCOF1
ENST00000434819.2	1.72366	1.17301	8.90117	0.00284988	1	ENST00000434819	GOT2
ENST00000366759.8	1.4026	2.51595	8.89961	0.00285231	1	ENST00000366759	SNAP47
ENST00000568237.1	3.07364	-2.5105	8.89834	0.0028543	1	ENST00000568237	CYB5B
ENST00000589412.5	-3.22947	-3.20908	8.898	0.00285483	1	ENST00000589412	ZNF846
ENST00000571955.5	3.29071	-2.77186	8.89657	0.00285706	1	ENST00000571955	EIF5A
ENST00000449964.6	-3.17344	-3.272	8.89514	0.00285931	1	ENST00000449964	ZFYVE20
ENST00000455687.6	0.673354	4.78882	8.89476	0.00285989	1	ENST00000455687	SYNGAP1
ENST00000474715.1	-3.94537	-0.502348	8.89128	0.00286536	1	ENST00000474715	YWHAQ
ENST00000456808.5	-3.32571	-2.5096	8.88881	0.00286924	1	ENST00000456808	DYNC1I2
ENST00000456194.6	-3.15286	-2.80818	8.88567	0.00287418	1	ENST00000456194	HACL1
ENST00000479687.6	-2.39726	-0.964094	8.88157	0.00288063	1	ENST00000479687	VAMP7
ENST00000451159.1	-3.41652	-1.13357	8.88148	0.00288078	1	ENST00000451159	TNXB
ENST00000645978.1	-3.15358	-2.80047	8.88113	0.00288134	1	ENST00000645978
ENST00000576151.1	-3.58083	-2.15006	8.88014	0.0028829	1	ENST00000576151	SLC38A10
ENST00000445196.5	-3.66627	-1.56991	8.87956	0.00288382	1	ENST00000445196	SUV420H2
ENST00000334136.10	1.11121	2.84484	8.87432	0.00289209	1	ENST00000334136	HDAC6
ENST00000513890.1	-3.10957	-3.2671	8.87316	0.00289394	1	ENST00000513890	UNC5A
ENST00000358066.8	3.37014	-1.75962	8.87142	0.00289669	1	ENST00000358066	SEMA6D
ENST00000527697.5	-3.20526	-3.10775	8.87004	0.00289888	1	ENST00000527697	FADS3
ENST00000631894.1	2.13155	0.62912	8.86858	0.00290121	1	ENST00000631894
ENST00000612274.4	-3.82167	-1.91874	8.86849	0.00290135	1	ENST00000612274
ENST00000474918.1	3.25456	-2.34387	8.86562	0.00290591	1	ENST00000474918	ADAMTS13
ENST00000626661.1	3.25456	-2.34387	8.86562	0.00290591	1	ENST00000626661
ENST00000378179.8	3.29664	-3.14695	8.86531	0.0029064	1	ENST00000378179	CASK
ENST00000400135.5	3.31897	-1.36285	8.86478	0.00290726	1	ENST00000400135	CHODL
ENST00000422281.6	2.7356	-0.851831	8.86301	0.00291008	1	ENST00000422281	CACNA1D
ENST00000503673.5	3.79115	-1.03371	8.86015	0.00291464	1	ENST00000503673	RAI14
ENST00000512291.5	-3.27321	-3.18962	8.85976	0.00291527	1	ENST00000512291	EPN3
ENST00000233505.12	3.30687	-3.06022	8.85753	0.00291882	1	ENST00000233505	CENPA
ENST00000457309.2	-3.70595	-1.39178	8.85385	0.00292472	1	ENST00000457309	YWHAZ
ENST00000373489.9	0.595385	5.42912	8.85156	0.00292838	1	ENST00000373489	PBX3
ENST00000485512.5	2.4566	0.330555	8.83926	0.00294818	1	ENST00000485512	MTRF1L
ENST00000542388.1	-3.19978	-1.91411	8.8385	0.00294942	1	ENST00000542388	ARNTL2
ENST00000307364.10	-3.59396	-2.47316	8.83802	0.00295018	1	ENST00000307364	SLC26A6
ENST00000243896.6	1.73558	1.80192	8.82893	0.00296492	1	ENST00000243896	SLC35C2
ENST00000510346.5	-3.35224	-2.37873	8.82757	0.00296714	1	ENST00000510346	STARD4
ENST00000531933.1	-3.14632	-3.18924	8.82507	0.00297119	1	ENST00000531933	ATG13
ENST00000627233.2	3.20218	-3.16321	8.8245	0.00297213	1	ENST00000627233
ENST00000409766.7	3.30681	-2.81617	8.82278	0.00297493	1	ENST00000409766	USP39
ENST00000391951.2	2.90151	-2.09574	8.82139	0.0029772	1	ENST00000391951	GEMIN7
ENST00000265277.9	3.33177	-2.84222	8.82058	0.00297853	1	ENST00000265277	SHOC2
ENST00000505236.1	1.77249	0.508151	8.81569	0.00298651	1	ENST00000505236	RELB
ENST00000375242.7	3.6075	-1.89731	8.81501	0.00298762	1	ENST00000375242	CDC14B
ENST00000533892.5	-3.51924	-1.59429	8.813	0.00299091	1	ENST00000533892	SYTL2
ENST00000615587.4	2.78058	-1.77268	8.81157	0.00299326	1	ENST00000615587
ENST00000636102.1	2.87992	-1.11848	8.81141	0.00299352	1	ENST00000636102
ENST00000400147.6	-3.33179	-1.36981	8.81064	0.00299479	1	ENST00000400147	DLGAP1
ENST00000464135.5	2.32682	0.667829	8.80799	0.00299914	1	ENST00000464135	MTRF1L
ENST00000638892.1	-2.51466	-1.97374	8.80788	0.00299932	1	ENST00000638892
ENST00000369499.2	-2.48778	-1.97226	8.80745	0.00300003	1	ENST00000369499	CNR1
ENST00000483891.1	2.92236	-0.833595	8.80415	0.00300546	1	ENST00000483891	COPS6
ENST00000486393.5	2.11443	1.00472	8.80233	0.00300846	1	ENST00000486393	GLYCTK
ENST00000622726.4	-2.83396	-0.969378	8.80086	0.00301088	1	ENST00000622726
ENST00000483376.1	3.25112	-3.21807	8.80074	0.00301109	1	ENST00000483376	COL2A1
ENST00000426514.2	3.43363	-2.47678	8.79695	0.00301734	1	ENST00000426514	SPHK2
ENST00000502673.5	-1.57798	1.44646	8.79508	0.00302045	1	ENST00000502673	CANX
ENST00000639990.1	-1.57798	1.44646	8.79508	0.00302045	1	ENST00000639990
ENST00000487599.1	3.14199	-1.20271	8.79106	0.00302711	1	ENST00000487599	ACTR1A
ENST00000195173.8	2.44811	1.49167	8.78885	0.00303077	1	ENST00000195173	SEMA5B
ENST00000402597.6	-3.49331	-1.99803	8.78661	0.0030345	1	ENST00000402597	ERBB4
ENST00000429527.6	1.89506	0.576824	8.78251	0.00304132	1	ENST00000429527	NEDD1
ENST00000382549.8	3.80603	-0.718608	8.7823	0.00304167	1	ENST00000382549	C21orf59
ENST00000621708.4	-1.99811	0.282652	8.7771	0.00305036	1	ENST00000621708
ENST00000597718.5	-3.3701	-2.95139	8.77657	0.00305125	1	ENST00000597718	FCHO1
ENST00000392078.7	3.03511	-2.3924	8.77615	0.00305194	1	ENST00000392078	PRRC2C
ENST00000523277.6	-3.12348	-2.81273	8.77569	0.00305271	1	ENST00000523277	GINS4
ENST00000374469.5	-0.742231	4.28648	8.76869	0.00306446	1	ENST00000374469	SVEP1
ENST00000585132.5	0.626649	4.89758	8.76841	0.00306493	1	ENST00000585132
ENST00000261646.9	1.92327	0.92863	8.76326	0.0030736	1	ENST00000261646	SREBF1
ENST00000444574.1	-3.48597	-2.81528	8.76205	0.00307564	1	ENST00000444574	STK24
ENST00000464801.1	-3.15099	-3.27374	8.76033	0.00307854	1	ENST00000464801	WDR63
ENST00000324036.7	3.20811	-3.3001	8.7601	0.00307892	1	ENST00000324036	KCNJ1
ENST00000368284.5	3.67291	-1.26969	8.75972	0.00307957	1	ENST00000368284	SEMA4A
ENST00000581068.5	-3.21039	-1.93578	8.7594	0.0030801	1	ENST00000581068	SKA2
ENST00000587393.5	2.6609	-1.96731	8.75244	0.00309187	1	ENST00000587393	AES
ENST00000433473.8	1.28977	2.41081	8.751	0.00309433	1	ENST00000433473	PPT1
ENST00000553879.5	2.53578	-0.866292	8.74913	0.00309749	1	ENST00000553879	NFATC4
ENST00000643468.1	2.53578	-0.866292	8.74913	0.00309749	1	ENST00000643468
ENST00000643964.1	-1.00556	3.02529	8.74901	0.0030977	1	ENST00000643964
ENST00000536777.5	-3.3427	-2.41793	8.74818	0.00309911	1	ENST00000536777	KDM6A
ENST00000587001.6	-2.75505	-1.16993	8.74776	0.00309983	1	ENST00000587001	WDR18
ENST00000621312.4	-3.11867	-2.8338	8.74632	0.00310228	1	ENST00000621312
ENST00000617649.4	-3.11867	-2.8338	8.74632	0.00310228	1	ENST00000617649
ENST00000475779.1	3.22345	-3.1527	8.74495	0.00310461	1	ENST00000475779	SMO
ENST00000337815.8	-1.31395	2.54816	8.74091	0.00311149	1	ENST00000337815	ZNF664
ENST00000442608.7	1.09132	2.84218	8.73758	0.00311718	1	ENST00000442608	SEZ6
ENST00000456845.6	-1.30608	2.95147	8.73096	0.00312851	1	ENST00000456845	TM2D2
ENST00000506622.5	3.29842	-3.11998	8.73021	0.00312981	1	ENST00000506622	SEC24D
ENST00000402647.6	2.25826	-0.800828	8.72966	0.00313075	1	ENST00000402647	GRM7
ENST00000567620.1	-2.99136	-2.48617	8.72806	0.00313349	1	ENST00000567620	CHTF18
ENST00000471998.6	-3.0466	-2.86268	8.72679	0.00313569	1	ENST00000471998	OSBPL5
ENST00000523303.5	-3.50222	-1.74552	8.72675	0.00313574	1	ENST00000523303	INTS9
ENST00000615138.4	-3.03629	-2.85924	8.72664	0.00313594	1	ENST00000615138
ENST00000446905.5	3.01516	-2.36878	8.72466	0.00313935	1	ENST00000446905	CCT3
ENST00000507205.5	-2.62031	-1.31703	8.71941	0.0031484	1	ENST00000507205	CDK10
ENST00000484444.5	-3.26545	-2.8511	8.7193	0.00314858	1	ENST00000484444	FAS
ENST00000644067.1	0.689255	4.71125	8.71842	0.0031501	1	ENST00000644067
ENST00000370842.6	-1.76563	0.956713	8.7184	0.00315015	1	ENST00000370842	ZDHHC16
ENST00000543726.1	2.58029	-1.02651	8.71312	0.00315928	1	ENST00000543726	RARG
ENST00000616276.4	-3.12453	-2.85123	8.71164	0.00316185	1	ENST00000616276
ENST00000616016.4	-2.04601	0.667796	8.71118	0.00316264	1	ENST00000616016
ENST00000382275.5	1.28412	2.26138	8.70896	0.00316649	1	ENST00000382275	CDH18
ENST00000524637.1	-3.31071	-2.83015	8.69906	0.00318375	1	ENST00000524637	RBM4B
ENST00000564096.1	3.48421	-2.92306	8.69297	0.0031944	1	ENST00000564096	CLK3
ENST00000529007.5	-1.73774	1.11004	8.68622	0.00320626	1	ENST00000529007	EEF1D
ENST00000412033.6	2.56444	-1.03331	8.68365	0.00321078	1	ENST00000412033	GEMIN2
ENST00000465828.5	-3.10812	-2.84794	8.68338	0.00321124	1	ENST00000465828	ECI2
ENST00000455785.6	1.90056	0.71826	8.68111	0.00321525	1	ENST00000455785	STMN1
ENST00000557284.6	-2.96444	-1.54703	8.67975	0.00321765	1	ENST00000557284	FPGT-TNNI3K
ENST00000565457.5	-1.88718	0.348218	8.67835	0.00322012	1	ENST00000565457	CNEP1R1
ENST00000642639.1	-2.17405	1.4367	8.67554	0.00322509	1	ENST00000642639
ENST00000376651.1	-3.06291	-2.79919	8.67502	0.00322601	1	ENST00000376651	EDAR
ENST00000546488.5	3.65489	-2.69987	8.67475	0.00322649	1	ENST00000546488	SLC11A2
ENST00000452393.5	-2.70375	-0.690167	8.67349	0.00322872	1	ENST00000452393	AGPAT1
ENST00000433896.5	-2.70375	-0.690167	8.67349	0.00322872	1	ENST00000433896	AGPAT1
ENST00000528989.5	3.1037	-1.66818	8.67029	0.0032344	1	ENST00000528989	LDLRAD3
ENST00000537169.1	1.11737	2.8898	8.66663	0.0032409	1	ENST00000537169	ARMCX3
ENST00000424718.5	-3.02955	-0.964001	8.66495	0.0032439	1	ENST00000424718	TNXB
ENST00000533754.5	3.18399	-3.25104	8.66008	0.00325257	1	ENST00000533754	EHF
ENST00000395338.7	3.6265	-2.33099	8.65678	0.00325847	1	ENST00000395338	AMT
ENST00000452305.5	3.83924	-1.83875	8.65154	0.00326785	1	ENST00000452305	ZNF438
ENST00000647524.1	3.23109	-3.06962	8.64874	0.00327288	1	ENST00000647524
ENST00000502727.5	3.24214	-3.07662	8.64835	0.00327357	1	ENST00000502727	PRDM2
ENST00000295894.9	-1.43487	2.1737	8.64795	0.0032743	1	ENST00000295894	SYNPR
ENST00000393629.6	0.958978	3.20617	8.64743	0.00327524	1	ENST00000393629	MON2
ENST00000597705.5	3.4271	-2.5604	8.64365	0.00328203	1	ENST00000597705	C19orf48
ENST00000564033.1	-3.01737	-1.73784	8.64092	0.00328696	1	ENST00000564033	SLC9A3R2
ENST00000294129.6	-3.68624	-0.12458	8.63896	0.00329049	1	ENST00000294129	NCKIPSD
ENST00000553930.5	3.25901	-3.1167	8.63697	0.00329409	1	ENST00000553930	SDR39U1
ENST00000441687.5	-3.6629	-0.637977	8.63653	0.00329489	1	ENST00000441687	HJURP
ENST00000645079.1	0.692401	4.52252	8.6276	0.00331107	1	ENST00000645079
ENST00000367851.8	-3.45674	-2.77428	8.62413	0.00331738	1	ENST00000367851	ADCY10
ENST00000610832.1	-3.18454	-2.6087	8.62367	0.00331823	1	ENST00000610832
ENST00000549838.5	3.41964	-2.8178	8.62221	0.00332089	1	ENST00000549838	NUBPL
ENST00000522368.5	-3.25259	-1.49555	8.61767	0.00332918	1	ENST00000522368	RRM2B
ENST00000428631.6	-1.02071	3.13507	8.61745	0.00332958	1	ENST00000428631	GRIA4
ENST00000450272.5	1.98408	0.89719	8.61668	0.00333098	1	ENST00000450272	NAGK
ENST00000543504.5	-2.89261	-1.92511	8.61606	0.00333211	1	ENST00000543504	CCDC77
ENST00000615667.4	2.8687	-1.64591	8.61295	0.00333782	1	ENST00000615667
ENST00000545622.5	3.29182	-0.885744	8.61267	0.00333833	1	ENST00000545622	TMEM200A
ENST00000612051.1	2.78152	-1.51836	8.61257	0.00333851	1	ENST00000612051
ENST00000373247.6	-2.58648	0.813217	8.61037	0.00334255	1	ENST00000373247	FPGS
ENST00000555431.5	3.5405	-1.94337	8.60158	0.00335871	1	ENST00000555431	ATP6V1D
ENST00000509016.5	3.10684	-0.847618	8.59353	0.00337359	1	ENST00000509016	ANXA5
ENST00000616511.4	3.30793	-2.32858	8.59068	0.00337889	1	ENST00000616511
ENST00000615111.4	-2.02681	0.568775	8.58631	0.003387	1	ENST00000615111
ENST00000377078.2	-2.41647	0.396385	8.57421	0.00340958	1	ENST00000377078	USP11
ENST00000611696.3	-0.612538	4.93179	8.56728	0.00342258	1	ENST00000611696
ENST00000612881.4	-3.28751	-0.913487	8.56612	0.00342477	1	ENST00000612881
ENST00000541371.5	-3.63041	-2.60989	8.56593	0.00342512	1	ENST00000541371	PRPF19
ENST00000601912.5	-3.06537	-2.84865	8.56409	0.00342858	1	ENST00000601912	VRK3
ENST00000377503.6	3.37947	-2.48406	8.56389	0.00342895	1	ENST00000377503	CCNJL
ENST00000640403.1	-3.56795	-2.2103	8.56085	0.0034347	1	ENST00000640403
ENST00000376652.8	0.682	4.44453	8.5607	0.00343497	1	ENST00000376652	ENTPD6
ENST00000382224.5	-3.37671	-1.01624	8.55937	0.00343748	1	ENST00000382224	LCORL
ENST00000553352.1	3.23643	-3.12651	8.55818	0.00343973	1	ENST00000553352	CTAGE5
ENST00000405089.5	-3.36728	-2.10139	8.55758	0.00344086	1	ENST00000405089	AIFM3
ENST00000466924.1	-1.85471	0.448173	8.55584	0.00344416	1	ENST00000466924	AHCYL2
ENST00000507596.5	-3.1363	-0.2399	8.54969	0.00345581	1	ENST00000507596	PEX10
ENST00000491767.5	3.45106	-1.57958	8.54865	0.00345779	1	ENST00000491767	MLF1
ENST00000374542.9	-2.9442	1.01603	8.54803	0.00345896	1	ENST00000374542	DAXX
ENST00000636432.1	3.33894	-1.91933	8.54785	0.00345931	1	ENST00000636432
ENST00000375305.5	-1.57086	2.10356	8.54526	0.00346422	1	ENST00000375305	FANCC
ENST00000352040.7	2.1187	0.171115	8.543	0.00346853	1	ENST00000352040	ADAMTS12
ENST00000396779.7	-1.77377	0.852248	8.54294	0.00346865	1	ENST00000396779	TIMM17B
ENST00000526549.5	1.95787	1.12594	8.54187	0.0034707	1	ENST00000526549	RNF121
ENST00000640774.1	2.07681	-0.413928	8.53989	0.00347447	1	ENST00000640774
ENST00000490543.5	3.19735	-2.81331	8.53932	0.00347555	1	ENST00000490543	SRRM1
ENST00000536442.5	3.29867	-1.58446	8.53811	0.00347787	1	ENST00000536442	CCDC91
ENST00000529180.1	3.21565	-2.94496	8.53696	0.00348006	1	ENST00000529180	VPS51
ENST00000417951.6	-3.13315	-3.16965	8.53465	0.00348448	1	ENST00000417951	IFT27
ENST00000357172.8	2.99482	-2.38005	8.53154	0.00349045	1	ENST00000357172	CEPT1
ENST00000333430.5	-3.08986	-3.29166	8.53116	0.00349116	1	ENST00000333430	S1PR5
ENST00000429192.5	-2.99362	-2.77762	8.52858	0.00349612	1	ENST00000429192	ELN
ENST00000417746.6	-2.45184	-1.19666	8.52814	0.00349698	1	ENST00000417746	IL33
ENST00000532377.1	3.24917	-3.26579	8.52651	0.0035001	1	ENST00000532377	LMO7
ENST00000515149.2	-3.08352	-3.1995	8.52395	0.00350503	1	ENST00000515149	ATR
ENST00000596847.5	-3.31876	-2.4037	8.52307	0.00350672	1	ENST00000596847	DHPS
ENST00000413587.5	3.16585	-2.81282	8.52292	0.00350702	1	ENST00000413587	ERGIC3
ENST00000406310.5	-2.19693	0.692457	8.52242	0.00350798	1	ENST00000406310	ESRRA
ENST00000325997.13	3.735	-1.10191	8.51559	0.00352117	1	ENST00000325997	IQCE
ENST00000465349.5	2.44956	-0.0565635	8.51537	0.00352159	1	ENST00000465349	LYST
ENST00000217244.8	-1.73896	1.10094	8.50313	0.00354536	1	ENST00000217244	CSNK2A1
ENST00000442173.5	-2.61187	0.359237	8.503	0.00354562	1	ENST00000442173	DOCK9
ENST00000533395.5	3.70916	-2.48404	8.49307	0.00356501	1	ENST00000533395	FOXRED1
ENST00000353796.7	-1.99708	0.0769401	8.49299	0.00356518	1	ENST00000353796	RBAK
ENST00000502692.5	3.18049	-3.09207	8.4904	0.00357026	1	ENST00000502692	ACTN3
ENST00000424361.5	1.73737	1.18995	8.48835	0.00357427	1	ENST00000424361	GNB2
ENST00000511563.5	-2.90583	-3.03888	8.48627	0.00357837	1	ENST00000511563	UVSSA
ENST00000638069.1	3.43763	-1.74327	8.48354	0.00358374	1	ENST00000638069
ENST00000625365.2	3.11502	-3.32796	8.48304	0.00358472	1	ENST00000625365
ENST00000419562.6	-2.33789	-0.665575	8.48205	0.00358668	1	ENST00000419562	DERL1
ENST00000342382.8	2.8297	-0.413964	8.47844	0.00359381	1	ENST00000342382	DNAJC21
ENST00000420046.5	-3.3501	-2.30351	8.47472	0.00360117	1	ENST00000420046	ITFG3
ENST00000450791.6	-0.965416	3.28695	8.47352	0.00360353	1	ENST00000450791	GOLGA3
ENST00000563596.5	-2.71955	-2.07438	8.47003	0.00361046	1	ENST00000563596	MAN2C1
ENST00000494153.5	3.2242	-1.96085	8.46643	0.00361761	1	ENST00000494153	HM13
ENST00000571198.5	-3.00025	-1.45637	8.46586	0.00361873	1	ENST00000571198	ZC3H7A
ENST00000354353.9	2.78039	-0.975399	8.46467	0.00362111	1	ENST00000354353	KCNMA1
ENST00000569105.5	-3.32678	-3.01734	8.46455	0.00362134	1	ENST00000569105	ORAOV1
ENST00000468643.5	-2.12351	0.105407	8.46026	0.00362991	1	ENST00000468643	RBM11
ENST00000316629.8	-3.34555	-1.43892	8.45787	0.00363467	1	ENST00000316629	CDK1
ENST00000409207.5	2.98329	-1.2118	8.45652	0.00363736	1	ENST00000409207	MCFD2
ENST00000529658.5	-2.13182	-0.0752074	8.45586	0.00363868	1	ENST00000529658	ROBO3
ENST00000470181.1	-2.93372	-2.92177	8.45375	0.00364291	1	ENST00000470181	DPM2
ENST00000378423.5	-2.52796	-0.183832	8.45292	0.00364457	1	ENST00000378423	PAK7
ENST00000379817.6	-1.14259	2.62823	8.44839	0.00365366	1	ENST00000379817	APTX
ENST00000370145.8	3.39428	-0.40997	8.44286	0.00366479	1	ENST00000370145	PNCK
ENST00000614696.4	3.16439	-2.83819	8.4423	0.00366592	1	ENST00000614696
ENST00000596014.5	3.53723	-1.40139	8.43876	0.00367307	1	ENST00000596014	PNKP
ENST00000424847.6	3.26692	-2.59111	8.43327	0.00368418	1	ENST00000424847	BPHL
ENST00000590782.6	3.36956	-2.21961	8.43005	0.0036907	1	ENST00000590782	PPL
ENST00000642556.1	-1.57193	1.54382	8.42793	0.00369501	1	ENST00000642556
ENST00000457023.1	-2.70592	-1.33657	8.42633	0.00369825	1	ENST00000457023	CAPN7
ENST00000433206.6	-2.26671	0.252494	8.42607	0.00369878	1	ENST00000433206	LASP1
ENST00000399402.7	-3.15652	-0.801433	8.41754	0.00371618	1	ENST00000399402	GLB1
ENST00000394762.6	1.7366	2.17396	8.41629	0.00371873	1	ENST00000394762	CAMK2G
ENST00000280083.7	-3.01023	-3.16428	8.41421	0.003723	1	ENST00000280083	CTAGE5
ENST00000566479.5	2.67918	-0.383427	8.41404	0.00372334	1	ENST00000566479	ULK3
ENST00000378152.8	-2.31198	-0.492626	8.41294	0.00372559	1	ENST00000378152	ARHGEF1
ENST00000535776.5	-1.38222	2.37091	8.41242	0.00372667	1	ENST00000535776	RAB18
ENST00000543953.5	-3.36097	-0.457084	8.41195	0.00372763	1	ENST00000543953	SLC25A14
ENST00000629520.2	2.75837	-1.54799	8.41132	0.00372892	1	ENST00000629520
ENST00000328703.11	-1.31523	1.97226	8.41102	0.00372953	1	ENST00000328703	HAX1
ENST00000392197.6	-3.28583	-2.67222	8.40915	0.00373338	1	ENST00000392197	ZBTB32
ENST00000644342.1	2.88474	-1.39073	8.40677	0.00373827	1	ENST00000644342
ENST00000383373.8	2.21143	0.512903	8.40104	0.00375006	1	ENST00000383373	EHMT2
ENST00000495891.1	2.70317	-0.528519	8.3986	0.00375511	1	ENST00000495891	TIPARP
ENST00000448951.5	-3.44072	-2.77406	8.39649	0.00375947	1	ENST00000448951	LANCL1
ENST00000644073.1	3.32867	-0.400307	8.39417	0.00376426	1	ENST00000644073
ENST00000620360.4	-2.39413	-2.1119	8.39198	0.00376879	1	ENST00000620360
ENST00000638452.2	1.59311	1.51682	8.39115	0.00377051	1	ENST00000638452
ENST00000530320.5	3.14874	-2.84404	8.38954	0.00377386	1	ENST00000530320	CD151
ENST00000357702.9	0.719915	4.34812	8.38946	0.00377403	1	ENST00000357702	SAP130
ENST00000642452.1	2.97453	-2.75932	8.38922	0.00377454	1	ENST00000642452
ENST00000402438.5	-2.08413	0.769146	8.38416	0.00378504	1	ENST00000402438	CYB5R3
ENST00000374837.7	-2.77797	-1.67559	8.37873	0.00379637	1	ENST00000374837	MAP1LC3A
[truncated: 108,443 more rows]

## Sheet: controls_acute_DAVID
Category	Term	Count	%	PValue	Genes	List Total	Pop Hits	Pop Total	Fold Enrichment	Bonferroni	Benjamini	FDR
SP_PIR_KEYWORDS	acetylation	44	38.5965	6.2252e-11	HSP90AB1, RTN4, BCAR1, UCHL1, HSPA1A, TSSC4, HNRNPL, ACTG1, ACOT7, PFN2, SET, SPG20, ALDH4A1, KDM3A, EIF1, CAP1, NEDD4L, DDAH1, TUBB3, PABPN1, DBNL, OSBPL9, SNRPN, SF1, ILF3, NPEPPS, KCTD2, HMGA1, HNRNPU, FXR1, NRIP1, GART, CORO1C, CLPTM1, CCT7, CCT5, SYNE2, YWHAH, PRKAR1A, CFL1, SEC13, YME1L1, SPATS2L, SMC1A	113	2635	19235	2.8424	1.41935e-08	1.41935e-08	7.96983e-08
SP_PIR_KEYWORDS	phosphoprotein	74	64.9123	3.51342e-09	HSP90AB1, RTN4, BCAR1, MORF4L2, LRRC4B, TSSC4, ACTG1, APP, ANK1, IDH3G, BHLHB9, PRRT3, SPG20, PSIP1, EIF1, ROBO3, CAP1, ATP6V0D1, ZNF574, TUBA1A, FRS2, TUBB3, MTUS1, PABPN1, DBNL, SF1, LAS1L, PDE4D, WDR91, HMGA1, HNRNPU, NRIP1, CFL1, SPATS2L, FGFR1, SNAP91, RAD23A, CTNND2, HSPA1A, FTH1, HNRNPL, MTMR2, PFN2, SET, ALDH4A1, USP37, GATAD2B, NFATC4, KDM3A, NEDD4L, FCHO1, OSBPL9, TP53BP1, SNX25, RGPD3,…	113	7263	19235	1.73432	8.01059e-07	4.0053e-07	4.49807e-06
SP_PIR_KEYWORDS	alternative splicing	64	56.1404	0.000147147	RTN4, BSCL2, TSSC4, ASAH1, ACOT7, KLHL5, APP, ANK1, PRRT3, RNF38, PSIP1, ROBO3, CAP1, ZNF574, MTUS1, KDM5D, PABPN1, DBNL, SF1, PISD, PDE4D, LAS1L, SKP1, WDR91, CD164, HMGA1, HNRNPU, DEPDC5, MAN2A2, RYR3, YME1L1, SPATS2L, CPSF3L, FGFR1, SNAP91, SPOCK3, ADAMTSL4, PAQR6, CTNND2, ISYNA1, PFN2, SET, ETV1, NFATC4, NEDD4L, FCHO1, ACSL6, CPT1C, HERPUD1, OSBPL9, TP53BP1, RGPD3, ESRRG, ILF3, ATP13A3, FXR1,…	113	7488	19235	1.45488	0.0329954	0.0111217	0.188222
UP_SEQ_FEATURE	splice variant	64	56.1404	0.000159076	RTN4, BSCL2, TSSC4, ASAH1, ACOT7, KLHL5, APP, ANK1, PRRT3, RNF38, PSIP1, ROBO3, CAP1, ZNF574, MTUS1, KDM5D, PABPN1, DBNL, SF1, PISD, PDE4D, LAS1L, SKP1, WDR91, CD164, HMGA1, HNRNPU, DEPDC5, MAN2A2, RYR3, YME1L1, SPATS2L, CPSF3L, FGFR1, SNAP91, SPOCK3, ADAMTSL4, PAQR6, CTNND2, ISYNA1, PFN2, SET, ETV1, NFATC4, NEDD4L, FCHO1, ACSL6, CPT1C, HERPUD1, OSBPL9, TP53BP1, RGPD3, ESRRG, ILF3, ATP13A3, FXR1,…	113	7458	19113	1.45147	0.0866904	0.0866904	0.23304
GOTERM_CC_FAT	GO:0031981~nuclear lumen	21	18.4211	0.000926778	CPSF3L, PABPN1, TP53BP1, MORF4L2, UCHL1, SF1, ILF3, LAS1L, SKP1, HMGA1, GPS2, FXR1, NRIP1, HNRNPL, CCT5, SET, IDH3G, CFL1, GATAD2B, PBX1, PSMD8	85	1450	12782	2.17787	0.167721	0.167721	1.15354
SP_PIR_KEYWORDS	chromosomal rearrangement	8	7.01754	0.00124236	CLPTM1, FGFR1, SET, PSIP1, ETV1, PBX1, HMGA1, ACSL6	113	279	19235	4.8809	0.246808	0.0684065	1.57893
GOTERM_CC_FAT	GO:0043232~intracellular non-membrane-bounded organelle	30	26.3158	0.00164277	MORF4L2, UCHL1, ACTG1, APP, KLHL5, PFN2, IDH3G, ANK1, GATAD2B, CAP1, TUBA1A, TUBB3, PSMD8, PABPN1, DBNL, TP53BP1, SF1, LAS1L, ILF3, PDE4D, HMGA1, FXR1, CORO1C, CCT5, SYNE2, MAP2, CFL1, SEC13, PBX1, SMC1A	85	2596	12782	1.73779	0.27786	0.150212	2.03633
GOTERM_CC_FAT	GO:0043228~non-membrane-bounded organelle	30	26.3158	0.00164277	MORF4L2, UCHL1, ACTG1, APP, KLHL5, PFN2, IDH3G, ANK1, GATAD2B, CAP1, TUBA1A, TUBB3, PSMD8, PABPN1, DBNL, TP53BP1, SF1, LAS1L, ILF3, PDE4D, HMGA1, FXR1, CORO1C, CCT5, SYNE2, MAP2, CFL1, SEC13, PBX1, SMC1A	85	2596	12782	1.73779	0.27786	0.150212	2.03633
SP_PIR_KEYWORDS	cytoplasm	33	28.9474	0.0021218	CPSF3L, HSP90AB1, BCAR1, UCHL1, HSPA1A, MTMR2, HNRNPL, ACTG1, ISYNA1, ACOT7, KLHL5, PFN2, SET, ANK1, BHLHB9, NFATC4, KDM3A, NEDD4L, MTUS1, PABPN1, DBNL, RGPD3, PDE4D, ILF3, NPEPPS, HNRNPU, FXR1, CCT7, CCT5, SYNE2, MAP2, CFL1, PLEKHA1	113	3332	19235	1.68586	0.383862	0.0923142	2.68269
GOTERM_CC_FAT	GO:0043233~organelle lumen	23	20.1754	0.00277093	CPSF3L, PABPN1, TP53BP1, MORF4L2, UCHL1, SF1, ILF3, LAS1L, SKP1, HMGA1, GPS2, FXR1, NRIP1, HNRNPL, APP, CCT5, IDH3G, SET, CFL1, GATAD2B, ALDH4A1, PBX1, PSMD8	85	1820	12782	1.90036	0.422708	0.167345	3.41259
SP_PIR_KEYWORDS	methylation	7	6.14035	0.00294117	PABPN1, ACTG1, TP53BP1, ILF3, HMGA1, HNRNPU, FXR1	113	242	19235	4.92375	0.489096	0.105892	3.70077
SP_PIR_KEYWORDS	actin-binding	7	6.14035	0.00325269	CORO1C, DBNL, PFN2, KLHL5, SYNE2, CFL1, CAP1	113	247	19235	4.82408	0.524231	0.100681	4.08527
UP_SEQ_FEATURE	mutagenesis site	23	20.1754	0.00350071	CPSF3L, PABPN1, DBNL, FGFR1, TP53BP1, MORF4L2, UCHL1, ESRRG, SF1, CTSA, PDE4D, HMGA1, NRIP1, MTMR2, APP, ANK1, PSIP1, NFATC4, KDM3A, NEDD4L, SMC1A, PLEKHA1, KDM5D	113	2045	19113	1.90233	0.864517	0.63192	5.01298
GOTERM_CC_FAT	GO:0031974~membrane-enclosed lumen	23	20.1754	0.00354172	CPSF3L, PABPN1, TP53BP1, MORF4L2, UCHL1, SF1, ILF3, LAS1L, SKP1, HMGA1, GPS2, FXR1, NRIP1, HNRNPL, APP, CCT5, IDH3G, SET, CFL1, GATAD2B, ALDH4A1, PBX1, PSMD8	85	1856	12782	1.8635	0.504658	0.161069	4.34263
GOTERM_MF_FAT	GO:0003779~actin binding	8	7.01754	0.00390805	CORO1C, DBNL, PFN2, KLHL5, SYNE2, YWHAH, CFL1, CAP1	81	326	12983	3.93335	0.641531	0.641531	4.9953
GOTERM_CC_FAT	GO:0070013~intracellular organelle lumen	22	19.2982	0.00469883	CPSF3L, PABPN1, TP53BP1, MORF4L2, UCHL1, SF1, ILF3, LAS1L, SKP1, HMGA1, GPS2, FXR1, NRIP1, HNRNPL, CCT5, IDH3G, SET, CFL1, GATAD2B, ALDH4A1, PBX1, PSMD8	85	1779	12782	1.85963	0.606456	0.170152	5.72335
GOTERM_BP_FAT	GO:0051173~positive regulation of nitrogen compound metabolic process	12	10.5263	0.00538811	HSP90AB1, APP, YWHAH, TP53BP1, MORF4L2, ESRRG, KDM3A, PBX1, ILF3, DDAH1, HMGA1, NRIP1	96	644	13528	2.62578	0.994193	0.994193	8.13378
GOTERM_CC_FAT	GO:0005730~nucleolus	12	10.5263	0.0058133	PABPN1, CCT5, IDH3G, MORF4L2, UCHL1, SF1, GATAD2B, PBX1, LAS1L, ILF3, PSMD8, FXR1	85	698	12782	2.58527	0.684751	0.175022	7.03583
GOTERM_BP_FAT	GO:0031328~positive regulation of cellular biosynthetic process	12	10.5263	0.00843363	HSP90AB1, APP, YWHAH, TP53BP1, MORF4L2, ESRRG, KDM3A, PBX1, ILF3, DDAH1, HMGA1, NRIP1	96	685	13528	2.46861	0.999688	0.982326	12.4529
GOTERM_BP_FAT	GO:0009891~positive regulation of biosynthetic process	12	10.5263	0.0093489	HSP90AB1, APP, YWHAH, TP53BP1, MORF4L2, ESRRG, KDM3A, PBX1, ILF3, DDAH1, HMGA1, NRIP1	96	695	13528	2.43309	0.99987	0.9494	13.7132
UP_SEQ_FEATURE	compositionally biased region:Pro-rich	13	11.4035	0.0105414	HNRNPL, SEMA6A, SNAP91, PRRT3, ADAMTSL4, BCAR1, SF1, RNF38, NFATC4, PDE4D, VOPP1, ZNF574, FCHO1	113	960	19113	2.29046	0.99762	0.866478	14.394
GOTERM_BP_FAT	GO:0007010~cytoskeleton organization	9	7.89474	0.0115277	ACTG1, SEMA6A, PFN2, ANK1, BCAR1, MAP2, CFL1, CAP1, SMC1A	96	436	13528	2.90883	0.999984	0.936862	16.6455
GOTERM_MF_FAT	GO:0035257~nuclear hormone receptor binding	4	3.50877	0.0118846	YWHAH, KDM3A, HMGA1, NRIP1	81	77	12983	8.32644	0.956387	0.791164	14.4836
SP_PIR_KEYWORDS	cytoskeleton	10	8.77193	0.012006	ACTG1, DBNL, PFN2, KLHL5, ANK1, SYNE2, MAP2, CFL1, PDE4D, MTUS1	113	636	19235	2.67643	0.936322	0.291241	14.3274
GOTERM_MF_FAT	GO:0008092~cytoskeletal protein binding	9	7.89474	0.0122313	CORO1C, DBNL, PFN2, KLHL5, ANK1, SYNE2, YWHAH, CFL1, CAP1	81	504	12983	2.86221	0.960219	0.658629	14.8755
SP_PIR_KEYWORDS	viral nucleoprotein	3	2.63158	0.0123131	HNRNPL, SNRPN, HNRNPU	113	29	19235	17.6091	0.940681	0.269385	14.6678
GOTERM_CC_FAT	GO:0012505~endomembrane system	12	10.5263	0.0130794	RTN4, MAN2A2, HERPUD1, APP, SYNE2, SNAP91, RYR3, RGPD3, BNIP3L, BSCL2, SEC13, FRS2	85	782	12782	2.30757	0.92623	0.310921	15.1891
GOTERM_MF_FAT	GO:0051427~hormone receptor binding	4	3.50877	0.0169918	YWHAH, KDM3A, HMGA1, NRIP1	81	88	12983	7.28563	0.988781	0.674544	20.0908
SP_PIR_KEYWORDS	nucleus	36	31.5789	0.0172754	CPSF3L, RAD23A, MORF4L2, CTNND2, TCEAL8, HNRNPL, SET, BHLHB9, PSIP1, GATAD2B, ETV1, NFATC4, KDM3A, ZNF574, MTUS1, KDM5D, PABPN1, SNRPN, TP53BP1, ESRRG, SF1, LAS1L, ILF3, NPEPPS, HMGA1, HNRNPU, NRIP1, NRF1, SYNE2, BNIP3L, CFL1, PBX1, VOPP1, SCMH1, SMC1A, PLEKHA1	113	4283	19235	1.43076	0.981187	0.327882	19.9967
GOTERM_BP_FAT	GO:0045941~positive regulation of transcription	10	8.77193	0.0174469	APP, YWHAH, TP53BP1, MORF4L2, ESRRG, KDM3A, PBX1, ILF3, HMGA1, NRIP1	96	564	13528	2.49852	1	0.965081	24.1477
GOTERM_CC_FAT	GO:0030424~axon	5	4.38596	0.0206299	SEMA6A, APP, UCHL1, ATP6V0D1, TUBB3	85	159	12782	4.72882	0.983876	0.403055	22.9603
GOTERM_BP_FAT	GO:0010628~positive regulation of gene expression	10	8.77193	0.0207278	APP, YWHAH, TP53BP1, MORF4L2, ESRRG, KDM3A, PBX1, ILF3, HMGA1, NRIP1	96	581	13528	2.42542	1	0.964095	28.0289
GOTERM_BP_FAT	GO:0032989~cellular component morphogenesis	8	7.01754	0.0215992	ACTG1, SEMA6A, APP, ANK1, UCHL1, CFL1, ROBO3, CAP1	96	397	13528	2.83963	1	0.94884	29.0279
SP_PIR_KEYWORDS	disease mutation	17	14.9123	0.0218682	PABPN1, FGFR1, UCHL1, BSCL2, CTSA, ASAH1, ACTG1, MTMR2, APP, CCT5, ANK1, PRKAR1A, ALDH4A1, ROBO3, SMC1A, TUBA1A, MTUS1	113	1591	19235	1.81883	0.993535	0.367641	24.6537
GOTERM_BP_FAT	GO:0000398~nuclear mRNA splicing, via spliceosome	5	4.38596	0.0226555	PABPN1, HNRNPL, SF1, SMC1A, HNRNPU	96	153	13528	4.60512	1	0.934773	30.2216
GOTERM_BP_FAT	GO:0000375~RNA splicing, via transesterification reactions	5	4.38596	0.0226555	PABPN1, HNRNPL, SF1, SMC1A, HNRNPU	96	153	13528	4.60512	1	0.934773	30.2216
GOTERM_BP_FAT	GO:0000377~RNA splicing, via transesterification reactions with bulged adenosine as nucleophile	5	4.38596	0.0226555	PABPN1, HNRNPL, SF1, SMC1A, HNRNPU	96	153	13528	4.60512	1	0.934773	30.2216
GOTERM_MF_FAT	GO:0035258~steroid hormone receptor binding	3	2.63158	0.02284	YWHAH, KDM3A, NRIP1	81	38	12983	12.654	0.99765	0.70201	26.0934
GOTERM_CC_FAT	GO:0005829~cytosol	16	14.0351	0.0255968	DBNL, BCAR1, UCHL1, PDE4D, SKP1, NPEPPS, HMGA1, FTH1, ACTG1, CCT7, CCT5, SET, PRKAR1A, PSIP1, TUBA1A, PSMD8	85	1330	12782	1.80904	0.994108	0.434736	27.7091
GOTERM_MF_FAT	GO:0035259~glucocorticoid receptor binding	2	1.75439	0.0304368	YWHAH, NRIP1	81	5	12983	64.1136	0.999696	0.740687	33.2694
GOTERM_BP_FAT	GO:0045935~positive regulation of nucleobase, nucleoside, nucleotide and nucleic acid metabolic process	10	8.77193	0.0309937	APP, YWHAH, TP53BP1, MORF4L2, ESRRG, KDM3A, PBX1, ILF3, HMGA1, NRIP1	96	624	13528	2.25828	1	0.964343	39.0056
GOTERM_BP_FAT	GO:0007017~microtubule-based process	6	5.26316	0.0327376	APP, MAP2, UCHL1, TUBA1A, SMC1A, TUBB3	96	253	13528	3.3419	1	0.958085	40.7067
GOTERM_MF_FAT	GO:0051082~unfolded protein binding	4	3.50877	0.0339973	CCT7, HSP90AB1, CCT5, HSPA1A	81	115	12983	5.57509	0.999884	0.725994	36.4061
GOTERM_BP_FAT	GO:0031175~neuron projection development	6	5.26316	0.0341846	FGFR1, SEMA6A, APP, MAP2, UCHL1, ROBO3	96	256	13528	3.30273	1	0.950877	42.0843
GOTERM_BP_FAT	GO:0010604~positive regulation of macromolecule metabolic process	12	10.5263	0.0374912	APP, YWHAH, TP53BP1, MORF4L2, ESRRG, KDM3A, PBX1, ILF3, SKP1, HMGA1, PSMD8, NRIP1	96	857	13528	1.97316	1	0.95191	45.1208
GOTERM_BP_FAT	GO:0000902~cell morphogenesis	7	6.14035	0.0392304	SEMA6A, APP, ANK1, UCHL1, CFL1, ROBO3, CAP1	96	356	13528	2.77083	1	0.946807	46.6574
GOTERM_BP_FAT	GO:0010557~positive regulation of macromolecule biosynthetic process	10	8.77193	0.039994	APP, YWHAH, TP53BP1, MORF4L2, ESRRG, KDM3A, PBX1, ILF3, HMGA1, NRIP1	96	654	13528	2.15469	1	0.937861	47.3192
UP_SEQ_FEATURE	region of interest:RNA-binding RGG-box	2	1.75439	0.0403113	HNRNPU, FXR1	113	7	19113	48.3262	1	0.997158	45.3069
GOTERM_MF_FAT	GO:0016563~transcription activator activity	7	6.14035	0.040589	YWHAH, TP53BP1, ESRRG, NFATC4, ILF3, HMGA1, NRIP1	81	410	12983	2.73656	0.999981	0.742573	41.8566
GOTERM_CC_FAT	GO:0030863~cortical cytoskeleton	3	2.63158	0.041123	ACTG1, CFL1, CAP1	85	49	12782	9.20672	0.999755	0.564583	40.872
GOTERM_BP_FAT	GO:0006337~nucleosome disassembly	2	1.75439	0.0414095	SET, HMGA1	96	6	13528	46.9722	1	0.931909	48.5258
GOTERM_BP_FAT	GO:0032986~protein-DNA complex disassembly	2	1.75439	0.0414095	SET, HMGA1	96	6	13528	46.9722	1	0.931909	48.5258
GOTERM_BP_FAT	GO:0031498~chromatin disassembly	2	1.75439	0.0414095	SET, HMGA1	96	6	13528	46.9722	1	0.931909	48.5258
GOTERM_MF_FAT	GO:0019899~enzyme binding	8	7.01754	0.0419835	ANK1, YWHAH, ADAMTSL4, BCAR1, RGPD3, HMGA1, FTH1, NRIP1	81	523	12983	2.45176	0.999987	0.713089	42.9529
GOTERM_BP_FAT	GO:0032535~regulation of cellular component size	6	5.26316	0.042014	RTN4, FGFR1, APP, PFN2, TRO, CFL1	96	271	13528	3.11993	1	0.922428	49.0332
UP_SEQ_FEATURE	short sequence motif:Nuclear localization signal	6	5.26316	0.0424842	NRF1, CFL1, SF1, PSIP1, NFATC4, NPEPPS	113	325	19113	3.12261	1	0.99291	47.0952
GOTERM_CC_FAT	GO:0005832~chaperonin-containing T-complex	2	1.75439	0.0451155	CCT7, CCT5	85	7	12782	42.9647	0.999893	0.564373	43.8799
SP_PIR_KEYWORDS	transcription regulation	19	16.6667	0.0451459	TP53BP1, MORF4L2, CTNND2, ESRRG, SF1, ILF3, TCEAL8, HMGA1, NRIP1, NRF1, PSIP1, ETV1, GATAD2B, PBX1, KDM3A, NFATC4, VOPP1, ZNF574, SCMH1	113	2026	19235	1.59635	0.999973	0.584278	44.6468
GOTERM_BP_FAT	GO:0007018~microtubule-based movement	4	3.50877	0.0451716	APP, UCHL1, TUBA1A, TUBB3	96	113	13528	4.9882	1	0.925073	51.6081
GOTERM_BP_FAT	GO:0016071~mRNA metabolic process	7	6.14035	0.0458663	PABPN1, HNRNPL, APP, SF1, HSPA1A, SMC1A, HNRNPU	96	370	13528	2.66599	1	0.916743	52.1581
UP_SEQ_FEATURE	domain:ADF-H	2	1.75439	0.045937	DBNL, CFL1	113	8	19113	42.2854	1	0.988523	49.8251
GOTERM_CC_FAT	GO:0005635~nuclear envelope	5	4.38596	0.0459624	RTN4, SYNE2, RGPD3, BNIP3L, SEC13	85	205	12782	3.66772	0.99991	0.539923	44.4996
GOTERM_BP_FAT	GO:0007163~establishment or maintenance of cell polarity	3	2.63158	0.0463652	ANK1, CFL1, CAP1	96	49	13528	8.62755	1	0.907562	52.5493
GOTERM_MF_FAT	GO:0046965~retinoid X receptor binding	2	1.75439	0.0482578	HMGA1, NRIP1	81	8	12983	40.071	0.999998	0.726343	47.6535
GOTERM_BP_FAT	GO:0032268~regulation of cellular protein metabolic process	8	7.01754	0.049049	HSP90AB1, DBNL, APP, SET, PRKAR1A, EIF1, SKP1, PSMD8	96	474	13528	2.37834	1	0.908959	54.6035
GOTERM_BP_FAT	GO:0008380~RNA splicing	6	5.26316	0.0496126	PABPN1, HNRNPL, SNRPN, SF1, SMC1A, HNRNPU	96	284	13528	2.97711	1	0.900663	55.0241
GOTERM_BP_FAT	GO:0045893~positive regulation of transcription, DNA-dependent	8	7.01754	0.0504306	APP, TP53BP1, MORF4L2, ESRRG, PBX1, ILF3, HMGA1, NRIP1	96	477	13528	2.36338	1	0.893709	55.6282
GOTERM_CC_FAT	GO:0005739~mitochondrion	13	11.4035	0.051262	CPT1C, PABPN1, PISD, HSPA1A, ILF3, CTSA, ACOT7, IDH3G, BNIP3L, ALDH4A1, YME1L1, ACSL6, MTUS1	85	1087	12782	1.79843	0.99997	0.551337	48.2364
GOTERM_BP_FAT	GO:0016044~membrane organization	7	6.14035	0.0515459	CORO1C, DBNL, APP, SNAP91, SEC13, CAP1, FTH1	96	381	13528	2.58902	1	0.888397	56.4395
SP_PIR_KEYWORDS	differentiation	7	6.14035	0.0522748	CLPTM1, SEMA6A, KDM3A, PBX1, NFATC4, ROBO3, FXR1	113	460	19235	2.59032	0.999995	0.610017	49.7106
GOTERM_BP_FAT	GO:0051254~positive regulation of RNA metabolic process	8	7.01754	0.0523111	APP, TP53BP1, MORF4L2, ESRRG, PBX1, ILF3, HMGA1, NRIP1	96	481	13528	2.34373	1	0.881577	56.9881
GOTERM_CC_FAT	GO:0030529~ribonucleoprotein complex	8	7.01754	0.0523593	PABPN1, HNRNPL, SNRPN, SF1, ILF3, HSPA1A, HNRNPU, FXR1	85	515	12782	2.33595	0.999976	0.532614	48.9807
SP_PIR_KEYWORDS	Transcription	19	16.6667	0.0539184	TP53BP1, MORF4L2, CTNND2, ESRRG, SF1, ILF3, TCEAL8, HMGA1, NRIP1, NRF1, PSIP1, ETV1, GATAD2B, PBX1, KDM3A, NFATC4, VOPP1, ZNF574, SCMH1	113	2071	19235	1.56166	0.999997	0.59451	50.8159
GOTERM_BP_FAT	GO:0019047~provirus integration	2	1.75439	0.054832	PSIP1, HMGA1	96	8	13528	35.2292	1	0.883479	58.75
GOTERM_BP_FAT	GO:0030069~lysogeny	2	1.75439	0.054832	PSIP1, HMGA1	96	8	13528	35.2292	1	0.883479	58.75
SP_PIR_KEYWORDS	transcription factor	3	2.63158	0.0551285	NRF1, ILF3, SKP1	113	65	19235	7.85636	0.999998	0.577657	51.6153
SP_PIR_KEYWORDS	ubl conjugation	8	7.01754	0.0561206	SET, TMBIM6, RAD23A, SPG20, ESRRG, ETV1, NFATC4, FRS2	113	588	19235	2.31594	0.999998	0.560903	52.2616
PIR_SUPERFAMILY	PIRSF002584:molecular chaperone t-complex-type	2	1.75439	0.0592396	CCT7, CCT5	46	10	7396	32.1565	0.972757	0.972757	45.6542
INTERPRO	IPR002194:Chaperonin TCP-1, conserved site	2	1.75439	0.0607197	CCT7, CCT5	105	10	16659	31.7314	1	1	57.176
INTERPRO	IPR002108:Actin-binding, cofilin/tropomyosin type	2	1.75439	0.0607197	DBNL, CFL1	105	10	16659	31.7314	1	1	57.176
GOTERM_BP_FAT	GO:0030518~steroid hormone receptor signaling pathway	3	2.63158	0.0626026	YWHAH, KDM3A, NRIP1	96	58	13528	7.28879	1	0.906482	63.7653
KEGG_PATHWAY	hsa04142:Lysosome	4	3.50877	0.0633881	CTSA, ATP6V0D1, CD164, ASAH1	41	117	5085	4.24015	0.987569	0.987569	48.9134
SP_PIR_KEYWORDS	nucleotide-binding	16	14.0351	0.0645532	HSP90AB1, FGFR1, HSPA1A, ATP13A3, HNRNPU, GART, ACTG1, CCT7, CCT5, IDH3G, PRKAR1A, YME1L1, SMC1A, TUBA1A, TUBB3, ACSL6	113	1686	19235	1.61539	1	0.591384	57.443
SP_PIR_KEYWORDS	Chaperone	4	3.50877	0.0649013	CCT7, HSP90AB1, CCT5, HSPA1A	113	158	19235	4.3094	1	0.572574	57.6453
SMART	SM00102:ADF	2	1.75439	0.0652239	DBNL, CFL1	62	10	9079	29.2871	0.995148	0.995148	51.0938
INTERPRO	IPR017998:Chaperone, tailless complex polypeptide 1	2	1.75439	0.0665871	CCT7, CCT5	105	11	16659	28.8468	1	0.999987	60.6591
GOTERM_CC_FAT	GO:0005938~cell cortex	4	3.50877	0.0713329	ACTG1, DBNL, CFL1, CAP1	85	146	12782	4.1199	1	0.62351	60.3884
KEGG_PATHWAY	hsa05130:Pathogenic Escherichia coli infection	3	2.63158	0.073438	ACTG1, TUBA1A, TUBB3	41	57	5085	6.5276	0.993966	0.922323	54.2644
GOTERM_CC_FAT	GO:0043005~neuron projection	6	5.26316	0.0744086	SEMA6A, APP, MAP2, UCHL1, ATP6V0D1, TUBB3	85	342	12782	2.63818	1	0.615905	61.9991
GOTERM_BP_FAT	GO:0030036~actin cytoskeleton organization	5	4.38596	0.0747339	ACTG1, PFN2, BCAR1, CFL1, CAP1	96	226	13528	3.11763	1	0.935533	70.468
GOTERM_BP_FAT	GO:0006397~mRNA processing	6	5.26316	0.0754192	PABPN1, HNRNPL, APP, SF1, SMC1A, HNRNPU	96	321	13528	2.63396	1	0.930672	70.8095
GOTERM_BP_FAT	GO:0051129~negative regulation of cellular component organization	4	3.50877	0.0781576	RTN4, YWHAH, SET, MAP2	96	142	13528	3.96948	1	0.931048	72.138
UP_SEQ_FEATURE	glycosylation site:O-linked (Xyl...) (glycosaminoglycan)	2	1.75439	0.0790116	SPOCK3, CD164	113	14	19113	24.1631	1	0.998772	70.0933
SP_PIR_KEYWORDS	neurodegeneration	3	2.63158	0.0792333	APP, BSCL2, SPG20	113	80	19235	6.3833	1	0.62864	65.2445
KEGG_PATHWAY	hsa04360:Axon guidance	4	3.50877	0.0799084	SEMA6A, CFL1, NFATC4, ROBO3	41	129	5085	3.84572	0.996227	0.844322	57.4362
GOTERM_MF_FAT	GO:0008238~exopeptidase activity	3	2.63158	0.0816118	UCHL1, CTSA, NPEPPS	81	77	12983	6.24483	1	0.86837	67.1803
SP_PIR_KEYWORDS	activator	7	6.14035	0.0833723	NRF1, TP53BP1, ESRRG, ETV1, KDM3A, PBX1, NFATC4	113	520	19235	2.29144	1	0.629319	67.1924
GOTERM_CC_FAT	GO:0005773~vacuole	5	4.38596	0.0841424	MTMR2, CTSA, ATP6V0D1, CD164, ASAH1	85	252	12782	2.98366	1	0.640741	66.7079
UP_SEQ_FEATURE	site:Susceptible to oxidation	2	1.75439	0.0844124	APP, UCHL1	113	15	19113	22.5522	1	0.998133	72.5648
SP_PIR_KEYWORDS	atp-binding	13	11.4035	0.0846658	HSP90AB1, FGFR1, HSPA1A, ATP13A3, HNRNPU, GART, ACTG1, CCT7, CCT5, IDH3G, YME1L1, SMC1A, ACSL6	113	1326	19235	1.66884	1	0.617294	67.7802
SP_PIR_KEYWORDS	host-virus interaction	5	4.38596	0.0851961	RAD23A, BNIP3L, PSIP1, NEDD4L, HMGA1	113	285	19235	2.98634	1	0.60261	68.0184
GOTERM_CC_FAT	GO:0042995~cell projection	9	7.89474	0.0868208	RTN4, DBNL, SEMA6A, APP, BCAR1, MAP2, UCHL1, ATP6V0D1, TUBB3	85	697	12782	1.94173	1	0.631773	67.906
KEGG_PATHWAY	hsa04810:Regulation of actin cytoskeleton	5	4.38596	0.0868535	ACTG1, FGFR1, PFN2, BCAR1, CFL1	41	215	5085	2.88429	0.997729	0.7817	60.6186
GOTERM_BP_FAT	GO:0030182~neuron differentiation	7	6.14035	0.0876688	FGFR1, SEMA6A, APP, MAP2, UCHL1, ROBO3, TUBB3	96	438	13528	2.25209	1	0.945778	76.3253
GOTERM_BP_FAT	GO:0006986~response to unfolded protein	3	2.63158	0.0888339	HSP90AB1, HERPUD1, HSPA1A	96	71	13528	5.95423	1	0.942727	76.7956
GOTERM_BP_FAT	GO:0030029~actin filament-based process	5	4.38596	0.0896107	ACTG1, PFN2, BCAR1, CFL1, CAP1	96	241	13528	2.92358	1	0.938943	77.1043
INTERPRO	IPR002423:Chaperonin Cpn60/TCP-1	2	1.75439	0.0896956	CCT7, CCT5	105	15	16659	21.1543	1	0.999964	71.9813
GOTERM_BP_FAT	GO:0006396~RNA processing	8	7.01754	0.0897853	PABPN1, HNRNPL, CPSF3L, APP, SNRPN, SF1, SMC1A, HNRNPU	96	547	13528	2.06094	1	0.933912	77.1732
GOTERM_BP_FAT	GO:0048666~neuron development	6	5.26316	0.0901864	FGFR1, SEMA6A, APP, MAP2, UCHL1, ROBO3	96	339	13528	2.4941	1	0.929293	77.3306
GOTERM_BP_FAT	GO:0046907~intracellular transport	9	7.89474	0.0902938	PABPN1, APP, YWHAH, SET, RGPD3, UCHL1, SEC13, CTSA, FTH1	96	657	13528	1.93037	1	0.923978	77.3726
GOTERM_BP_FAT	GO:0006511~ubiquitin-dependent protein catabolic process	5	4.38596	0.0906501	RAD23A, UCHL1, USP37, SKP1, PSMD8	96	242	13528	2.9115	1	0.91918	77.5114
GOTERM_CC_FAT	GO:0000776~kinetochore	3	2.63158	0.0910737	TP53BP1, SEC13, SMC1A	85	77	12782	5.85882	1	0.630321	69.727
GOTERM_BP_FAT	GO:0040008~regulation of growth	6	5.26316	0.0919145	RTN4, APP, IDH3G, TRO, BCAR1, MORF4L2	96	341	13528	2.47947	1	0.916539	77.9974
UP_SEQ_FEATURE	compositionally biased region:Poly-Pro	6	5.26316	0.0956127	RTN4, CTNND2, ILF3, CAP1, FCHO1, FXR1	113	413	19113	2.45726	1	0.998279	77.0959
SP_PIR_KEYWORDS	rna-binding	7	6.14035	0.0956246	PABPN1, HNRNPL, SNRPN, SF1, ILF3, HNRNPU, FXR1	113	540	19235	2.20657	1	0.630782	72.3845
GOTERM_MF_FAT	GO:0005543~phospholipid binding	4	3.50877	0.095885	PFN2, SNAP91, SNX25, PLEKHA1	81	177	12983	3.62224	1	0.889282	73.2631
GOTERM_BP_FAT	GO:0030522~intracellular receptor-mediated signaling pathway	3	2.63158	0.0974631	YWHAH, KDM3A, NRIP1	96	75	13528	5.63667	1	0.923597	80.0162
GOTERM_CC_FAT	GO:0005783~endoplasmic reticulum	11	9.64912	0.097725	RTN4, HERPUD1, ANK1, SET, TMBIM6, RYR3, BNIP3L, BSCL2, CTSA, HSPA1A, ACSL6	85	960	12782	1.72306	1	0.63871	72.3853
GOTERM_MF_FAT	GO:0042974~retinoic acid receptor binding	2	1.75439	0.0998028	HMGA1, NRIP1	81	17	12983	18.8569	1	0.879849	74.7403

## Sheet: asd_acute
row.names	logFC	logCPM	LR	PValue	padj	ens	symbol
ENST00000626972.2	4.97401	2.36661	72.7286	1.48763e-17	1.67856e-12	ENST00000626972
ENST00000637453.1	-5.30085	1.80875	57.3743	3.60281e-14	4.0652e-09	ENST00000637453
ENST00000400075.3	6.54414	-0.224536	56.8195	4.77699e-14	5.39002e-09	ENST00000400075	GABPA
ENST00000309519.8	-7.5254	-0.360515	54.7166	1.39228e-13	1.57094e-08	ENST00000309519	B4GALT2
ENST00000456211.7	3.24709	2.88739	47.9484	4.3758e-12	4.93725e-07	ENST00000456211	ITPR1
ENST00000621013.4	7.1452	-0.961761	45.9731	1.19888e-11	1.3527e-06	ENST00000621013
ENST00000615422.1	-7.07133	-1.30951	45.4531	1.56339e-11	1.76395e-06	ENST00000615422
ENST00000622533.4	-6.28057	-0.472297	44.6568	2.34777e-11	2.64894e-06	ENST00000622533
ENST00000473363.2	6.3019	0.097975	43.9096	3.43892e-11	3.88003e-06	ENST00000473363	RP11-201K10.3
ENST00000409565.5	6.62529	-0.600788	42.7366	6.26304e-11	7.06633e-06	ENST00000409565	MFF
ENST00000397792.8	-7.09469	0.529164	39.6644	3.01572e-10	3.40249e-05	ENST00000397792	VEZT
ENST00000440235.6	5.89395	-0.155399	39.4514	3.36331e-10	3.79462e-05	ENST00000440235	FMR1
ENST00000635773.1	6.87622	-0.912139	38.1212	6.64832e-10	7.50084e-05	ENST00000635773
ENST00000415497.6	-4.4205	0.663439	37.6651	8.39931e-10	9.47626e-05	ENST00000415497	CCND3
ENST00000333090.4	4.02125	1.81621	37.3013	1.01216e-09	0.000114193	ENST00000333090	TSKU
ENST00000533862.5	-6.50333	-1.70023	37.1555	1.09072e-09	0.000123056	ENST00000533862	SCYL1
ENST00000358598.6	-3.08846	2.39682	37.0632	1.14359e-09	0.000129019	ENST00000358598	PRKAR1A
ENST00000636985.2	5.36474	-0.484871	36.9794	1.19386e-09	0.000134689	ENST00000636985
ENST00000472155.5	-3.37696	1.51565	36.55	1.48801e-09	0.000167873	ENST00000472155	UBXN11
ENST00000550212.1	-4.67194	1.08815	36.2837	1.70587e-09	0.000192449	ENST00000550212	TNXB
ENST00000515792.5	6.37444	1.34468	36.0563	1.91695e-09	0.000216261	ENST00000515792	RPS3A
ENST00000436648.9	6.38604	-0.387364	35.9957	1.97752e-09	0.000223092	ENST00000436648	GLYR1
ENST00000539214.5	6.27612	-1.9106	35.8291	2.15412e-09	0.000243012	ENST00000539214	OAT
ENST00000619352.4	-3.14462	2.8998	35.2893	2.84188e-09	0.000320598	ENST00000619352
ENST00000272298.11	-4.44773	0.806657	34.8994	3.47193e-09	0.000391672	ENST00000272298	CALM2
ENST00000356427.2	-5.63404	-0.973902	34.811	3.63312e-09	0.000409853	ENST00000356427	ATF7IP2
ENST00000603946.5	5.13216	0.795797	34.7114	3.8239e-09	0.000431371	ENST00000603946	NOLC1
ENST00000409643.5	-6.72685	-1.12863	34.6333	3.98038e-09	0.000449018	ENST00000409643	PSMD1
ENST00000471932.5	-6.00175	0.04936	34.6279	3.99141e-09	0.000450259	ENST00000471932	MAGED4
ENST00000335504.9	-6.00175	0.04936	34.6279	3.99141e-09	0.000450259	ENST00000335504	MAGED4B
ENST00000618160.4	4.07154	1.45751	33.9888	5.54302e-09	0.00062528	ENST00000618160
ENST00000539115.5	4.93501	-0.386926	33.9444	5.6711e-09	0.000639723	ENST00000539115	ZFX
ENST00000398422.2	6.69381	-0.909534	33.9328	5.70496e-09	0.000643537	ENST00000398422	CCT7
ENST00000526110.5	-5.14136	-0.063731	33.8352	5.99829e-09	0.000676619	ENST00000526110	HSPA8
ENST00000583114.5	-4.93479	0.1978	33.8105	6.0749e-09	0.000685255	ENST00000583114	SEPT4
ENST00000225308.12	-4.17289	1.09169	33.7627	6.22606e-09	0.000702299	ENST00000225308	SLC25A39
ENST00000503743.5	6.43506	-1.4835	33.6955	6.44488e-09	0.000726976	ENST00000503743	KAZN
ENST00000376083.7	-3.5663	1.83499	33.415	7.44493e-09	0.000839774	ENST00000376083	AGTPBP1
ENST00000339269.5	-6.32468	-1.78416	33.1275	8.63088e-09	0.000973537	ENST00000339269	CDK5RAP1
ENST00000396741.3	-5.69277	0.185466	32.9993	9.21928e-09	0.0010399	ENST00000396741	CYTH3
ENST00000244741.9	-5.77596	-0.793769	32.6499	1.10342e-08	0.00124461	ENST00000244741	CDKN1A
ENST00000543378.6	6.0794	-0.756215	32.5606	1.15533e-08	0.00130314	ENST00000543378	LRRC37B
ENST00000601639.5	6.02794	-1.08324	32.4761	1.20666e-08	0.00136103	ENST00000601639	DHPS
ENST00000544314.5	5.1724	0.0919932	32.0947	1.46841e-08	0.00165625	ENST00000544314	ANAPC5
ENST00000424963.6	-6.23454	-1.86466	32.0236	1.52312e-08	0.00171795	ENST00000424963	WDR20
ENST00000624862.3	-4.94387	-0.850652	31.5667	1.92711e-08	0.00217359	ENST00000624862
ENST00000412079.6	6.02633	-1.68805	31.4138	2.08489e-08	0.00235153	ENST00000412079	NARF
ENST00000438495.6	3.9307	0.959611	31.3952	2.10498e-08	0.00237416	ENST00000438495	NCOA7
ENST00000398395.7	4.83301	-0.278583	31.1441	2.39564e-08	0.00270196	ENST00000398395	OFD1
ENST00000527344.5	3.62522	2.30811	30.6608	3.07311e-08	0.00346604	ENST00000527344	CFL1
ENST00000454520.6	2.96218	1.57493	30.4876	3.35999e-08	0.00378957	ENST00000454520	RACGAP1
ENST00000575659.5	-2.19005	2.94179	30.2946	3.71149e-08	0.00418596	ENST00000575659	ACTG1
ENST00000561718.5	-2.43641	2.74084	30.1931	3.91106e-08	0.00441101	ENST00000561718	RNPS1
ENST00000644933.1	-6.04852	-1.64139	29.7765	4.84822e-08	0.00546792	ENST00000644933
ENST00000225577.8	-5.94125	-1.97984	29.4419	5.76186e-08	0.00649828	ENST00000225577	RPS6KB1
ENST00000646207.1	-5.96809	-2.0757	29.4269	5.80671e-08	0.00654881	ENST00000646207
ENST00000534694.5	6.06105	-0.93754	29.3102	6.16698e-08	0.00695506	ENST00000534694	BRPF3
ENST00000415183.6	5.91426	-1.86667	29.2495	6.36311e-08	0.00717619	ENST00000415183	MUM1
ENST00000438964.6	-3.64663	1.48779	29.2039	6.5149e-08	0.00734731	ENST00000438964	ACTN1
ENST00000350766.7	5.66586	-0.911904	29.1842	6.58143e-08	0.00742227	ENST00000350766	MAPKAP1
ENST00000373132.3	4.13397	0.247974	28.7681	8.15838e-08	0.00920061	ENST00000373132	STK40
ENST00000426002.5	-4.40956	0.764717	28.5628	9.07078e-08	0.0102295	ENST00000426002	SHISA5
ENST00000508785.5	-5.52758	-2.20821	28.5434	9.16215e-08	0.0103324	ENST00000508785	H2AFY
ENST00000373176.5	-4.56244	1.8793	28.5017	9.36155e-08	0.0105572	ENST00000373176	AK1
ENST00000394708.6	-5.02174	-0.659175	28.4661	9.53554e-08	0.0107533	ENST00000394708	TBCK
ENST00000627949.3	-3.8473	1.17391	28.4314	9.70792e-08	0.0109476	ENST00000627949
ENST00000466425.1	4.9191	0.0572345	28.1292	1.13478e-07	0.0127968	ENST00000466425	PSMB4
ENST00000625874.2	-5.24753	-0.384447	28.0335	1.19232e-07	0.0134456	ENST00000625874
ENST00000405925.2	4.87353	-0.412232	28.0015	1.21224e-07	0.0136701	ENST00000405925	LIG4
ENST00000641385.1	-4.74566	-0.150414	27.9803	1.22558e-07	0.0138203	ENST00000641385
ENST00000584968.5	-3.36991	1.50683	27.9724	1.23058e-07	0.0138766	ENST00000584968	SNRPN
ENST00000389707.8	-5.88716	-1.45163	27.6461	1.45662e-07	0.0164255	ENST00000389707	ARNTL
ENST00000341590.7	1.74281	3.8464	27.4365	1.6234e-07	0.0183059	ENST00000341590	FERMT2
ENST00000529548.1	6.52606	0.021577	27.3116	1.73171e-07	0.0195271	ENST00000529548	FTH1
ENST00000373610.7	2.29345	2.21314	26.9782	2.05767e-07	0.0232024	ENST00000373610	TXLNA
ENST00000428183.6	5.00662	-1.12971	26.9048	2.1373e-07	0.0241002	ENST00000428183	ARMC10
ENST00000429705.6	-3.51425	0.632631	26.7888	2.26945e-07	0.0255901	ENST00000429705	SNRK
ENST00000453960.6	4.83434	-0.583518	26.4249	2.73979e-07	0.0308933	ENST00000453960	MECP2
ENST00000195173.8	-3.52643	1.59429	26.308	2.91081e-07	0.0328215	ENST00000195173	SEMA5B
ENST00000574755.5	-5.17577	0.166647	26.2505	2.99875e-07	0.0338127	ENST00000574755	VPS33B
ENST00000333725.9	2.73759	2.42749	26.1921	3.0908e-07	0.0348503	ENST00000333725	TCF12
ENST00000407022.7	-3.71025	0.981847	26.1797	3.11081e-07	0.0350756	ENST00000407022	BSCL2
ENST00000407690.5	-3.76435	0.713814	26.0418	3.34103e-07	0.0376711	ENST00000407690	TFIP11
ENST00000508076.5	4.63539	1.04269	25.9845	3.44168e-07	0.0388057	ENST00000508076	TGFBI
ENST00000356000.7	1.86074	4.44178	25.9448	3.51311e-07	0.0396107	ENST00000356000	RTN3
ENST00000359001.9	5.2027	-1.29268	25.9179	3.56242e-07	0.0401663	ENST00000359001	KCNIP4
ENST00000425327.6	-5.7577	-1.96287	25.7769	3.83244e-07	0.0432103	ENST00000425327	IGSF11
ENST00000514611.1	5.31888	-1.1765	25.7043	3.97937e-07	0.0448666	ENST00000514611	PFDN1
ENST00000529383.5	-5.31978	-1.28811	25.6835	4.02262e-07	0.0453538	ENST00000529383	UBTF
ENST00000417199.4	4.50964	0.49974	25.6735	4.04341e-07	0.0455878	ENST00000417199	HSPA1L
ENST00000309099.6	5.69572	-1.62091	25.634	4.12713e-07	0.0465313	ENST00000309099	MRGPRF
ENST00000588922.5	-4.38148	-0.244906	25.5976	4.20565e-07	0.0474162	ENST00000588922	FBXL12
ENST00000614369.4	5.47902	-0.491885	25.4998	4.42419e-07	0.0498796	ENST00000614369
ENST00000413764.6	5.10208	-1.20433	25.3674	4.73864e-07	0.0534244	ENST00000413764	HHAT
ENST00000627903.2	5.10208	-1.20433	25.3674	4.73864e-07	0.0534244	ENST00000627903
ENST00000619447.4	4.75196	-0.792113	25.2488	5.039e-07	0.0568096	ENST00000619447
ENST00000533186.5	-2.846	2.91763	25.2354	5.07412e-07	0.0572051	ENST00000533186	RPS2
ENST00000518679.5	5.47548	-1.01992	25.2311	5.08558e-07	0.0573338	ENST00000518679	IKBKB
ENST00000522550.2	4.97082	0.0891957	25.2085	5.14551e-07	0.058009	ENST00000522550	NRCAM
ENST00000539777.5	-4.93836	-0.0994713	25.1905	5.19373e-07	0.058552	ENST00000539777	GPR161
ENST00000601769.5	5.07339	-0.740862	25.1035	5.43336e-07	0.061253	ENST00000601769	CD22
ENST00000565267.5	4.70002	-0.246733	25.0557	5.56982e-07	0.0627908	ENST00000565267	GSPT1
ENST00000371130.7	4.06526	0.517452	24.9656	5.83636e-07	0.065795	ENST00000371130	TENM1
ENST00000409222.7	-3.03197	1.79241	24.9396	5.91542e-07	0.0666857	ENST00000409222	FAM131B
ENST00000646183.1	-5.51435	-1.00863	24.6824	6.75989e-07	0.0762049	ENST00000646183
ENST00000355774.6	-5.68473	-1.79777	24.6726	6.79423e-07	0.0765913	ENST00000355774	MLH3
ENST00000393158.6	2.72976	1.71324	24.5058	7.40849e-07	0.0835152	ENST00000393158	PDGFD
ENST00000613902.4	5.74847	-1.22408	24.4837	7.49419e-07	0.0844805	ENST00000613902
ENST00000425028.5	-2.02184	2.65576	24.4008	7.82361e-07	0.0881933	ENST00000425028	FBXO7
ENST00000540437.5	-4.69841	-0.0245544	24.3518	8.02498e-07	0.0904624	ENST00000540437	CPSF3L
ENST00000573992.5	5.59846	-1.43018	24.2672	8.38535e-07	0.0945238	ENST00000573992	EDC4
ENST00000519836.5	-5.59689	-1.96679	24.2011	8.67834e-07	0.0978258	ENST00000519836	MGAT4B
ENST00000638393.1	-5.59689	-1.96679	24.2011	8.67834e-07	0.0978258	ENST00000638393
ENST00000527077.5	-5.4799	-0.990066	24.1728	8.80659e-07	0.0992696	ENST00000527077	SLC44A3
ENST00000395319.7	3.39115	1.01823	24.13	9.00442e-07	0.101499	ENST00000395319	ALDOC
ENST00000568407.2	-5.03565	-1.80137	24.1171	9.06526e-07	0.102184	ENST00000568407	SEZ6L2
ENST00000405237.7	-4.64865	-0.0935875	24.1167	9.06696e-07	0.102202	ENST00000405237	CPT1B
ENST00000299267.8	5.66633	-1.79621	23.8006	1.06851e-06	0.120441	ENST00000299267	GABRB3
ENST00000434438.6	5.58185	-1.74818	23.7812	1.07932e-06	0.121657	ENST00000434438	HIP1
ENST00000360385.7	-5.03199	0.150514	23.7479	1.09817e-06	0.123782	ENST00000360385	ZNF317
ENST00000643072.1	4.67733	-0.422808	23.7463	1.09905e-06	0.123879	ENST00000643072
ENST00000636639.1	-5.50031	-2.2306	23.7449	1.09986e-06	0.12397	ENST00000636639
ENST00000636691.1	1.51862	3.7177	23.7178	1.11545e-06	0.125726	ENST00000636691
ENST00000264366.10	-1.21517	5.67151	23.7147	1.11724e-06	0.125927	ENST00000264366	ANK2
ENST00000538649.5	-5.54261	-1.82756	23.6905	1.13137e-06	0.127518	ENST00000538649	GDPD2
ENST00000353414.8	-5.79195	-1.83401	23.5523	1.21565e-06	0.137016	ENST00000353414	COL11A1
ENST00000359171.8	2.52895	2.08885	23.5171	1.23808e-06	0.139542	ENST00000359171	NUP98
ENST00000374893.10	5.59186	-1.60616	23.5168	1.2383e-06	0.139566	ENST00000374893	ECE1
ENST00000439806.6	-5.55917	-2.06932	23.4924	1.25409e-06	0.141344	ENST00000439806	CPNE1
ENST00000419071.6	-5.18866	-1.48267	23.485	1.25891e-06	0.141887	ENST00000419071	PRPSAP2
ENST00000315147.8	4.6288	-0.262468	23.3945	1.31953e-06	0.148718	ENST00000315147	NAIP
ENST00000477528.5	-4.24103	0.465652	23.3668	1.33868e-06	0.150875	ENST00000477528	HDAC6
ENST00000452063.6	-2.25935	2.14527	23.2979	1.38753e-06	0.156378	ENST00000452063	MOGS
ENST00000615216.4	-5.72326	-1.43997	23.1828	1.4731e-06	0.166021	ENST00000615216
ENST00000644677.1	3.18538	1.04161	23.1581	1.49215e-06	0.168167	ENST00000644677
ENST00000525990.1	5.39572	-1.63795	23.1487	1.49941e-06	0.168984	ENST00000525990	SSBP3
ENST00000414023.6	-5.33091	-0.86091	23.1024	1.53596e-06	0.173101	ENST00000414023	RRAS2
ENST00000449313.5	3.35404	0.33891	23.0315	1.59372e-06	0.179609	ENST00000449313	ZNF687
ENST00000394598.6	-5.99093	-1.18716	23.0241	1.59985e-06	0.180298	ENST00000394598	PITX2
ENST00000449139.6	-4.23835	0.0741893	22.952	1.66096e-06	0.187184	ENST00000449139	STRA6
ENST00000355634.9	-3.69277	0.661324	22.9167	1.69176e-06	0.190653	ENST00000355634	SORBS2
ENST00000354880.9	2.64596	2.07106	22.798	1.7995e-06	0.202793	ENST00000354880	CTSA
ENST00000420627.5	5.28062	0.0641164	22.7709	1.82513e-06	0.205679	ENST00000420627	FLNA
ENST00000430260.6	4.34533	0.850249	22.7699	1.82604e-06	0.20578	ENST00000430260	PTK2
ENST00000474528.5	3.3889	0.668337	22.729	1.86528e-06	0.210201	ENST00000474528	SFXN5
ENST00000551800.5	4.78767	0.0739965	22.7046	1.88914e-06	0.212887	ENST00000551800	CDK4
ENST00000409991.5	4.28723	-1.2871	22.6885	1.90503e-06	0.214675	ENST00000409991	NLRX1
ENST00000527361.5	-4.4648	0.457228	22.6877	1.90583e-06	0.214764	ENST00000527361	BAI2
ENST00000407332.5	5.36435	0.0134529	22.6583	1.9352e-06	0.218072	ENST00000407332	CYB5R3
ENST00000551035.5	-5.18064	-1.96924	22.6555	1.93802e-06	0.218388	ENST00000551035	OS9
ENST00000338947.9	-3.40249	0.450618	22.4906	2.11176e-06	0.237964	ENST00000338947	TRPC4
ENST00000322213.8	2.4349	2.26803	22.3831	2.23332e-06	0.25166	ENST00000322213	SMC1A
ENST00000361906.7	3.84216	0.724728	22.3471	2.27551e-06	0.256411	ENST00000361906	TMEM184B
ENST00000619450.4	-3.49365	0.665748	22.3237	2.30348e-06	0.259561	ENST00000619450
ENST00000353801.7	1.46569	4.20956	22.0755	2.62134e-06	0.295376	ENST00000353801	HSP90AB1
ENST00000357857.14	5.14627	-1.97847	21.9524	2.79492e-06	0.314931	ENST00000357857	CLN3
ENST00000318934.8	4.02053	-0.135014	21.8968	2.87715e-06	0.324195	ENST00000318934	ANKRD24
ENST00000400341.7	-5.56693	-1.57359	21.8474	2.95221e-06	0.332649	ENST00000400341	HLA-C
ENST00000356541.4	5.39121	-2.00227	21.8095	3.01099e-06	0.339269	ENST00000356541	ABLIM3
ENST00000584031.5	-4.74661	-1.09871	21.7821	3.05431e-06	0.344147	ENST00000584031	CYB561
ENST00000476300.1	5.83917	2.60196	21.7512	3.10388e-06	0.34973	ENST00000476300	RPL13A
ENST00000343631.3	-2.58475	2.20775	21.7401	3.12197e-06	0.351765	ENST00000343631	EXT2
ENST00000554439.5	-4.6574	-0.660351	21.6684	3.24084e-06	0.365155	ENST00000554439	PRPF39
ENST00000639945.1	-5.21003	-2.34694	21.6628	3.25041e-06	0.366231	ENST00000639945
ENST00000509031.5	-4.96976	-1.25685	21.6388	3.29124e-06	0.370827	ENST00000509031	PPA2
ENST00000464972.5	-5.05554	-2.35249	21.6006	3.35742e-06	0.378281	ENST00000464972	RERE
ENST00000350437.8	-3.99191	0.00593971	21.303	3.92114e-06	0.441791	ENST00000350437	DDX11
ENST00000477812.1	5.84244	1.69996	21.2873	3.95347e-06	0.44543	ENST00000477812	ACTB
ENST00000565539.5	-5.03127	-1.35562	21.0617	4.44727e-06	0.501061	ENST00000565539	GPR56
ENST00000545377.5	-5.14209	-2.49612	21.0166	4.55312e-06	0.512982	ENST00000545377	ARHGEF28
ENST00000321854.12	5.22871	-1.97439	21.0137	4.56008e-06	0.513761	ENST00000321854	ACBD4
ENST00000433139.6	-2.80458	2.18792	20.9958	4.60301e-06	0.518594	ENST00000433139	NSG1
ENST00000616617.4	5.26651	-1.95562	20.9732	4.65749e-06	0.524727	ENST00000616617
ENST00000412418.5	-4.17351	-0.55341	20.9536	4.70548e-06	0.530129	ENST00000412418	PRPSAP2
ENST00000558439.5	4.81822	-2.1527	20.9496	4.71516e-06	0.531215	ENST00000558439	AP4E1
ENST00000484686.1	4.08701	-0.258581	20.9476	4.72011e-06	0.531768	ENST00000484686	CNTN4
ENST00000545495.5	-3.48171	1.08286	20.85	4.96684e-06	0.559559	ENST00000545495	DEDD
ENST00000344113.8	-4.38671	-0.343688	20.8007	5.09641e-06	0.574151	ENST00000344113	SYNE2
ENST00000224862.7	2.99563	1.43855	20.7862	5.13511e-06	0.578506	ENST00000224862	FBXL15
ENST00000427534.6	-5.43696	-1.66696	20.6772	5.43599e-06	0.612397	ENST00000427534	SPG11
ENST00000360265.8	-1.28215	4.21968	20.4921	5.98779e-06	0.674555	ENST00000360265	AFAP1
ENST00000544583.6	-5.35613	-2.07166	20.4718	6.05157e-06	0.681733	ENST00000544583	ABR
ENST00000441728.6	5.13422	-1.8636	20.3941	6.30232e-06	0.709975	ENST00000441728	UBE2F
ENST00000545648.2	-5.13722	-2.32285	20.3898	6.31671e-06	0.71159	ENST00000545648	TMEM66
ENST00000278845.8	-2.63279	1.34001	20.2919	6.64818e-06	0.748924	ENST00000278845	EML3
ENST00000620215.2	3.9127	0.618365	20.2349	6.84902e-06	0.771542	ENST00000620215
ENST00000450969.6	-1.59692	3.4444	20.2343	6.85127e-06	0.771789	ENST00000450969	CTNNB1
ENST00000435185.5	-4.61263	-1.82089	20.217	6.91349e-06	0.778791	ENST00000435185	GRID2IP
ENST00000332175.12	-2.59228	1.82595	20.2081	6.94568e-06	0.78241	ENST00000332175	PTPRM
ENST00000638840.1	-4.89234	-1.34998	20.1532	7.14796e-06	0.805189	ENST00000638840
ENST00000542774.5	4.86158	-2.66826	20.1505	7.15825e-06	0.806341	ENST00000542774	CARS2
ENST00000356309.7	2.87405	2.1003	20.1363	7.21132e-06	0.812312	ENST00000356309	NCAPG2
ENST00000519676.5	3.13666	0.767425	20.1308	7.23237e-06	0.814676	ENST00000519676	SLC25A30
ENST00000618043.4	4.20211	-0.311909	20.0922	7.37977e-06	0.831272	ENST00000618043
ENST00000375111.7	-5.20039	-1.64657	20.0674	7.47587e-06	0.842089	ENST00000375111	PLA2G2A
ENST00000444670.5	2.89297	1.37848	20.0644	7.48787e-06	0.843434	ENST00000444670	ARID2
ENST00000345167.10	-4.46463	-0.919525	20.0412	7.57933e-06	0.853728	ENST00000345167	GRK4
ENST00000392834.7	-4.80967	-0.922748	20.0386	7.58961e-06	0.854879	ENST00000392834	DPAGT1
ENST00000541864.6	-5.10507	-1.118	19.9839	7.8098e-06	0.879673	ENST00000541864	SLC12A4
ENST00000311573.9	-2.43435	2.22721	19.9658	7.88397e-06	0.888019	ENST00000311573	YY1AP1
ENST00000533977.5	4.46935	-1.60363	19.9576	7.91785e-06	0.891827	ENST00000533977	STIM1
ENST00000375482.7	-5.45389	-1.07026	19.9305	8.03091e-06	0.904554	ENST00000375482	FGD3
ENST00000493707.1	-4.24314	0.153144	19.9044	8.14133e-06	0.916982	ENST00000493707	UBE2E1
ENST00000439080.6	-4.44172	-1.06499	19.9023	8.15013e-06	0.917965	ENST00000439080	TARDBP
ENST00000505456.6	-4.03498	-0.889134	19.8799	8.24645e-06	0.928806	ENST00000505456	SPATA20
ENST00000511426.5	-5.17095	-1.92692	19.8722	8.27966e-06	0.932539	ENST00000511426	SCLT1
ENST00000405452.3	3.28062	1.05572	19.8453	8.3971e-06	0.945757	ENST00000405452	CALN1
ENST00000578112.6	5.15165	-1.56571	19.8445	8.40062e-06	0.946145	ENST00000578112	SMARCE1
ENST00000432566.6	3.67573	2.25646	19.7944	8.62366e-06	0.971257	ENST00000432566	GOLGA8A
ENST00000399591.5	-4.058	-0.789826	19.7828	8.67592e-06	0.977134	ENST00000399591	CACNA1C
ENST00000642583.1	-4.058	-0.789826	19.7828	8.67592e-06	0.977134	ENST00000642583
ENST00000586956.5	3.30735	0.26773	19.7429	8.85892e-06	0.997727	ENST00000586956	TMEM205
ENST00000491107.5	4.16455	-1.01431	19.7372	8.88547e-06	1	ENST00000491107	PAQR6
ENST00000455982.2	-4.0147	-0.547352	19.7011	9.05516e-06	1	ENST00000455982	DENR
ENST00000422435.2	-4.88985	0.843864	19.6665	9.22024e-06	1	ENST00000422435	KIF21B
ENST00000505984.5	4.18412	0.0301073	19.6576	9.26356e-06	1	ENST00000505984	SEC31A
ENST00000540449.5	3.51856	0.46809	19.647	9.31502e-06	1	ENST00000540449	MXD1
ENST00000341037.8	-1.65265	3.05483	19.5916	9.58892e-06	1	ENST00000341037	TNC
ENST00000358303.8	4.47114	-0.13327	19.5812	9.64145e-06	1	ENST00000358303	ZC3HC1
ENST00000617731.2	1.45969	3.68259	19.5802	9.64637e-06	1	ENST00000617731
ENST00000450852.7	2.95451	0.651737	19.5527	9.78606e-06	1	ENST00000450852	MOCS2
ENST00000624145.3	2.74048	1.54796	19.5508	9.79601e-06	1	ENST00000624145
ENST00000618181.4	-3.98987	-0.120613	19.526	9.92397e-06	1	ENST00000618181
ENST00000368382.5	4.97563	-2.0423	19.5248	9.93035e-06	1	ENST00000368382	TRIM46
ENST00000279463.7	4.30764	-0.308607	19.4878	1.01243e-05	1	ENST00000279463	CNTN5
ENST00000215375.6	-5.02102	-2.40473	19.4805	1.01632e-05	1	ENST00000215375	ATP5D
ENST00000418587.6	-5.49966	-0.949752	19.4797	1.01677e-05	1	ENST00000418587	ZNF300
ENST00000469224.5	4.32984	-0.525778	19.433	1.0419e-05	1	ENST00000469224	ALAS1
ENST00000312527.8	-2.8224	1.12205	19.397	1.06173e-05	1	ENST00000312527	B3GAT1
ENST00000592128.5	2.64957	1.07143	19.377	1.07292e-05	1	ENST00000592128	FHOD3
ENST00000358939.8	5.15681	-1.42998	19.3755	1.07373e-05	1	ENST00000358939	DPP8
ENST00000343114.7	5.13901	-1.63215	19.3703	1.07667e-05	1	ENST00000343114	CTNNA2
ENST00000448828.5	3.98751	0.0795561	19.3583	1.08347e-05	1	ENST00000448828	NME4
ENST00000448817.1	2.51798	2.03358	19.3063	1.11341e-05	1	ENST00000448817	IGFBP3
ENST00000491957.5	-5.02216	-2.24421	19.2935	1.12086e-05	1	ENST00000491957	MAPK14
ENST00000333877.8	4.1565	-0.100563	19.2915	1.12207e-05	1	ENST00000333877	NELFA
ENST00000389772.8	3.2914	-0.644967	19.2543	1.14415e-05	1	ENST00000389772	ARHGAP8
ENST00000266027.9	4.22057	-0.558103	19.2484	1.14764e-05	1	ENST00000266027	GNAI2
ENST00000378707.7	-2.16426	2.52952	19.2363	1.15498e-05	1	ENST00000378707	DMD
ENST00000586604.5	4.4914	-1.09187	19.2	1.17716e-05	1	ENST00000586604	RNF165
ENST00000472422.6	4.51559	-1.54624	19.1884	1.18429e-05	1	ENST00000472422	SLC16A4
ENST00000450198.6	4.97926	-0.678584	19.1726	1.19413e-05	1	ENST00000450198	SMARCA2
ENST00000543710.5	-3.47616	1.31879	19.1525	1.20678e-05	1	ENST00000543710	VPS13D
ENST00000377326.7	4.06044	-0.654394	19.1094	1.23436e-05	1	ENST00000377326	MEN1
ENST00000564088.5	3.70731	0.0659241	19.1059	1.23662e-05	1	ENST00000564088	MLST8
ENST00000419671.1	4.71552	-1.19031	19.0987	1.24131e-05	1	ENST00000419671	COL12A1
ENST00000591090.5	-4.25276	-0.4872	19.0929	1.24506e-05	1	ENST00000591090	ASNA1
ENST00000309157.8	-4.80025	-1.62815	19.0746	1.2571e-05	1	ENST00000309157	RORA
ENST00000593053.1	-4.82153	-2.59452	18.9849	1.31759e-05	1	ENST00000593053	PRKCSH
ENST00000445273.6	-4.95162	-2.25283	18.9809	1.32032e-05	1	ENST00000445273	HSPH1
ENST00000389506.9	-1.53154	3.36723	18.9573	1.33678e-05	1	ENST00000389506	KMT2A
ENST00000584396.5	2.69117	1.6438	18.9375	1.35071e-05	1	ENST00000584396	VEZF1
ENST00000336640.10	3.85103	0.563239	18.8797	1.39229e-05	1	ENST00000336640	PPP2R2B
ENST00000612114.1	-5.00066	-1.83303	18.8736	1.39674e-05	1	ENST00000612114
ENST00000460607.1	4.40989	-1.8812	18.8724	1.39762e-05	1	ENST00000460607	ZMYM6
ENST00000411850.5	4.13704	-0.713282	18.829	1.42975e-05	1	ENST00000411850	TOM1
ENST00000528621.5	-3.311	0.471505	18.8037	1.44883e-05	1	ENST00000528621	CTNND1
ENST00000615985.4	4.3626	-0.842225	18.7956	1.45501e-05	1	ENST00000615985
ENST00000633691.1	2.82373	1.36077	18.7685	1.47583e-05	1	ENST00000633691
ENST00000347703.7	4.02046	-0.896656	18.7681	1.47617e-05	1	ENST00000347703	CDCA7
ENST00000471619.5	-4.48748	-0.261179	18.7668	1.47716e-05	1	ENST00000471619	MAP2
ENST00000535659.6	-3.65875	-0.775298	18.7265	1.50869e-05	1	ENST00000535659	CNN1
ENST00000496977.5	-4.94227	-2.22697	18.7263	1.50889e-05	1	ENST00000496977	STX4
ENST00000300441.8	-3.3183	-0.130312	18.7257	1.50935e-05	1	ENST00000300441	ACSF2
ENST00000430249.6	-1.8208	2.26303	18.7223	1.51205e-05	1	ENST00000430249	CPS1
ENST00000540763.5	4.50643	-1.77878	18.721	1.51311e-05	1	ENST00000540763	DDX55
ENST00000641756.1	3.92259	-0.952258	18.717	1.51625e-05	1	ENST00000641756
ENST00000427124.1	3.34447	-0.160012	18.7016	1.52857e-05	1	ENST00000427124	VWC2L
ENST00000542719.6	-4.69096	-1.81636	18.6673	1.55628e-05	1	ENST00000542719	TXNRD2
ENST00000542783.5	-5.14132	-1.71622	18.6115	1.60251e-05	1	ENST00000542783	TIPARP
ENST00000515125.5	4.6948	-2.39011	18.6099	1.60388e-05	1	ENST00000515125	GFM2
ENST00000439930.7	-2.2283	2.38975	18.6056	1.60751e-05	1	ENST00000439930	PCBP2
ENST00000438929.5	-5.10108	-1.39306	18.5957	1.61583e-05	1	ENST00000438929	BDNF
ENST00000465851.1	4.25506	-1.45793	18.5786	1.63042e-05	1	ENST00000465851	SLC39A10
ENST00000629843.2	-1.66739	2.87204	18.5129	1.6876e-05	1	ENST00000629843
ENST00000545868.4	-3.57913	-0.13665	18.4972	1.70158e-05	1	ENST00000545868	GABRB3
ENST00000560031.5	-3.14532	0.617093	18.4929	1.70538e-05	1	ENST00000560031	GALK2
ENST00000642627.1	4.56665	-0.00642356	18.4793	1.7176e-05	1	ENST00000642627
ENST00000489338.6	-4.0577	-1.42057	18.4507	1.74358e-05	1	ENST00000489338	C6ORF165
ENST00000439227.5	3.88892	-0.40724	18.4463	1.74761e-05	1	ENST00000439227	G6PD
ENST00000508457.1	3.99332	-1.07934	18.4108	1.78047e-05	1	ENST00000508457	C4orf46
ENST00000233072.9	1.43377	3.42962	18.3647	1.82405e-05	1	ENST00000233072	CPS1
ENST00000372449.5	4.14171	-1.21153	18.3562	1.83223e-05	1	ENST00000372449	TJAP1
ENST00000455064.6	-3.50654	0.936719	18.3425	1.84546e-05	1	ENST00000455064	ALDH1L1
ENST00000456173.6	-3.73289	-0.0593168	18.2842	1.90279e-05	1	ENST00000456173	NEDD4L
ENST00000397176.6	-4.5818	-1.78068	18.2391	1.94837e-05	1	ENST00000397176	PRKCQ
ENST00000510690.2	4.07712	-0.982056	18.2363	1.9512e-05	1	ENST00000510690	COL4A5
ENST00000428425.1	-1.12964	4.81776	18.2354	1.95217e-05	1	ENST00000428425	NCBP2
ENST00000422508.6	4.3876	-0.406534	18.2136	1.97464e-05	1	ENST00000422508	CD109
ENST00000268059.10	3.51493	0.120335	18.1809	2.00888e-05	1	ENST00000268059	PML
ENST00000301730.12	4.80091	0.306171	18.1573	2.03385e-05	1	ENST00000301730	RNPS1
ENST00000423662.6	3.58589	0.733657	18.1137	2.08104e-05	1	ENST00000423662	PRDM10
ENST00000349748.7	4.66422	-2.49825	18.0931	2.10367e-05	1	ENST00000349748	CAPN3
ENST00000600079.5	2.63378	0.85883	18.0577	2.14309e-05	1	ENST00000600079	SYT3
ENST00000500085.2	4.78947	-1.69095	18.0481	2.15398e-05	1	ENST00000500085	FAT1
ENST00000641452.1	3.62492	-0.10608	18.0025	2.20615e-05	1	ENST00000641452
ENST00000597748.5	-3.80897	-0.584193	17.9673	2.24731e-05	1	ENST00000597748	ZNF415
ENST00000595519.5	-5.07896	-1.62334	17.9379	2.28235e-05	1	ENST00000595519	TRPM4
ENST00000514952.5	-3.62478	0.534906	17.9118	2.31378e-05	1	ENST00000514952	TTC37
ENST00000480828.5	4.60938	-2.46035	17.8961	2.33301e-05	1	ENST00000480828	UBE2F
ENST00000588994.5	5.06213	-0.559093	17.8631	2.37375e-05	1	ENST00000588994	MGRN1
ENST00000512044.6	4.1557	-1.04234	17.8323	2.41259e-05	1	ENST00000512044	DLC1
ENST00000625689.2	4.78807	-2.26333	17.8269	2.41936e-05	1	ENST00000625689
ENST00000301096.7	1.89891	2.15259	17.8059	2.44621e-05	1	ENST00000301096	ZNF83
ENST00000373869.7	4.71685	-2.33784	17.7777	2.48282e-05	1	ENST00000373869	ARMC12
ENST00000397799.1	-1.42935	3.85936	17.7635	2.50132e-05	1	ENST00000397799	COL8A2
ENST00000642285.1	4.65122	-2.3637	17.733	2.54185e-05	1	ENST00000642285
ENST00000476176.5	-3.66348	1.877e-05	17.7021	2.58342e-05	1	ENST00000476176	MCCC1
ENST00000437679.3	5.20443	-1.61666	17.7005	2.58557e-05	1	ENST00000437679	LIMS3
ENST00000467331.5	-2.76145	1.11271	17.6784	2.61578e-05	1	ENST00000467331	APTX
ENST00000522855.5	-4.80367	-2.05464	17.6433	2.66449e-05	1	ENST00000522855	SKP1
ENST00000447794.1	4.58072	-2.86023	17.6356	2.6754e-05	1	ENST00000447794	AC026271.5
ENST00000550542.5	4.68896	-2.33854	17.5501	2.79839e-05	1	ENST00000550542	CORO1C
ENST00000615754.4	-1.45296	3.32031	17.5354	2.82007e-05	1	ENST00000615754
ENST00000531743.5	-3.22489	1.2818	17.4821	2.90022e-05	1	ENST00000531743	FAU
ENST00000389003.7	-5.13036	-0.368051	17.4625	2.93025e-05	1	ENST00000389003	KIAA0100
ENST00000402956.7	3.36969	-0.175009	17.4333	2.97573e-05	1	ENST00000402956	DGKA
ENST00000520781.6	-2.172	2.44498	17.433	2.9761e-05	1	ENST00000520781	ASAH1
ENST00000491128.5	4.48272	-1.57919	17.4099	3.01247e-05	1	ENST00000491128	SMPD4
ENST00000614311.4	-2.98039	0.38229	17.3787	3.06236e-05	1	ENST00000614311
ENST00000420244.5	-3.31912	0.35818	17.3775	3.06434e-05	1	ENST00000420244	FAM111A
ENST00000546141.5	-4.85046	-1.88616	17.3649	3.08475e-05	1	ENST00000546141	GLI1
ENST00000507561.5	-3.47704	1.37206	17.3647	3.08498e-05	1	ENST00000507561	RBPJ
ENST00000517427.5	-4.87476	-2.33073	17.2775	3.22997e-05	1	ENST00000517427	TPD52
ENST00000331222.5	3.48944	0.279156	17.2613	3.25763e-05	1	ENST00000331222	CLN8
ENST00000519895.5	4.40866	-1.65271	17.2516	3.27423e-05	1	ENST00000519895	MCF2
ENST00000454714.6	2.04287	2.22121	17.2211	3.32724e-05	1	ENST00000454714	POU5F1
ENST00000433063.6	2.04287	2.22121	17.2211	3.32724e-05	1	ENST00000433063	POU5F1
ENST00000417458.5	4.44293	-2.4065	17.1178	3.5131e-05	1	ENST00000417458	MROH8
ENST00000396435.9	-2.50751	1.03321	17.0844	3.57551e-05	1	ENST00000396435	IQSEC2
ENST00000639409.1	4.6547	-1.85011	17.0686	3.60532e-05	1	ENST00000639409
ENST00000646608.1	3.86577	0.238685	17.0599	3.62186e-05	1	ENST00000646608
ENST00000634654.1	-4.85912	-2.07305	17.0248	3.68945e-05	1	ENST00000634654
ENST00000571319.5	4.02655	-0.60947	17.0237	3.69165e-05	1	ENST00000571319	TOM1L1
ENST00000360463.7	-4.96182	-1.40585	16.9537	3.83025e-05	1	ENST00000360463	NDRG2
ENST00000613509.1	2.27917	1.69599	16.9527	3.83236e-05	1	ENST00000613509
ENST00000409111.3	4.07746	-0.756821	16.9256	3.8873e-05	1	ENST00000409111	HECW2
ENST00000458046.6	3.6717	-1.03408	16.8933	3.95401e-05	1	ENST00000458046	SYNE2
ENST00000326932.8	-1.06059	4.99722	16.8656	4.01218e-05	1	ENST00000326932	DKK3
ENST00000231509.7	-4.3795	-1.25001	16.8521	4.04084e-05	1	ENST00000231509	NR3C1
ENST00000611847.1	4.61759	-1.67692	16.8341	4.07946e-05	1	ENST00000611847
ENST00000637549.1	4.61759	-1.67692	16.8341	4.07946e-05	1	ENST00000637549
ENST00000394800.6	-2.79925	0.65787	16.8257	4.0975e-05	1	ENST00000394800	MATR3
ENST00000448800.5	2.86193	0.490605	16.8146	4.12146e-05	1	ENST00000448800	DDX39B
ENST00000426766.5	2.86193	0.490605	16.8146	4.12146e-05	1	ENST00000426766	DDX39B
ENST00000420337.5	2.86193	0.490605	16.8146	4.12146e-05	1	ENST00000420337	DDX39B
ENST00000373144.7	4.08911	-1.01084	16.8086	4.13449e-05	1	ENST00000373144	ST6GALNAC6
ENST00000194672.11	-2.70387	0.963436	16.7749	4.20874e-05	1	ENST00000194672	FAM135A
ENST00000533353.5	-2.86378	1.24454	16.7719	4.21525e-05	1	ENST00000533353	ARHGAP20
ENST00000360383.7	-4.38432	-1.34746	16.7663	4.22783e-05	1	ENST00000360383	CDC16
ENST00000428677.5	-4.57589	-2.77381	16.7255	4.31968e-05	1	ENST00000428677	CCHCR1
ENST00000452333.5	-4.57589	-2.77381	16.7255	4.31968e-05	1	ENST00000452333	CCHCR1
ENST00000637060.1	1.41174	3.37729	16.7134	4.34726e-05	1	ENST00000637060
ENST00000478042.5	4.43089	-2.27551	16.7113	4.35199e-05	1	ENST00000478042	CEPT1
ENST00000348419.7	3.53933	0.733721	16.6983	4.38197e-05	1	ENST00000348419	CNN2
ENST00000644418.1	1.30087	4.26311	16.6807	4.42285e-05	1	ENST00000644418
ENST00000462189.1	2.12453	1.51739	16.6785	4.42803e-05	1	ENST00000462189	MOGS
ENST00000566605.5	2.81545	1.45655	16.6511	4.49251e-05	1	ENST00000566605	FUS
ENST00000545588.5	4.05777	-0.842033	16.6273	4.54915e-05	1	ENST00000545588	ZC3H11A
ENST00000643579.1	0.937796	6.74169	16.6151	4.57861e-05	1	ENST00000643579
ENST00000354694.11	4.75344	-1.61564	16.6088	4.5938e-05	1	ENST00000354694	PES1
ENST00000613969.4	1.47279	3.10564	16.6025	4.6091e-05	1	ENST00000613969
ENST00000446851.6	-4.08227	-0.494819	16.5989	4.61779e-05	1	ENST00000446851	LIN54
ENST00000357763.8	-1.81735	2.92431	16.5958	4.62524e-05	1	ENST00000357763	HP
ENST00000630114.2	-4.52291	-2.19001	16.5651	4.70088e-05	1	ENST00000630114
ENST00000611938.4	-3.08591	0.574391	16.5511	4.73564e-05	1	ENST00000611938
ENST00000533892.5	-3.94736	-1.25559	16.5434	4.75488e-05	1	ENST00000533892	SYTL2
ENST00000525740.5	-4.41693	-2.81498	16.5289	4.79143e-05	1	ENST00000525740	ILDR2
ENST00000504392.5	-3.95074	-1.4742	16.5015	4.86126e-05	1	ENST00000504392	ACSF2
ENST00000473453.2	-2.74657	0.627976	16.4978	4.87076e-05	1	ENST00000473453	TXNDC5
ENST00000367334.9	4.19455	-0.349037	16.4868	4.89895e-05	1	ENST00000367334	TMEM9
ENST00000646544.1	3.78194	0.518601	16.4518	4.99018e-05	1	ENST00000646544
ENST00000419378.5	2.66736	1.42223	16.4497	4.99585e-05	1	ENST00000419378	HMGN1
ENST00000345429.10	2.22665	1.48717	16.4436	5.01195e-05	1	ENST00000345429	MBNL2
ENST00000397151.1	-2.33544	1.70584	16.443	5.01338e-05	1	ENST00000397151	MANBAL
ENST00000447715.6	3.99214	-0.622795	16.4115	5.09762e-05	1	ENST00000447715	PPFIA4
ENST00000221891.8	-4.24648	-1.26508	16.4052	5.11445e-05	1	ENST00000221891	APLP1
ENST00000643541.1	-4.6906	-2.39176	16.4044	5.11651e-05	1	ENST00000643541
ENST00000645711.1	3.54915	0.0271723	16.3925	5.14895e-05	1	ENST00000645711
ENST00000425331.5	-4.50159	-2.00689	16.3734	5.20098e-05	1	ENST00000425331	ARMC10
ENST00000646116.1	-1.95946	2.17713	16.3696	5.21145e-05	1	ENST00000646116
ENST00000483626.5	-4.60219	-2.73576	16.3681	5.21549e-05	1	ENST00000483626	MMS19
ENST00000441189.4	-4.66061	-2.39342	16.357	5.24618e-05	1	ENST00000441189	DDX3X
ENST00000354069.6	4.22412	-1.95085	16.3444	5.28113e-05	1	ENST00000354069	PID1
ENST00000561569.5	-4.67314	-1.84596	16.3388	5.29678e-05	1	ENST00000561569	COX4I1
ENST00000305544.8	-3.88809	1.14135	16.3115	5.37379e-05	1	ENST00000305544	LAMB2
ENST00000619926.4	-3.15299	0.435758	16.2619	5.51623e-05	1	ENST00000619926
ENST00000405460.8	4.00214	0.639303	16.25	5.55102e-05	1	ENST00000405460	GPR98
ENST00000483991.5	3.79843	-0.388239	16.2472	5.55919e-05	1	ENST00000483991	CAMSAP1
ENST00000463131.5	4.29841	-2.94773	16.2056	5.68268e-05	1	ENST00000463131	CYP20A1
ENST00000644744.1	3.28778	0.042094	16.2013	5.69564e-05	1	ENST00000644744
ENST00000640484.1	4.54619	-2.18649	16.2002	5.69886e-05	1	ENST00000640484
ENST00000294119.6	-3.03853	-0.804371	16.1743	5.77738e-05	1	ENST00000294119	UBXN1
ENST00000444458.5	3.75423	-0.663841	16.1501	5.85147e-05	1	ENST00000444458	CCDC88A
ENST00000361778.6	4.58559	-1.31282	16.1462	5.86367e-05	1	ENST00000361778	PIGO
ENST00000561060.5	-3.55466	-0.394255	16.1303	5.91317e-05	1	ENST00000561060	ZFAND6
ENST00000435363.6	-1.33995	4.36702	16.1295	5.91561e-05	1	ENST00000435363	C4B
ENST00000284440.8	-1.27253	4.26424	16.1168	5.95544e-05	1	ENST00000284440	UCHL1
ENST00000463854.5	-2.98206	-0.0171802	16.1101	5.97638e-05	1	ENST00000463854	STAM2
ENST00000368890.8	3.30204	-0.024478	16.1094	5.97874e-05	1	ENST00000368890	PIP5K1A
ENST00000431235.6	-1.53622	3.43634	16.0794	6.07407e-05	1	ENST00000431235	SEPT9
ENST00000265662.9	-1.25719	3.35706	16.0736	6.09281e-05	1	ENST00000265662	ABCA2
ENST00000361209.6	3.2693	-0.630652	16.0674	6.11284e-05	1	ENST00000361209	ASTN2
ENST00000437268.6	3.72677	-0.848865	16.0625	6.12841e-05	1	ENST00000437268	OSBP2
ENST00000457433.6	-4.24084	-2.17544	16.0446	6.18678e-05	1	ENST00000457433	TINAGL1
ENST00000432042.5	-3.11307	-0.746883	16.0404	6.20054e-05	1	ENST00000432042	RNF123
ENST00000622612.4	4.24232	-0.716169	16.0377	6.2093e-05	1	ENST00000622612
ENST00000493683.5	-3.93729	-1.37029	16.0362	6.21438e-05	1	ENST00000493683	RNF40
ENST00000440549.6	-3.12925	0.48115	16.0182	6.2735e-05	1	ENST00000440549	SLC39A6
ENST00000498491.5	4.2586	-1.8813	16.0092	6.30356e-05	1	ENST00000498491	FLNA
ENST00000382938.3	-4.33325	-0.658371	16.0072	6.31019e-05	1	ENST00000382938	APBA2
ENST00000564907.5	1.63126	3.56061	15.9894	6.36976e-05	1	ENST00000564907	GPR56
ENST00000586118.5	-4.62868	-2.03698	15.9807	6.39914e-05	1	ENST00000586118	MBD1
ENST00000335503.3	4.44272	-2.56213	15.9724	6.4271e-05	1	ENST00000335503	CCT6A
ENST00000461162.5	4.17854	-1.92407	15.9525	6.4953e-05	1	ENST00000461162	NINJ1
ENST00000352480.9	-4.61205	-1.91528	15.9029	6.66758e-05	1	ENST00000352480	ASS1
ENST00000297488.10	-1.3239	3.90535	15.8979	6.68538e-05	1	ENST00000297488	MTUS1
ENST00000489634.2	4.55717	-0.700473	15.8927	6.70377e-05	1	ENST00000489634	CSRP2BP
ENST00000400380.5	4.47554	-2.45277	15.8712	6.78042e-05	1	ENST00000400380	GGT1
ENST00000407019.6	-4.51926	-2.5556	15.8706	6.78252e-05	1	ENST00000407019	NUP50
ENST00000379244.5	4.12849	-0.928027	15.8419	6.88605e-05	1	ENST00000379244	ACSL6
ENST00000577432.5	-4.58767	-2.74528	15.8408	6.89007e-05	1	ENST00000577432	NARF
ENST00000588393.5	3.56551	-0.140808	15.8323	6.92121e-05	1	ENST00000588393	SLC44A2
ENST00000610588.4	-4.12218	-0.979931	15.8284	6.93529e-05	1	ENST00000610588
ENST00000494302.5	-4.39503	-2.11676	15.8132	6.9913e-05	1	ENST00000494302	ARHGAP4
ENST00000228850.5	-3.70823	0.502045	15.8015	7.03483e-05	1	ENST00000228850	AKAP3
ENST00000522770.1	3.29646	-0.627501	15.7705	7.15077e-05	1	ENST00000522770	LRRCC1
ENST00000372383.8	-4.23936	-1.58655	15.7679	7.16084e-05	1	ENST00000372383	TSC22D3
ENST00000618972.4	-4.67327	-0.374145	15.7366	7.28001e-05	1	ENST00000618972
ENST00000543949.2	-1.95649	1.63546	15.7307	7.30299e-05	1	ENST00000543949	ZNF250
ENST00000643884.1	3.77164	0.0349303	15.7296	7.30701e-05	1	ENST00000643884
ENST00000323668.11	-3.69006	0.148632	15.7212	7.33985e-05	1	ENST00000323668	TCOF1
ENST00000644723.1	4.18164	-1.96206	15.7104	7.38166e-05	1	ENST00000644723
ENST00000589871.1	3.80934	0.0974746	15.7021	7.41409e-05	1	ENST00000589871	RBM42
ENST00000569526.1	4.61349	-1.97285	15.6945	7.44393e-05	1	ENST00000569526	NOMO2
ENST00000452047.1	-4.22023	-1.89218	15.6938	7.44694e-05	1	ENST00000452047	CPSF4
ENST00000622241.1	3.92281	-1.11701	15.692	7.45369e-05	1	ENST00000622241
ENST00000393060.1	2.51103	1.40933	15.691	7.45798e-05	1	ENST00000393060	ADAMTSL2
ENST00000414716.7	-1.62962	2.32347	15.5824	7.89884e-05	1	ENST00000414716	CEP170B
ENST00000647296.1	-4.29128	-2.40863	15.5822	7.89949e-05	1	ENST00000647296
ENST00000601449.5	3.39308	0.802042	15.5764	7.92377e-05	1	ENST00000601449	HNRNPL
ENST00000634312.1	3.39308	0.802042	15.5764	7.92377e-05	1	ENST00000634312
ENST00000435847.6	2.64171	1.95145	15.5691	7.95423e-05	1	ENST00000435847	CYFIP2
ENST00000644850.1	3.82597	-1.28834	15.5595	7.99504e-05	1	ENST00000644850
ENST00000541278.5	4.41423	-2.44129	15.5539	8.01843e-05	1	ENST00000541278	TRPT1
ENST00000443128.6	4.04543	-1.86459	15.551	8.03079e-05	1	ENST00000443128	CCDC113
ENST00000581979.5	-3.97021	-0.724137	15.5329	8.10822e-05	1	ENST00000581979	SRSF1
ENST00000621723.4	-4.20709	-0.565359	15.5292	8.12421e-05	1	ENST00000621723
ENST00000401669.6	4.2352	-2.01058	15.5151	8.18482e-05	1	ENST00000401669	NRXN1
ENST00000539722.5	3.31161	-0.100971	15.501	8.24625e-05	1	ENST00000539722	PRKCQ
ENST00000641805.1	-4.25272	-1.33988	15.4924	8.28374e-05	1	ENST00000641805
ENST00000533751.5	4.09594	-1.22629	15.4649	8.40502e-05	1	ENST00000533751	LONRF1
ENST00000555122.1	3.48338	0.0556616	15.4448	8.49515e-05	1	ENST00000555122	AHNAK2
ENST00000409583.5	4.34049	-0.683978	15.4409	8.51246e-05	1	ENST00000409583	ITGB6
ENST00000576500.5	4.34706	-2.51132	15.3925	8.73353e-05	1	ENST00000576500	ZSCAN32
ENST00000423037.5	-2.48127	1.20005	15.3909	8.74088e-05	1	ENST00000423037	TXNL4B
ENST00000503133.5	3.89329	-1.07465	15.3448	8.95674e-05	1	ENST00000503133	INTS3
ENST00000575708.5	3.89329	-1.07465	15.3448	8.95674e-05	1	ENST00000575708
ENST00000640608.1	2.54254	1.70149	15.3391	8.98363e-05	1	ENST00000640608
ENST00000622681.4	-2.05867	1.60167	15.3165	9.09204e-05	1	ENST00000622681
ENST00000534644.6	4.23022	-2.88106	15.3015	9.16454e-05	1	ENST00000534644	TPP1
ENST00000465486.6	4.34478	-2.58004	15.2699	9.31921e-05	1	ENST00000465486	NUP214
ENST00000296522.10	-2.83357	-0.123713	15.254	9.39772e-05	1	ENST00000296522	HPGD
ENST00000541183.2	-4.48338	-2.25431	15.2456	9.4394e-05	1	ENST00000541183	IL7
ENST00000351659.7	-2.70752	0.984653	15.2084	9.62765e-05	1	ENST00000351659	BIN1
ENST00000642639.1	-2.88282	1.01864	15.2046	9.64694e-05	1	ENST00000642639
ENST00000590275.1	-4.41693	-2.33221	15.1762	9.79289e-05	1	ENST00000590275	LRP3
ENST00000477293.5	4.33935	-1.56279	15.1739	9.80505e-05	1	ENST00000477293	DPH5
ENST00000613501.1	-2.00654	2.23522	15.166	9.84594e-05	1	ENST00000613501
ENST00000620854.4	2.84338	0.78254	15.1609	9.87292e-05	1	ENST00000620854
ENST00000357271.9	4.00817	-1.65394	15.1465	9.94846e-05	1	ENST00000357271	GRB10
ENST00000433921.5	-4.62845	-1.79407	15.1445	9.95902e-05	1	ENST00000433921	ZNF142
ENST00000561180.5	-4.14808	-2.19489	15.1343	0.000100127	1	ENST00000561180	RASGRP1
ENST00000502690.5	3.98256	-1.04366	15.1074	0.000101566	1	ENST00000502690	UBE2D3
ENST00000558746.5	4.26269	-2.82738	15.0899	0.000102512	1	ENST00000558746	MORF4L1
ENST00000531863.5	-4.43533	-2.26811	15.0569	0.00010432	1	ENST00000531863	DPP3
ENST00000407236.5	-1.69497	2.81778	15.0525	0.000104564	1	ENST00000407236	PPARA
ENST00000438761.5	4.15722	-1.19768	15.0461	0.000104918	1	ENST00000438761	SPATS2L
ENST00000382039.7	3.15965	0.655105	15.0306	0.000105784	1	ENST00000382039	TP53BP1
ENST00000425876.6	4.1135	0.607798	15.0258	0.000106052	1	ENST00000425876	CDK3
ENST00000475587.2	4.33774	-2.01134	15.006	0.000107168	1	ENST00000475587	MEF2D
ENST00000371752.5	3.39614	0.694178	14.9875	0.000108228	1	ENST00000371752	ZNFX1
ENST00000637327.1	-2.14523	1.72394	14.9857	0.00010833	1	ENST00000637327
ENST00000446515.1	-4.25992	-2.92492	14.9782	0.000108763	1	ENST00000446515	KPNA6
ENST00000646410.1	4.35878	-1.34435	14.9715	0.000109149	1	ENST00000646410
ENST00000282249.6	-4.26407	-2.51039	14.9648	0.000109538	1	ENST00000282249	GUCY1A2
ENST00000555228.5	3.01005	0.709905	14.9633	0.000109621	1	ENST00000555228	PTGR2
ENST00000331242.11	-4.43268	-0.812018	14.9466	0.000110595	1	ENST00000331242	DMTF1
ENST00000360731.7	-4.3056	-2.42063	14.9216	0.000112074	1	ENST00000360731	CLIC6
ENST00000563705.5	-4.26093	-2.51775	14.8958	0.000113613	1	ENST00000563705	SPSB3
ENST00000508196.5	-4.10195	-2.6077	14.8706	0.000115144	1	ENST00000508196	NEK11
ENST00000347140.7	4.23678	-2.52664	14.8669	0.000115372	1	ENST00000347140	R3HDM2
ENST00000636822.2	-1.4155	3.18123	14.8506	0.00011637	1	ENST00000636822
ENST00000341179.11	4.11729	-1.50819	14.781	0.000120747	1	ENST00000341179	DNM1
ENST00000320492.11	3.73136	-0.837572	14.7726	0.000121284	1	ENST00000320492	ELN
ENST00000389167.9	3.13449	0.624207	14.7586	0.000122189	1	ENST00000389167	GPS2
ENST00000646510.1	-3.58255	0.413913	14.7576	0.000122253	1	ENST00000646510
ENST00000430858.1	-3.86224	-1.67856	14.7512	0.000122671	1	ENST00000430858	HDAC6
ENST00000481987.5	3.41692	-0.935667	14.7488	0.000122822	1	ENST00000481987	CEP170
ENST00000339757.11	-4.32547	-2.54214	14.7437	0.000123158	1	ENST00000339757	NLRP2
ENST00000613485.4	-4.32547	-2.54214	14.7437	0.000123158	1	ENST00000613485
ENST00000414324.5	-4.3489	-2.4521	14.7137	0.000125134	1	ENST00000414324	ELN
ENST00000472183.5	-1.48134	3.31518	14.7084	0.000125484	1	ENST00000472183	GNAS
ENST00000636803.1	-3.98165	-1.99496	14.706	0.000125647	1	ENST00000636803
ENST00000620298.4	-1.77074	3.82228	14.7001	0.000126041	1	ENST00000620298
ENST00000393208.6	4.19632	-2.58063	14.699	0.000126116	1	ENST00000393208	BANP
ENST00000323446.9	1.67097	2.53895	14.6956	0.000126343	1	ENST00000323446	CPT1C
ENST00000421139.5	-4.25859	-2.8744	14.6777	0.000127549	1	ENST00000421139	CREB1
ENST00000470527.1	2.16356	1.18749	14.6723	0.000127915	1	ENST00000470527	CACHD1
ENST00000404366.7	-3.14934	-0.562117	14.6721	0.000127925	1	ENST00000404366	ACY1
ENST00000639007.1	-3.86595	-1.46393	14.6634	0.000128519	1	ENST00000639007
ENST00000393812.3	1.48581	2.71091	14.6585	0.000128854	1	ENST00000393812	SLC35B2
ENST00000332647.5	4.24159	-2.37062	14.6579	0.000128895	1	ENST00000332647	FAM133A
ENST00000498428.5	-2.40259	1.57321	14.6488	0.000129519	1	ENST00000498428	ROBO1
ENST00000409766.7	4.16728	-2.5318	14.6371	0.000130323	1	ENST00000409766	USP39
ENST00000546732.1	-4.56575	-1.38047	14.6355	0.000130437	1	ENST00000546732	DIP2B
ENST00000343455.7	-2.72829	1.6437	14.6005	0.000132882	1	ENST00000343455	DICER1
ENST00000563884.1	-4.20079	-1.3671	14.5854	0.000133946	1	ENST00000563884	VPS35
ENST00000474017.5	3.71945	-1.63136	14.5498	0.0001365	1	ENST00000474017	PISD
ENST00000629753.1	-3.36689	-0.383658	14.5272	0.000138148	1	ENST00000629753
ENST00000482192.5	3.00902	0.336908	14.523	0.000138457	1	ENST00000482192	HMGN1
ENST00000376048.9	3.11333	1.37237	14.5224	0.000138502	1	ENST00000376048	PRDM2
ENST00000646725.1	4.09196	-0.93015	14.5195	0.000138718	1	ENST00000646725
ENST00000585815.5	4.23072	-2.34597	14.5075	0.000139602	1	ENST00000585815	PRKAR1A
ENST00000514264.6	3.99967	-1.45609	14.4676	0.000142591	1	ENST00000514264	NME1-NME2
ENST00000269122.7	3.71348	-0.348373	14.4671	0.000142631	1	ENST00000269122	CLTC
ENST00000491663.5	-3.9227	-1.85352	14.459	0.000143242	1	ENST00000491663	ITIH4
ENST00000644591.1	4.13298	-2.68629	14.4515	0.000143814	1	ENST00000644591
ENST00000375331.6	-2.17981	1.19896	14.4442	0.000144375	1	ENST00000375331	STK19
ENST00000636808.1	-2.57442	1.45674	14.4361	0.000144995	1	ENST00000636808
ENST00000375455.7	-3.27775	-0.967697	14.4236	0.000145959	1	ENST00000375455	CFB
ENST00000595736.1	-4.19379	-2.73112	14.4151	0.000146621	1	ENST00000595736	ZNF682
ENST00000618715.4	-4.55126	-1.86942	14.4141	0.000146698	1	ENST00000618715
ENST00000370161.6	4.20011	-0.769381	14.4005	0.000147763	1	ENST00000370161	AGL
ENST00000489332.1	-4.31198	-2.57673	14.3931	0.000148345	1	ENST00000489332	ZMYM3
ENST00000511124.1	4.06283	-2.89002	14.3881	0.000148741	1	ENST00000511124	CLOCK
ENST00000318388.10	-4.45236	-1.82019	14.3787	0.000149483	1	ENST00000318388	NDUFV2
ENST00000622431.4	3.79181	-1.83897	14.3603	0.000150949	1	ENST00000622431
ENST00000359889.9	-3.26125	0.025276	14.357	0.000151219	1	ENST00000359889	FAM3A
ENST00000638009.1	-3.68365	1.00607	14.3494	0.000151825	1	ENST00000638009
ENST00000545127.1	-3.72944	-1.04721	14.3379	0.000152758	1	ENST00000545127	COA4
ENST00000544177.1	3.94619	-1.71952	14.3135	0.000154752	1	ENST00000544177	JPH4
ENST00000417926.5	4.04307	-1.59429	14.2791	0.000157607	1	ENST00000417926	AC013271.3
ENST00000537694.1	4.18458	-2.22167	14.2764	0.000157835	1	ENST00000537694	PPP1CA
ENST00000496503.5	-2.22343	1.10023	14.2757	0.000157886	1	ENST00000496503	MPP3
ENST00000612087.1	-2.69589	0.864153	14.2306	0.000161716	1	ENST00000612087
ENST00000441941.6	-3.91384	-0.867503	14.2236	0.000162325	1	ENST00000441941	AKT2
ENST00000472351.5	-3.16923	-0.129305	14.2003	0.000164342	1	ENST00000472351	SZRD1
ENST00000510756.5	-4.24974	-2.13225	14.1999	0.000164377	1	ENST00000510756	CAST
ENST00000373760.6	-1.47666	2.37493	14.1973	0.000164611	1	ENST00000373760	SLC4A3
ENST00000408905.7	-2.55952	0.293194	14.1709	0.00016693	1	ENST00000408905	BCAS3
ENST00000644786.1	-3.85523	0.297516	14.1574	0.000168131	1	ENST00000644786
ENST00000615084.4	2.17469	1.42559	14.1437	0.000169363	1	ENST00000615084
ENST00000380441.5	3.51533	-1.19922	14.1368	0.000169989	1	ENST00000380441	NQO2
ENST00000619101.4	2.90869	1.02945	14.1255	0.000171012	1	ENST00000619101
ENST00000540292.5	2.37722	1.45241	14.1232	0.000171219	1	ENST00000540292	NAV2
ENST00000484888.5	3.24656	0.95692	14.123	0.00017124	1	ENST00000484888	CEP70
ENST00000539243.6	-4.20082	-2.5168	14.1218	0.000171345	1	ENST00000539243	HMHA1
ENST00000469941.5	2.4839	1.58852	14.118	0.000171692	1	ENST00000469941	PCNP
ENST00000344622.8	4.16678	-2.58963	14.1178	0.00017171	1	ENST00000344622	GDNF
ENST00000448392.5	4.07302	-2.39165	14.1098	0.000172439	1	ENST00000448392	TMEM87A
ENST00000540202.1	3.8196	-1.67358	14.0802	0.000175174	1	ENST00000540202	MPDZ
ENST00000369840.6	-4.12973	-2.12387	14.0789	0.000175298	1	ENST00000369840	AMPD2
ENST00000520793.5	3.09547	0.317908	14.0717	0.000175969	1	ENST00000520793	ANKRD6
ENST00000639040.1	-3.71662	-1.35761	14.053	0.000177726	1	ENST00000639040
ENST00000644970.1	-3.78646	-1.20537	14.0496	0.000178056	1	ENST00000644970
ENST00000618352.1	-3.94547	-1.41976	14.0493	0.000178081	1	ENST00000618352
ENST00000377321.5	3.43096	0.526103	14.0474	0.000178259	1	ENST00000377321	MEN1
ENST00000588998.5	3.78959	-1.88271	14.0363	0.000179319	1	ENST00000588998	ECSIT
ENST00000415827.6	1.5677	2.38753	14.0306	0.000179864	1	ENST00000415827	EZH1
ENST00000466132.5	-4.21954	-2.61782	14.0226	0.000180622	1	ENST00000466132	STK19
ENST00000565809.5	3.7475	-0.774646	14.0075	0.000182084	1	ENST00000565809	RPUSD1
ENST00000573095.1	-3.94553	-1.36317	14.002	0.000182618	1	ENST00000573095	HCFC1R1
ENST00000368882.7	3.86088	-0.165189	13.994	0.000183391	1	ENST00000368882	AMD1
ENST00000426871.1	4.36173	-2.28258	13.9922	0.000183567	1	ENST00000426871	ZNF687
ENST00000434127.2	3.95635	-2.2099	13.9914	0.000183652	1	ENST00000434127	SPRY4
ENST00000373130.7	4.18394	-2.05326	13.98	0.000184762	1	ENST00000373130	STK40
ENST00000302176.8	-2.14001	1.71541	13.9758	0.000185182	1	ENST00000302176	DCLK2
ENST00000312265.9	-4.16253	-1.6283	13.9646	0.000186287	1	ENST00000312265	CATSPERG
ENST00000324954.10	-4.38912	-2.29919	13.9482	0.000187913	1	ENST00000324954	SMARCA2
ENST00000408954.7	-1.71539	2.55793	13.9478	0.000187962	1	ENST00000408954	DAPK1
ENST00000619206.4	-2.74138	1.00218	13.92	0.000190762	1	ENST00000619206
ENST00000303354.11	-3.18802	-0.260893	13.8752	0.000195362	1	ENST00000303354	SCN9A
ENST00000392796.7	4.38787	-1.1849	13.8657	0.000196354	1	ENST00000392796	WDSUB1
ENST00000421376.6	-2.89571	1.00008	13.8581	0.000197141	1	ENST00000421376	KIFC3
ENST00000453989.2	4.02502	-2.23801	13.8349	0.000199598	1	ENST00000453989	TFDP1
ENST00000317829.12	-2.96146	0.426625	13.8312	0.000199986	1	ENST00000317829	AMOTL1
ENST00000555167.1	-3.26973	-0.525362	13.8122	0.00020202	1	ENST00000555167	NFATC4
ENST00000645795.1	-3.26973	-0.525362	13.8122	0.00020202	1	ENST00000645795
ENST00000640560.1	-4.1253	-2.35479	13.791	0.000204315	1	ENST00000640560
ENST00000596536.5	2.1475	1.14508	13.7898	0.00020444	1	ENST00000596536	FCHO1
ENST00000402064.5	3.58339	-0.704015	13.7722	0.000206365	1	ENST00000402064	PLA2G6
ENST00000621736.4	-4.15369	-2.53619	13.7621	0.000207478	1	ENST00000621736
ENST00000441964.1	-3.41154	1.33401	13.7613	0.000207568	1	ENST00000441964	POMGNT2
ENST00000456041.5	-2.70154	0.681642	13.7497	0.000208855	1	ENST00000456041	GDI2
ENST00000410011.5	-4.08105	-2.26784	13.7491	0.000208919	1	ENST00000410011	LIMS2
ENST00000396217.7	3.84471	-0.0107675	13.7412	0.000209806	1	ENST00000396217	MYRIP
ENST00000404694.3	3.39574	-1.49445	13.73	0.000211057	1	ENST00000404694	CGREF1
ENST00000642579.1	3.94345	-2.31427	13.7265	0.000211444	1	ENST00000642579
ENST00000377961.2	4.0444	-2.80358	13.7261	0.000211498	1	ENST00000377961	SCGN
ENST00000441582.2	-2.93529	0.23438	13.7215	0.000212009	1	ENST00000441582	ZBTB38
ENST00000593901.5	-1.6779	2.31686	13.7077	0.000213573	1	ENST00000593901	SYT3
ENST00000553460.5	4.0481	-2.64985	13.6958	0.000214935	1	ENST00000553460	TMEM55B
ENST00000642200.1	3.49835	-0.129213	13.6874	0.0002159	1	ENST00000642200
ENST00000401994.5	-3.26742	0.449673	13.6641	0.000218589	1	ENST00000401994	ARVCF
ENST00000261426.9	3.38776	0.0547601	13.6558	0.000219564	1	ENST00000261426	KLHL5
ENST00000311172.11	1.1289	3.51102	13.6554	0.000219607	1	ENST00000311172	FCHSD2
ENST00000644388.1	2.9441	-0.591553	13.6497	0.000220273	1	ENST00000644388
ENST00000446306.7	3.52792	-1.31682	13.6412	0.000221275	1	ENST00000446306	TRRAP
ENST00000464191.1	-3.91818	-3.19183	13.6401	0.00022141	1	ENST00000464191	B3GNT5
ENST00000644674.1	-4.11115	-2.40053	13.639	0.000221537	1	ENST00000644674
ENST00000478883.1	-4.07985	-2.68776	13.6345	0.000222072	1	ENST00000478883	FASTK
ENST00000261353.8	3.95888	-2.26215	13.6161	0.000224252	1	ENST00000261353	YPEL5
ENST00000641691.1	-2.24701	1.67784	13.6155	0.000224327	1	ENST00000641691
ENST00000369356.8	1.22171	3.67663	13.613	0.000224623	1	ENST00000369356	PDE4DIP
ENST00000644256.1	2.55723	0.9851	13.5993	0.000226268	1	ENST00000644256
ENST00000306481.10	3.81664	-2.33219	13.5986	0.000226356	1	ENST00000306481	CEP120
ENST00000334010.11	3.6759	-1.42715	13.5853	0.000227968	1	ENST00000334010	CADPS2
ENST00000560579.5	3.2269	0.349951	13.5723	0.000229546	1	ENST00000560579	AKAP13
ENST00000549076.1	3.19076	-1.07159	13.5688	0.000229972	1	ENST00000549076	ARFGAP1
ENST00000436961.7	3.82678	-2.25805	13.5683	0.000230033	1	ENST00000436961	CCT6B
ENST00000527424.5	-3.95724	-2.26954	13.5679	0.000230086	1	ENST00000527424	RNF170
ENST00000563007.5	-4.058	-2.564	13.5637	0.000230602	1	ENST00000563007	GPR56
ENST00000297450.7	-2.97065	0.993012	13.532	0.000234533	1	ENST00000297450	ANGPT1
ENST00000394125.8	4.29581	-2.40753	13.5222	0.00023576	1	ENST00000394125	RABEPK
ENST00000535387.5	-3.0822	-0.493966	13.5195	0.000236095	1	ENST00000535387	NOL8
ENST00000645065.1	2.93144	0.646962	13.5175	0.000236343	1	ENST00000645065
ENST00000476009.5	-3.79599	-1.87789	13.5024	0.000238257	1	ENST00000476009	PHF14
ENST00000379186.8	4.09197	-1.83206	13.5014	0.000238385	1	ENST00000379186	UBAP1
ENST00000537177.5	3.6677	-0.160919	13.4917	0.000239627	1	ENST00000537177	CUL2
ENST00000380524.5	-1.91343	1.91984	13.4829	0.000240742	1	ENST00000380524	SERPINB6
ENST00000484099.5	-4.28385	-1.39626	13.4809	0.00024101	1	ENST00000484099	FAM213B
ENST00000629558.2	-4.28385	-1.39626	13.4809	0.00024101	1	ENST00000629558
ENST00000556226.5	3.98533	0.563487	13.479	0.000241244	1	ENST00000556226	HNRNPC
ENST00000482415.6	1.70564	2.16714	13.4771	0.000241491	1	ENST00000482415	WHSC1
ENST00000548180.5	3.59961	-0.00823288	13.4582	0.00024394	1	ENST00000548180	ACTR6
ENST00000370674.3	-4.10985	-2.79861	13.4523	0.000244707	1	ENST00000370674	FHL1
ENST00000565287.5	4.06525	-2.17024	13.4492	0.000245111	1	ENST00000565287	CARHSP1
ENST00000641274.1	-4.54759	-1.55801	13.4462	0.000245506	1	ENST00000641274
ENST00000636475.1	4.3414	-1.04788	13.4255	0.000248221	1	ENST00000636475
ENST00000553700.5	1.11331	4.01283	13.3707	0.00025559	1	ENST00000553700	HECTD1
ENST00000348795.8	-4.07909	-2.77765	13.364	0.000256497	1	ENST00000348795	SNCG
ENST00000396914.3	-3.36028	-1.36625	13.3589	0.000257195	1	ENST00000396914	CHCHD4
ENST00000460524.5	-4.09386	-2.73778	13.3577	0.000257368	1	ENST00000460524	FAM211B
ENST00000377960.8	-2.62127	0.484249	13.357	0.000257457	1	ENST00000377960	GLIPR2
ENST00000421755.5	-4.061	-2.86544	13.3476	0.00025876	1	ENST00000421755	AP4M1
ENST00000542670.5	3.80698	-1.89287	13.3432	0.000259361	1	ENST00000542670	SYT7
ENST00000582717.5	-4.27455	-2.32636	13.3426	0.000259445	1	ENST00000582717	GGA3
ENST00000381329.5	-4.33732	-0.336604	13.283	0.000267826	1	ENST00000381329	WDR37
ENST00000439647.5	4.74673	0.761672	13.2718	0.000269428	1	ENST00000439647	AP2M1
ENST00000617556.4	4.12577	-1.46194	13.2717	0.00026944	1	ENST00000617556
ENST00000538383.5	-3.52596	-1.50918	13.2589	0.000271285	1	ENST00000538383	NTN4
ENST00000479649.1	4.15677	-1.87488	13.2511	0.000272425	1	ENST00000479649	YWHAH
ENST00000360916.9	-3.57951	-1.34318	13.2466	0.000273072	1	ENST00000360916	PACRGL
ENST00000235532.9	-2.20564	1.31681	13.2425	0.000273674	1	ENST00000235532	OSCP1
ENST00000521180.5	1.50554	2.79493	13.2395	0.000274114	1	ENST00000521180	ST3GAL1
ENST00000418696.5	4.0093	-2.78027	13.2245	0.00027631	1	ENST00000418696	AFG3L1P
ENST00000393467.1	-4.06387	-2.50738	13.2233	0.000276495	1	ENST00000393467	CAV1
ENST00000446801.6	1.55232	2.39157	13.2184	0.000277217	1	ENST00000446801	ZWILCH
ENST00000394765.7	4.40001	-1.18844	13.2115	0.000278233	1	ENST00000394765	UBXN6
ENST00000546919.5	3.87328	-2.5569	13.207	0.0002789	1	ENST00000546919	ZNF385A
ENST00000241391.9	3.01011	-1.13469	13.2041	0.000279339	1	ENST00000241391	GTDC1
ENST00000455905.1	-3.9127	-3.09982	13.1966	0.000280453	1	ENST00000455905	GS1-259H13.10
ENST00000476102.1	-4.07303	-2.30572	13.1956	0.000280607	1	ENST00000476102	IGSF9
ENST00000471660.5	-4.06874	-2.24945	13.1908	0.000281322	1	ENST00000471660	CHMP2B
ENST00000412671.6	3.26393	-0.187124	13.186	0.000282046	1	ENST00000412671	C14orf159
ENST00000558747.5	-4.16837	-2.21383	13.1853	0.000282147	1	ENST00000558747	ASB7
ENST00000428257.5	3.47572	-1.50339	13.1816	0.000282715	1	ENST00000428257	NGLY1
ENST00000424265.5	-2.45	1.42868	13.1381	0.000289344	1	ENST00000424265	USP54
ENST00000361466.6	-4.03191	-2.31488	13.1325	0.000290211	1	ENST00000361466	MYBPC1
ENST00000588822.1	2.64783	0.0335889	13.1043	0.000294621	1	ENST00000588822	METTL23
ENST00000379129.7	3.95764	-2.81432	13.0925	0.000296487	1	ENST00000379129	PAX6
ENST00000371016.5	-4.17705	-2.21247	13.0806	0.000298365	1	ENST00000371016	MIER1
ENST00000555609.5	0.868215	5.30224	13.0766	0.000299009	1	ENST00000555609	TUBB3
ENST00000427407.5	-4.0167	-2.82811	13.0665	0.00030063	1	ENST00000427407	DGCR6
ENST00000451728.6	-1.99713	1.68381	13.0629	0.000301195	1	ENST00000451728	CNBP
ENST00000618196.5	3.33783	-1.37664	13.0532	0.000302764	1	ENST00000618196
ENST00000449260.6	-3.92247	-2.44632	13.0473	0.000303721	1	ENST00000449260	PMEL
ENST00000483625.5	3.91638	-2.5629	13.0466	0.000303841	1	ENST00000483625	PTGES2
ENST00000643289.1	-3.07473	-0.548637	13.045	0.000304096	1	ENST00000643289
ENST00000642970.1	-2.68234	0.652043	13.0293	0.000306655	1	ENST00000642970
ENST00000373818.8	3.41581	0.242208	13.0245	0.000307439	1	ENST00000373818	GSN
ENST00000630913.2	3.98178	-2.45743	13.0213	0.000307968	1	ENST00000630913
ENST00000592012.5	-2.6959	0.34238	13.0058	0.000310529	1	ENST00000592012	MBD3
ENST00000368001.1	-4.01786	-2.8023	12.9807	0.000314716	1	ENST00000368001	USP21
ENST00000396044.7	4.18134	0.293459	12.9762	0.000315484	1	ENST00000396044	AR
ENST00000493836.5	-3.40604	-1.56094	12.9756	0.000315568	1	ENST00000493836	MST1
ENST00000378331.5	4.08079	-1.01726	12.9739	0.00031587	1	ENST00000378331	SUV39H2
ENST00000482829.5	2.65069	0.258747	12.9647	0.000317417	1	ENST00000482829	GPR75-ASB3
ENST00000370819.5	4.18878	-2.71393	12.963	0.000317706	1	ENST00000370819	COL21A1
ENST00000636500.1	-3.61169	-1.15001	12.9623	0.000317825	1	ENST00000636500
ENST00000320591.9	-2.08	1.89985	12.9573	0.000318683	1	ENST00000320591	PIANP
ENST00000435118.5	4.0162	-1.3229	12.9353	0.000322436	1	ENST00000435118	RABL2B
ENST00000535268.5	2.73479	-0.360793	12.9348	0.000322537	1	ENST00000535268	OSBP2
ENST00000427057.6	2.80324	0.624495	12.9319	0.000323028	1	ENST00000427057	PARP11
ENST00000588797.5	-3.63636	-1.66997	12.916	0.000325791	1	ENST00000588797	ZNF283
ENST00000484143.1	-3.80839	-2.08112	12.9031	0.000328046	1	ENST00000484143	ADAM9
ENST00000324079.10	-2.06477	1.42405	12.8972	0.000329068	1	ENST00000324079	TDRP
ENST00000320547.7	3.93647	0.544838	12.8822	0.000331729	1	ENST00000320547	PRRC2B
ENST00000449979.5	-3.79225	-1.9812	12.8801	0.000332097	1	ENST00000449979	ARHGEF7
ENST00000647236.1	3.61954	-1.28665	12.8763	0.000332766	1	ENST00000647236
ENST00000638079.1	3.82107	-1.17175	12.8643	0.000334914	1	ENST00000638079
ENST00000454612.6	-1.59863	3.25799	12.8447	0.000338433	1	ENST00000454612	DDR1
ENST00000525626.5	-3.09345	-1.34044	12.8419	0.000338945	1	ENST00000525626	DEAF1
ENST00000477659.1	-4.03833	-2.76514	12.8259	0.000341857	1	ENST00000477659	BCL11A
ENST00000369409.9	-4.01262	-0.413156	12.8231	0.000342359	1	ENST00000369409	PHGDH
ENST00000339708.9	-2.75907	0.101597	12.8209	0.000342774	1	ENST00000339708	PDE8A
ENST00000432415.5	3.9647	-2.7108	12.809	0.000344958	1	ENST00000432415	AP4B1
ENST00000646005.1	-4.03266	-2.35506	12.7684	0.000352521	1	ENST00000646005
ENST00000515200.5	3.83537	-1.69309	12.7655	0.000353079	1	ENST00000515200	GRAMD3
ENST00000312431.10	1.95457	1.6606	12.7643	0.000353295	1	ENST00000312431	DST
ENST00000395056.2	2.34677	0.859033	12.7629	0.000353569	1	ENST00000395056	LPPR1
ENST00000614834.2	2.34677	0.859033	12.7629	0.000353569	1	ENST00000614834
ENST00000611119.4	3.49976	-0.73218	12.76	0.000354117	1	ENST00000611119
ENST00000261660.4	4.10914	-2.28157	12.7593	0.000354241	1	ENST00000261660	CPPED1
ENST00000410098.1	3.23901	-1.63095	12.7288	0.000360065	1	ENST00000410098	CHN2
ENST00000647079.1	-4.16521	-0.574224	12.7246	0.000360876	1	ENST00000647079
ENST00000590221.5	-3.90395	-2.80818	12.7189	0.000361987	1	ENST00000590221	WBP2
ENST00000458705.6	-3.1136	-0.675608	12.7164	0.00036247	1	ENST00000458705	ZNF33A
ENST00000396168.1	2.28801	0.800717	12.7121	0.00036329	1	ENST00000396168	PTPN5
ENST00000633414.1	3.46691	-1.03452	12.7083	0.000364045	1	ENST00000633414
ENST00000434061.6	2.5344	0.905405	12.7067	0.000364352	1	ENST00000434061	EIF4G1
ENST00000360743.8	3.12121	-1.00205	12.7065	0.000364388	1	ENST00000360743	ST7L
ENST00000639783.1	-4.10917	-2.40671	12.6918	0.000367255	1	ENST00000639783
ENST00000351959.9	3.79244	-1.92317	12.6767	0.000370239	1	ENST00000351959	TNFRSF25
ENST00000530994.5	-1.98797	1.57236	12.6719	0.000371195	1	ENST00000530994	PHLDB1
ENST00000617789.4	1.15178	3.12478	12.6679	0.000371994	1	ENST00000617789
ENST00000347454.8	1.80304	1.1944	12.6668	0.000372215	1	ENST00000347454	EIF2B4
ENST00000283426.11	-3.01908	-0.578194	12.6535	0.000374856	1	ENST00000283426	PLEKHG4B
ENST00000535033.5	3.69238	-1.9568	12.6435	0.000376879	1	ENST00000535033	C12orf39
ENST00000401473.7	-3.66525	-1.18819	12.616	0.000382454	1	ENST00000401473	HMGA1
ENST00000393795.7	-4.20088	-1.34333	12.611	0.00038349	1	ENST00000393795	PSMC3IP
ENST00000492787.6	3.19788	-1.42064	12.5957	0.000386631	1	ENST00000492787	REPS1
ENST00000634844.1	-3.79142	-1.86086	12.5875	0.000388339	1	ENST00000634844
ENST00000565602.5	3.73547	-2.45936	12.5711	0.000391754	1	ENST00000565602	EDC3
ENST00000578106.1	-3.79929	-2.71372	12.5646	0.000393124	1	ENST00000578106	SUZ12
ENST00000559506.5	-3.91057	-3.00838	12.5599	0.000394121	1	ENST00000559506	ABHD17C
ENST00000596287.5	3.86464	-2.45535	12.5539	0.00039539	1	ENST00000596287	C19orf48
ENST00000390015.7	2.42708	0.229451	12.5412	0.000398068	1	ENST00000390015	GAA
ENST00000621539.1	-3.87282	-2.93247	12.5324	0.000399966	1	ENST00000621539
ENST00000457172.5	2.98825	-0.692071	12.5234	0.000401891	1	ENST00000457172	AZI2
ENST00000441627.5	-3.21331	-1.28401	12.5169	0.00040329	1	ENST00000441627	ZMIZ2
ENST00000465627.5	-4.19166	-1.25203	12.5145	0.000403816	1	ENST00000465627	UBA3
ENST00000336300.9	3.8194	-2.81737	12.514	0.000403916	1	ENST00000336300	MRPL55
ENST00000366732.5	3.8194	-2.81737	12.514	0.000403916	1	ENST00000366732	MRPL55
ENST00000496684.6	4.29615	-1.73544	12.5032	0.000406257	1	ENST00000496684	CCT3
ENST00000533657.5	2.93574	-1.35455	12.4886	0.000409445	1	ENST00000533657	CAPRIN1
ENST00000416600.6	3.63992	0.893952	12.4809	0.000411141	1	ENST00000416600	MAVS
ENST00000400569.7	2.8513	0.37882	12.4794	0.000411455	1	ENST00000400569	MYOM1
ENST00000322310.9	-4.27048	-2.49219	12.4778	0.000411812	1	ENST00000322310	SSNA1
ENST00000317876.8	3.88259	-2.83274	12.465	0.000414645	1	ENST00000317876	NME9
ENST00000339746.8	-4.10221	-1.69037	12.4614	0.000415455	1	ENST00000339746	ANKRD6
ENST00000429538.7	3.5369	-2.35665	12.4548	0.000416929	1	ENST00000429538	PAX8
ENST00000579219.5	-3.98404	-2.89258	12.4482	0.000418394	1	ENST00000579219	TRIM16
ENST00000398246.7	4.12848	-1.22777	12.4462	0.000418834	1	ENST00000398246	LONRF1
ENST00000569941.5	4.04625	-2.71298	12.4204	0.000424676	1	ENST00000569941	BBS2
ENST00000407609.7	3.8301	-2.84676	12.4139	0.00042616	1	ENST00000407609	KBTBD12
ENST00000437398.5	1.07407	3.89005	12.4124	0.000426488	1	ENST00000437398	SPECC1L
ENST00000523921.1	3.70264	-2.41686	12.3984	0.000429703	1	ENST00000523921	HNRNPH1
ENST00000543733.5	3.38522	-1.74166	12.3928	0.000431	1	ENST00000543733	CHODL
ENST00000525634.5	-3.77335	-2.48496	12.3865	0.000432454	1	ENST00000525634	RPS13
ENST00000483191.5	3.88575	-2.22823	12.3847	0.000432877	1	ENST00000483191	UFC1
ENST00000366962.7	-2.39124	0.56422	12.3836	0.000433122	1	ENST00000366962	ANGEL2
ENST00000379742.4	-0.844374	6.37931	12.3832	0.000433214	1	ENST00000379742	POSTN
ENST00000360279.8	-1.60545	2.59088	12.367	0.000436984	1	ENST00000360279	GPR64
ENST00000538878.5	-2.32631	0.510292	12.341	0.000443117	1	ENST00000538878	UTY
ENST00000451037.6	-2.84373	0.205314	12.3393	0.000443532	1	ENST00000451037	CA10
ENST00000432408.6	1.73126	2.63096	12.336	0.000444297	1	ENST00000432408	CRBN
ENST00000557684.5	3.80959	-3.09062	12.331	0.000445507	1	ENST00000557684	CASC1
ENST00000486013.5	-2.85871	-0.196471	12.3177	0.000448678	1	ENST00000486013	EXOC4
ENST00000596825.5	4.02936	-1.85816	12.3174	0.000448762	1	ENST00000596825	ZNF544
ENST00000642503.1	-3.99654	-1.82838	12.3153	0.00044925	1	ENST00000642503
ENST00000644643.1	-3.99654	-1.82838	12.3153	0.00044925	1	ENST00000644643
ENST00000505203.1	3.82087	-1.8122	12.307	0.000451265	1	ENST00000505203	CPLX1
ENST00000643459.1	3.8768	-2.646	12.3052	0.000451704	1	ENST00000643459
ENST00000374152.7	-3.04694	-0.993719	12.3002	0.000452903	1	ENST00000374152	ARID1A
ENST00000586975.1	-3.7428	-1.88255	12.2872	0.000456068	1	ENST00000586975	CLPTM1
ENST00000409557.5	3.75529	-2.31489	12.2824	0.000457241	1	ENST00000409557	RND3
ENST00000635774.1	-3.89908	-1.88062	12.2642	0.000461737	1	ENST00000635774
ENST00000448472.5	-4.34402	-2.11591	12.2538	0.000464311	1	ENST00000448472	CHRD
ENST00000330014.10	-3.847	-1.86328	12.249	0.000465505	1	ENST00000330014	DLG2
ENST00000597298.5	3.66907	-3.04091	12.2441	0.000466728	1	ENST00000597298	GPR108
ENST00000545693.5	2.72047	0.489525	12.236	0.000468758	1	ENST00000545693	PARD3
ENST00000280699.13	-3.90209	-2.82998	12.2271	0.000470997	1	ENST00000280699	NGLY1
ENST00000409455.5	3.7109	-2.48557	12.2156	0.000473908	1	ENST00000409455	LIMS2
ENST00000399408.6	-3.65759	-1.29038	12.2116	0.000474931	1	ENST00000399408	ABCC1
ENST00000490677.1	3.18244	-0.457564	12.2108	0.000475129	1	ENST00000490677	HOXB3
ENST00000615330.4	3.79358	-2.87689	12.2048	0.000476662	1	ENST00000615330
ENST00000442046.5	3.66908	-2.44882	12.2038	0.000476934	1	ENST00000442046	MACF1
ENST00000552089.5	-4.01484	-2.70147	12.194	0.000479428	1	ENST00000552089	RBFOX1
ENST00000369001.5	4.15226	-2.09265	12.1905	0.000480344	1	ENST00000369001	TACC2
ENST00000374382.3	1.88513	1.67914	12.1864	0.000481394	1	ENST00000374382	GDPD2
ENST00000617231.4	-2.77002	0.920913	12.1843	0.000481928	1	ENST00000617231
ENST00000383847.6	2.5625	0.348086	12.1841	0.000481989	1	ENST00000383847	FAM131A
ENST00000578091.5	3.93986	-2.09783	12.1508	0.000490678	1	ENST00000578091	OSBPL1A
ENST00000544999.2	-2.37549	0.0653116	12.1475	0.00049154	1	ENST00000544999	HOXD8
ENST00000596001.5	-3.62914	-1.65237	12.1397	0.000493592	1	ENST00000596001	GTPBP3
ENST00000555307.5	-3.34609	-1.29246	12.1262	0.00049718	1	ENST00000555307	NUMB
ENST00000510479.5	2.74349	0.632619	12.1257	0.000497311	1	ENST00000510479	FAM193B
ENST00000639145.1	-3.94649	-2.31106	12.1045	0.000502998	1	ENST00000639145
ENST00000338972.8	-2.21324	1.16392	12.1007	0.000504019	1	ENST00000338972	PAIP1
ENST00000536150.5	4.04467	-1.85665	12.1001	0.000504195	1	ENST00000536150	OGFOD2
ENST00000610831.4	-3.57566	0.852938	12.0906	0.00050677	1	ENST00000610831
ENST00000483983.5	-3.48149	-1.82022	12.0904	0.000506815	1	ENST00000483983	TFRC
ENST00000645450.1	-3.45892	-1.50033	12.0886	0.000507313	1	ENST00000645450
ENST00000406381.6	1.19385	3.2673	12.0743	0.000511221	1	ENST00000406381	ERBB2
ENST00000526196.5	2.36616	0.475713	12.0705	0.000512257	1	ENST00000526196	ACADM
ENST00000412596.5	-2.50028	-0.037427	12.0645	0.000513899	1	ENST00000412596	UBAP2L
ENST00000551923.5	-3.01776	-1.04968	12.0563	0.000516169	1	ENST00000551923	PUS7L
ENST00000601937.5	-2.25956	1.04704	12.0558	0.00051631	1	ENST00000601937	SEPW1
ENST00000297598.4	1.47082	2.3355	12.0414	0.000520308	1	ENST00000297598	PDP1
ENST00000646657.1	4.09052	-2.41627	12.024	0.000525206	1	ENST00000646657
ENST00000426810.5	3.80304	-1.14649	12.0151	0.000527705	1	ENST00000426810	ADHFE1
ENST00000369555.6	3.27346	-0.728566	12.0062	0.000530241	1	ENST00000369555	HIPK1
ENST00000311089.7	-3.50137	-1.93905	12.0023	0.000531356	1	ENST00000311089	DNAL1
ENST00000524137.5	-2.93431	-0.422448	11.9994	0.000532185	1	ENST00000524137	NCALD
ENST00000554282.5	3.6309	-2.51436	11.9927	0.00053409	1	ENST00000554282	CKB
ENST00000576910.7	3.13162	-0.907193	11.9892	0.000535105	1	ENST00000576910	GOSR2
ENST00000599238.5	-2.68868	-0.710809	11.9828	0.000536936	1	ENST00000599238	ZNF584
ENST00000533177.5	-2.52947	0.635042	11.9728	0.000539823	1	ENST00000533177	UBTF
ENST00000528957.5	4.15672	-1.13264	11.9575	0.000544285	1	ENST00000528957	RPL8
ENST00000498578.5	2.77627	-0.315215	11.9559	0.00054474	1	ENST00000498578	ABCB8
ENST00000393531.5	-2.9096	-0.268698	11.9482	0.000547003	1	ENST00000393531	MPP1
ENST00000479919.1	3.84496	-2.03912	11.9474	0.000547236	1	ENST00000479919	AMPD2
ENST00000472587.5	3.18162	-0.204958	11.9098	0.00055839	1	ENST00000472587	ABCG1
ENST00000350057.9	-2.90504	-0.194076	11.895	0.000562851	1	ENST00000350057	MDM2
ENST00000484408.5	-1.93348	1.70338	11.8872	0.000565203	1	ENST00000484408	CALM2
ENST00000549137.1	3.61449	-3.06177	11.8806	0.000567223	1	ENST00000549137	FMNL3
ENST00000313597.9	-3.78039	-1.57012	11.8771	0.000568275	1	ENST00000313597	GMPPA
ENST00000599910.6	2.62429	0.457665	11.8642	0.000572226	1	ENST00000599910	WIZ
ENST00000402434.6	-2.55409	0.673553	11.8603	0.000573432	1	ENST00000402434	RTN4
ENST00000357086.9	-1.1254	3.31485	11.8249	0.000584454	1	ENST00000357086	ITPR1
ENST00000454076.5	3.62192	-3.09325	11.8194	0.000586178	1	ENST00000454076	IDH3G
ENST00000518039.1	4.15512	-2.23424	11.8169	0.000586956	1	ENST00000518039	POLR3D
ENST00000513799.5	4.06913	-2.0758	11.8161	0.000587193	1	ENST00000513799	TMED9
ENST00000504114.5	3.64271	-2.23559	11.8117	0.000588596	1	ENST00000504114	N4BP2L2
ENST00000622346.4	-1.77523	1.50616	11.7981	0.000592914	1	ENST00000622346
ENST00000348208.8	2.40667	0.493824	11.7866	0.000596593	1	ENST00000348208	TJP2
ENST00000549847.5	2.78275	-1.52946	11.7791	0.000599001	1	ENST00000549847	RPL6
ENST00000424034.5	-3.1836	-1.56434	11.7679	0.000602616	1	ENST00000424034	XYLB
ENST00000494135.1	3.56112	-3.17553	11.7594	0.000605364	1	ENST00000494135	TOR2A
ENST00000502970.5	3.00744	0.180265	11.7592	0.000605437	1	ENST00000502970	FAM149A
ENST00000396582.6	-3.79703	-1.5546	11.7555	0.00060664	1	ENST00000396582	ARHGAP5
ENST00000513959.2	4.11358	-1.91848	11.7511	0.000608077	1	ENST00000513959	GTF2H2C
ENST00000268151.11	2.09052	1.44188	11.7452	0.000610011	1	ENST00000268151	MFGE8
ENST00000457205.1	3.99499	-2.45141	11.7439	0.000610431	1	ENST00000457205	SMOX
ENST00000517311.5	4.08502	-2.16205	11.74	0.000611724	1	ENST00000517311	ENY2
ENST00000643283.1	3.86889	-2.04073	11.7321	0.000614321	1	ENST00000643283
ENST00000379992.6	-1.62724	1.87839	11.7311	0.000614632	1	ENST00000379992	LINGO2
ENST00000378466.7	-1.8382	1.87233	11.7273	0.000615892	1	ENST00000378466	PANK4
ENST00000632477.1	-3.76798	-2.93593	11.7237	0.000617107	1	ENST00000632477
ENST00000471490.1	-3.75537	-1.99102	11.7181	0.000618947	1	ENST00000471490	PWP2
ENST00000460719.5	3.71002	-1.68157	11.7073	0.000622549	1	ENST00000460719	LIN9
ENST00000306353.7	-3.71962	-2.8782	11.704	0.00062367	1	ENST00000306353	TMEM150A
ENST00000414984.5	-3.71419	-2.91769	11.7007	0.000624768	1	ENST00000414984	LARS2
ENST00000538581.6	3.55744	-2.33213	11.6942	0.000626958	1	ENST00000538581	AMT
ENST00000355725.8	-1.81457	2.03597	11.6894	0.000628571	1	ENST00000355725	THOC2
ENST00000469235.5	3.69359	-1.13297	11.6854	0.000629911	1	ENST00000469235	ARF1
ENST00000392048.7	3.56869	-2.78112	11.6829	0.000630787	1	ENST00000392048	SP110
ENST00000395138.6	-2.85224	-0.0786937	11.6659	0.000636569	1	ENST00000395138	SULT1A3
ENST00000576965.1	-3.69455	-2.71114	11.6651	0.000636845	1	ENST00000576965	RNF167
ENST00000556504.5	-3.73336	-2.07203	11.6525	0.000641172	1	ENST00000556504	WARS
ENST00000504907.5	3.70993	-1.72314	11.6478	0.000642784	1	ENST00000504907	RBPJ
ENST00000411929.5	-3.71195	-3.1076	11.6454	0.000643601	1	ENST00000411929	INSIG2
ENST00000644836.1	3.80281	-2.60716	11.638	0.000646169	1	ENST00000644836
ENST00000640233.1	-3.91537	-2.37512	11.6319	0.000648301	1	ENST00000640233
ENST00000620882.4	2.67989	-0.514154	11.6303	0.000648876	1	ENST00000620882
ENST00000396224.1	-1.02532	3.9654	11.6234	0.000651264	1	ENST00000396224	MAGED2
ENST00000565644.5	-3.40054	-0.783816	11.6189	0.000652846	1	ENST00000565644	SLC7A5
ENST00000469550.6	0.905559	4.28457	11.6177	0.000653258	1	ENST00000469550	HDAC3
ENST00000535814.5	-3.10133	-0.0454217	11.6151	0.000654189	1	ENST00000535814	TEX10
ENST00000450894.7	3.84387	-0.450771	11.6135	0.000654763	1	ENST00000450894	ITGB4
ENST00000614075.4	3.80467	-1.05204	11.6108	0.0006557	1	ENST00000614075
ENST00000620940.4	2.56673	1.91735	11.6096	0.000656117	1	ENST00000620940
ENST00000252336.10	3.91141	-0.0485321	11.6094	0.000656203	1	ENST00000252336	STARD8
ENST00000474542.2	3.06091	-0.7888	11.6049	0.000657799	1	ENST00000474542	REEP5
ENST00000306042.9	1.68081	1.62848	11.5979	0.000660276	1	ENST00000306042	PTPRE
ENST00000357063.7	-2.09383	0.845539	11.5884	0.000663641	1	ENST00000357063	LMO7
ENST00000642315.1	-1.14295	4.72951	11.568	0.000670955	1	ENST00000642315
ENST00000369039.9	-2.43905	0.830127	11.5598	0.000673925	1	ENST00000369039	ADAMTSL4
ENST00000337665.8	3.19356	-0.833169	11.5586	0.000674365	1	ENST00000337665	ARHGEF1
ENST00000524795.5	3.93002	-2.27791	11.5527	0.000676492	1	ENST00000524795	DIS3L
ENST00000536777.5	-3.32129	-1.3882	11.5516	0.000676899	1	ENST00000536777	KDM6A
ENST00000546728.5	3.49985	0.0856168	11.5516	0.000676924	1	ENST00000546728	SART3
ENST00000541113.5	-2.39689	0.584442	11.535	0.000682997	1	ENST00000541113	ACADM
ENST00000520400.5	3.47001	-3.27402	11.5282	0.00068547	1	ENST00000520400	CTNNA1
ENST00000541204.5	2.98825	0.348724	11.5197	0.000688612	1	ENST00000541204	RNF4
ENST00000440446.2	3.53091	-2.82806	11.5142	0.000690654	1	ENST00000440446	GRAMD1C
ENST00000520284.5	-3.54217	-0.870214	11.5132	0.000691046	1	ENST00000520284	ENDOV
ENST00000621734.4	0.882272	4.91866	11.5059	0.000693771	1	ENST00000621734
ENST00000646383.1	-3.64697	-2.48747	11.4979	0.000696737	1	ENST00000646383
ENST00000309989.1	-2.59119	0.374938	11.4965	0.000697269	1	ENST00000309989	DAB2IP
ENST00000355315.7	2.50694	0.496879	11.4933	0.000698481	1	ENST00000355315	CHCHD7
ENST00000343484.9	1.88614	1.65237	11.4899	0.000699741	1	ENST00000343484	TCEA2
ENST00000521931.5	2.53935	-0.572314	11.485	0.000701619	1	ENST00000521931	SNAP91
ENST00000429851.5	3.31692	-0.334276	11.4824	0.0007026	1	ENST00000429851	CEP350
ENST00000514152.5	1.46677	2.14789	11.4815	0.000702934	1	ENST00000514152	SH3D19
ENST00000409336.5	3.61149	-1.6587	11.4734	0.000705984	1	ENST00000409336	ZFAND2B
ENST00000383405.6	0.880314	4.67148	11.4668	0.000708498	1	ENST00000383405	CLIC1
ENST00000370390.7	-3.73632	-2.70838	11.4521	0.000714138	1	ENST00000370390	MTMR1
ENST00000594083.5	3.9142	-0.74893	11.4387	0.000719294	1	ENST00000594083	ZNF615
ENST00000554913.5	-4.01909	-1.8155	11.4321	0.00072186	1	ENST00000554913	XRCC3
ENST00000450214.6	3.07049	-0.0777243	11.431	0.00072227	1	ENST00000450214	RAP1B
ENST00000254901.9	3.15333	-1.43641	11.4249	0.00072466	1	ENST00000254901	REEP2
ENST00000473685.5	1.23858	5.27748	11.4235	0.000725208	1	ENST00000473685	DDX39B
ENST00000454000.6	-3.67896	-3.09293	11.4184	0.000727202	1	ENST00000454000	NBPF3
ENST00000524701.5	-2.84629	-0.796131	11.418	0.000727375	1	ENST00000524701	GAS2
ENST00000555055.5	3.66775	-2.01484	11.4145	0.000728748	1	ENST00000555055	XRCC3
ENST00000510263.5	3.07801	-1.94384	11.4067	0.000731813	1	ENST00000510263	SEMA6A
ENST00000615572.4	3.67595	-0.966887	11.4052	0.000732402	1	ENST00000615572
ENST00000493985.5	3.52172	-3.23344	11.4023	0.000733525	1	ENST00000493985	RAD54L
ENST00000497920.1	3.83459	-1.50488	11.3979	0.000735267	1	ENST00000497920	ARID5A
ENST00000559035.5	-3.34083	-2.26429	11.3969	0.000735687	1	ENST00000559035	HMG20A
ENST00000522368.5	-3.71673	-2.41015	11.3862	0.000739915	1	ENST00000522368	RRM2B
ENST00000400796.7	3.96192	-2.51847	11.3846	0.000740561	1	ENST00000400796	TMEM51
ENST00000011898.9	0.857307	4.48497	11.3813	0.000741883	1	ENST00000011898	TSPAN9
ENST00000586867.5	-3.63666	-3.12225	11.3761	0.00074397	1	ENST00000586867	EZH1
ENST00000537526.6	1.66733	2.26088	11.3746	0.000744554	1	ENST00000537526	USP22
ENST00000425897.2	3.78863	-1.84901	11.3744	0.000744631	1	ENST00000425897	MARK2
ENST00000259708.7	-3.13471	0.591268	11.374	0.000744807	1	ENST00000259708	KLC4
ENST00000587393.5	2.69655	-1.60752	11.3688	0.000746896	1	ENST00000587393	AES
ENST00000616482.4	-3.92871	-1.49493	11.3501	0.000754422	1	ENST00000616482
ENST00000291839.9	3.68979	-2.4762	11.3472	0.000755612	1	ENST00000291839	ST6GALNAC6
ENST00000647445.1	3.49863	-3.14637	11.3471	0.000755661	1	ENST00000647445
ENST00000643395.1	3.2954	-2.09945	11.3377	0.000759494	1	ENST00000643395
ENST00000536197.5	4.16608	-1.65232	11.3346	0.000760775	1	ENST00000536197	CCDC53
ENST00000630771.2	-3.59297	-2.49441	11.3262	0.000764205	1	ENST00000630771
ENST00000323078.7	3.56766	-2.70343	11.326	0.000764306	1	ENST00000323078	LRRC61
ENST00000409463.5	3.46764	-2.83632	11.3054	0.000772817	1	ENST00000409463	INPP4A
ENST00000373476.5	3.43465	-2.59376	11.2942	0.000777495	1	ENST00000373476	S100PBP
ENST00000515594.5	3.69147	-1.67572	11.2832	0.000782109	1	ENST00000515594	PHF3
ENST00000353706.6	-2.51695	0.645813	11.2831	0.000782141	1	ENST00000353706	SERPINB8
ENST00000423698.6	-1.10216	3.333	11.2696	0.000787869	1	ENST00000423698	ERCC1
ENST00000311637.9	0.834107	4.91586	11.2382	0.000801288	1	ENST00000311637	ATP9A
ENST00000326685.11	3.48945	-1.16433	11.2334	0.000803365	1	ENST00000326685	ABLIM3
ENST00000556989.1	3.01869	-0.89685	11.2273	0.000806015	1	ENST00000556989	NUMB
ENST00000289290.7	1.97005	1.16584	11.2241	0.000807413	1	ENST00000289290	PLS3
ENST00000276297.8	2.01629	1.74002	11.2159	0.000810995	1	ENST00000276297	DLC1
ENST00000409636.5	2.17398	1.63495	11.2113	0.000813007	1	ENST00000409636	HNRNPLL
ENST00000356640.6	-3.25762	-0.191606	11.2098	0.000813649	1	ENST00000356640	KCNIP2
ENST00000302303.5	3.58624	-2.13013	11.1995	0.000818188	1	ENST00000302303	RFX3
ENST00000345434.7	0.862356	4.5804	11.1967	0.000819411	1	ENST00000345434	FHL1
ENST00000492028.5	3.76169	-1.7759	11.1966	0.000819495	1	ENST00000492028	ARHGAP12
ENST00000375286.7	3.90581	-0.363248	11.1949	0.000820236	1	ENST00000375286	KCTD2
ENST00000471951.6	-4.37582	-0.704723	11.1782	0.000827653	1	ENST00000471951	ZMYND8
ENST00000642835.1	2.13196	1.57917	11.1735	0.000829737	1	ENST00000642835
ENST00000644195.1	3.11808	0.197301	11.1684	0.000832003	1	ENST00000644195
ENST00000503423.5	-3.98374	-2.6199	11.1684	0.000832004	1	ENST00000503423	ANK2
ENST00000417877.1	4.04897	-1.55908	11.168	0.00083222	1	ENST00000417877	MAPK11
ENST00000529747.5	-2.69274	-1.11575	11.1583	0.000836575	1	ENST00000529747	NRBP2
ENST00000375751.8	-3.6478	-2.30195	11.1507	0.000839998	1	ENST00000375751	SYK
ENST00000325223.7	3.45332	-2.48286	11.1456	0.000842309	1	ENST00000325223	C21orf2
ENST00000398292.3	-3.07483	-1.00285	11.1445	0.000842821	1	ENST00000398292	GGT5
ENST00000392365.5	-3.07921	-0.410505	11.1171	0.000855334	1	ENST00000392365	TFPI
ENST00000336755.9	2.01694	1.07278	11.1142	0.000856674	1	ENST00000336755	ZCCHC7
ENST00000378912.6	2.27658	0.526014	11.0993	0.000863604	1	ENST00000378912	FUK
ENST00000494810.1	-3.5897	-3.07172	11.0952	0.000865533	1	ENST00000494810	PDCD6IP
ENST00000524984.5	2.20982	0.782694	11.092	0.000867029	1	ENST00000524984	DGKZ
ENST00000400548.6	3.3036	-1.03632	11.0905	0.000867716	1	ENST00000400548	PQLC2
ENST00000320750.10	3.44242	-2.72883	11.086	0.000869824	1	ENST00000320750	UEVLD
ENST00000409498.6	3.85377	-1.09459	11.0726	0.000876121	1	ENST00000409498	SUMO1
ENST00000616435.4	3.90438	-1.27943	11.0516	0.000886095	1	ENST00000616435
ENST00000244776.11	-1.93489	2.05031	11.0516	0.00088612	1	ENST00000244776	DEK
ENST00000368823.5	2.06611	0.91851	11.0418	0.000890813	1	ENST00000368823	TDRKH
ENST00000572952.1	-2.08174	0.866576	11.034	0.000894572	1	ENST00000572952	SRRM2
ENST00000642265.1	3.10387	-1.02723	11.0312	0.000895916	1	ENST00000642265
ENST00000329420.12	-3.14167	-1.3218	11.0251	0.000898867	1	ENST00000329420	YIF1B
ENST00000261646.9	2.3658	0.46733	11.0218	0.000900445	1	ENST00000261646	SREBF1
ENST00000536630.5	1.63619	2.03857	11.0217	0.00090049	1	ENST00000536630	EML2
ENST00000361556.9	-2.59978	-0.453433	11.0211	0.000900816	1	ENST00000361556	OSBPL9
ENST00000374811.7	2.30124	1.13108	11.0209	0.000900924	1	ENST00000374811	LAS1L
ENST00000504477.5	-3.87615	-2.07681	11.0163	0.000903156	1	ENST00000504477	IQGAP2
ENST00000550859.5	3.48396	-2.75252	11.0064	0.000907979	1	ENST00000550859	SMARCC2
ENST00000243938.8	3.41393	-3.30654	11.0038	0.000909277	1	ENST00000243938	WFDC3
ENST00000288599.9	2.4471	1.38178	10.9971	0.000912533	1	ENST00000288599	NCOA1
ENST00000454776.6	3.87091	-2.50852	10.9929	0.000914622	1	ENST00000454776	MDH1B
ENST00000579727.5	3.75221	-2.80689	10.9875	0.000917305	1	ENST00000579727	RARA
ENST00000372792.6	-3.80976	-1.84954	10.9817	0.000920136	1	ENST00000372792	CAP1
ENST00000395353.5	-1.63837	1.87072	10.9778	0.000922105	1	ENST00000395353	MVP
ENST00000524491.5	3.47901	-3.00663	10.9655	0.000928251	1	ENST00000524491	PC
ENST00000374897.2	-1.86181	1.82422	10.9649	0.000928529	1	ENST00000374897	TAP2
ENST00000340930.7	-2.10619	0.867693	10.9617	0.00093016	1	ENST00000340930	PTK2
ENST00000545622.5	3.00758	0.0774289	10.9613	0.000930367	1	ENST00000545622	TMEM200A
ENST00000310144.10	-2.46039	0.605456	10.955	0.000933529	1	ENST00000310144	PSMC5
ENST00000405576.5	3.59929	-1.85142	10.9511	0.000935496	1	ENST00000405576	NR1H3
ENST00000551217.1	1.36834	3.37637	10.9492	0.000936456	1	ENST00000551217	RPLP0
ENST00000463743.5	1.54748	1.95927	10.9486	0.000936732	1	ENST00000463743	MYOF
ENST00000564754.5	3.71582	-2.56938	10.9469	0.000937607	1	ENST00000564754	ZNF106
ENST00000625767.1	2.25724	-0.232396	10.9418	0.000940188	1	ENST00000625767
ENST00000424654.5	3.03692	0.162818	10.9392	0.000941521	1	ENST00000424654	PPP1R9A
ENST00000498160.5	3.4317	-3.10699	10.9375	0.000942355	1	ENST00000498160	CTDSP1
ENST00000392441.8	3.78647	-1.3935	10.9342	0.000944046	1	ENST00000392441	CCDC62
ENST00000543966.5	3.21025	-0.476744	10.9342	0.000944053	1	ENST00000543966	ROBO3
ENST00000618874.1	-3.8364	-2.77361	10.9331	0.000944637	1	ENST00000618874
ENST00000560467.1	3.40401	-3.32979	10.9329	0.000944722	1	ENST00000560467	LDLR
ENST00000621204.4	3.70515	-0.129698	10.9312	0.0009456	1	ENST00000621204
ENST00000436282.1	2.93134	-0.31321	10.925	0.000948727	1	ENST00000436282	TOP3B
ENST00000618833.4	0.760001	5.61052	10.9208	0.000950914	1	ENST00000618833
ENST00000348066.7	2.14185	1.0966	10.8978	0.00096281	1	ENST00000348066	CAMTA2
ENST00000589328.5	3.09277	-2.56044	10.8962	0.000963602	1	ENST00000589328	PSTPIP2
ENST00000373547.8	-3.61396	-2.97832	10.896	0.0009637	1	ENST00000373547	PPP6C
ENST00000338086.9	3.84861	-0.428586	10.8933	0.000965145	1	ENST00000338086	PUM2
ENST00000619269.4	-2.67394	-0.00462985	10.8931	0.000965241	1	ENST00000619269
ENST00000369747.7	-2.26396	0.7311	10.8873	0.000968251	1	ENST00000369747	UBE3D
ENST00000231790.6	-3.50863	-2.57087	10.885	0.000969457	1	ENST00000231790	MLH1
ENST00000551840.5	-1.32929	3.00196	10.8776	0.000973335	1	ENST00000551840	METAP2
ENST00000528358.5	-3.75819	-2.68037	10.8703	0.000977208	1	ENST00000528358	DDHD2
ENST00000635738.1	-3.46813	-1.84205	10.8647	0.00098015	1	ENST00000635738
ENST00000482007.5	3.44984	-2.81145	10.8595	0.000982887	1	ENST00000482007	RAD51C
ENST00000379239.8	3.88134	-1.1779	10.852	0.000986903	1	ENST00000379239	UBAP2
ENST00000538999.1	-3.41253	-2.54202	10.8516	0.000987085	1	ENST00000538999	MAFF
ENST00000536220.5	3.2048	-2.68305	10.8417	0.00099242	1	ENST00000536220	ZNF573
ENST00000329008.9	-1.36444	3.1207	10.8392	0.000993729	1	ENST00000329008	CALN1
ENST00000415516.5	3.94441	-1.61824	10.8385	0.000994122	1	ENST00000415516	USP37
ENST00000613625.4	-3.88868	-2.95327	10.8377	0.00099454	1	ENST00000613625
ENST00000565874.5	-3.2309	0.493494	10.8331	0.000997032	1	ENST00000565874	CPNE2
ENST00000621348.4	2.87064	-1.07367	10.8323	0.00099743	1	ENST00000621348
ENST00000263071.8	2.87064	-1.07367	10.8323	0.00099743	1	ENST00000263071	SCARF1
ENST00000388854.7	-3.4287	-1.96492	10.8232	0.00100235	1	ENST00000388854	TXNRD1
ENST00000591497.5	-2.74718	0.467221	10.8196	0.00100429	1	ENST00000591497	PTPN2
ENST00000397997.6	-1.64888	1.94206	10.8182	0.00100505	1	ENST00000397997	FRS2
ENST00000394894.7	2.53272	0.358851	10.8065	0.00101144	1	ENST00000394894	KIF20A
ENST00000361672.6	3.34107	-2.63496	10.7938	0.00101838	1	ENST00000361672	MSL3
ENST00000449836.5	-3.9825	-1.62673	10.7907	0.00102014	1	ENST00000449836	ZNF502
ENST00000630464.2	-3.9825	-1.62673	10.7907	0.00102014	1	ENST00000630464
ENST00000645866.1	3.56578	-1.93918	10.7888	0.00102116	1	ENST00000645866
ENST00000323984.7	-1.85682	1.33611	10.7841	0.00102376	1	ENST00000323984	ST7
ENST00000397080.7	2.37884	-0.84312	10.7808	0.00102558	1	ENST00000397080	C5orf28
ENST00000559769.1	3.18428	-2.46589	10.7728	0.00103004	1	ENST00000559769	DMXL2
ENST00000506639.5	2.53489	-1.09155	10.7715	0.00103073	1	ENST00000506639	AMACR
ENST00000517887.5	0.941399	4.37648	10.771	0.00103103	1	ENST00000517887	PTK2
ENST00000442270.5	-3.48465	-2.60844	10.7594	0.00103751	1	ENST00000442270	ARMCX4
ENST00000646369.1	1.5534	2.46145	10.7515	0.00104193	1	ENST00000646369
ENST00000535997.6	3.19271	-2.72062	10.7507	0.00104241	1	ENST00000535997	CHMP1A
ENST00000374452.9	-2.51013	-0.47021	10.7427	0.00104692	1	ENST00000374452	SRSF10
ENST00000427363.6	-3.66855	-2.73155	10.741	0.0010479	1	ENST00000427363	NFATC1
ENST00000464253.5	3.13372	-0.777101	10.733	0.00105241	1	ENST00000464253	DNAJC2
ENST00000437042.6	-2.42776	1.18855	10.732	0.00105299	1	ENST00000437042	RARB
ENST00000540313.1	-2.40122	0.32052	10.7266	0.00105606	1	ENST00000540313	RGAG1
ENST00000535622.6	3.17744	-0.411792	10.7226	0.00105833	1	ENST00000535622	DEPDC5
ENST00000471186.5	2.84504	-2.03758	10.7194	0.00106016	1	ENST00000471186	INSIG2
ENST00000615676.1	-2.14392	1.28323	10.719	0.0010604	1	ENST00000615676
ENST00000617904.4	-3.18292	-0.443947	10.7173	0.00106138	1	ENST00000617904
ENST00000556189.5	-3.05235	-0.587964	10.7143	0.00106308	1	ENST00000556189	NRDE2
ENST00000393481.6	3.60128	-2.24756	10.7138	0.00106339	1	ENST00000393481	TES
ENST00000222572.7	1.48785	2.36157	10.7136	0.00106351	1	ENST00000222572	PON2
ENST00000620565.4	2.02697	1.24226	10.7113	0.00106481	1	ENST00000620565
ENST00000216774.10	-1.0076	3.89182	10.7075	0.00106701	1	ENST00000216774	SRP54
ENST00000564946.5	-4.11327	-1.68378	10.7072	0.00106717	1	ENST00000564946	PRR14
ENST00000474231.5	2.65184	-1.79949	10.7027	0.00106979	1	ENST00000474231	DMD
ENST00000443094.2	3.44841	-2.55176	10.6981	0.00107248	1	ENST00000443094	NAT6
ENST00000488055.1	2.37016	0.24648	10.6883	0.00107814	1	ENST00000488055	ZNF512
ENST00000442448.5	-3.05509	-1.00172	10.6859	0.00107958	1	ENST00000442448	ERG
ENST00000637991.1	3.40586	0.00625361	10.6821	0.00108179	1	ENST00000637991
ENST00000417353.6	-3.0457	-1.56062	10.682	0.00108185	1	ENST00000417353	FOSB
ENST00000585436.5	-3.42749	-1.80487	10.6809	0.00108248	1	ENST00000585436	FAM86A
ENST00000342785.8	2.01385	2.76627	10.6782	0.00108405	1	ENST00000342785	VCAN
ENST00000477997.5	3.52994	-3.11938	10.6706	0.0010885	1	ENST00000477997	PQBP1
ENST00000374253.9	-3.69756	-1.55556	10.6621	0.00109352	1	ENST00000374253	CNKSR1
ENST00000426422.1	-3.51622	-3.14079	10.6575	0.00109627	1	ENST00000426422	AKR1B1
ENST00000424427.5	3.41705	-2.99449	10.656	0.00109716	1	ENST00000424427	CCDC150
ENST00000432483.6	3.67245	-1.96975	10.6546	0.00109795	1	ENST00000432483	PPA2
ENST00000536119.5	-2.66857	-0.574718	10.6542	0.00109821	1	ENST00000536119	NUMA1
ENST00000377889.6	-3.38542	-2.69872	10.6529	0.00109901	1	ENST00000377889	SLC3A2
ENST00000444521.6	3.77766	-1.29827	10.6495	0.00110101	1	ENST00000444521	FAM213B
ENST00000616280.4	3.77766	-1.29827	10.6495	0.00110101	1	ENST00000616280
ENST00000539493.2	2.54968	-1.74598	10.6487	0.00110149	1	ENST00000539493	RAB3GAP1
ENST00000552692.5	0.987669	3.7255	10.6429	0.00110492	1	ENST00000552692	CD63
ENST00000368449.8	2.56655	-1.62146	10.642	0.00110549	1	ENST00000368449	SHC1
ENST00000383831.7	3.78356	-2.36988	10.6409	0.00110612	1	ENST00000383831	CPNE9
ENST00000463280.5	1.61902	1.53746	10.6295	0.00111299	1	ENST00000463280	PXK
ENST00000640376.1	-3.64258	-1.91814	10.6272	0.00111438	1	ENST00000640376
ENST00000328236.9	3.2205	-0.143619	10.6208	0.0011182	1	ENST00000328236	CEP120
ENST00000620650.4	-3.38372	-2.72019	10.6157	0.00112133	1	ENST00000620650
ENST00000413626.1	-3.86218	-2.14193	10.6096	0.00112504	1	ENST00000413626	MEN1
ENST00000518622.5	2.0871	1.24864	10.6057	0.00112737	1	ENST00000518622	CARD8
ENST00000588982.5	-3.30627	0.494162	10.6051	0.00112779	1	ENST00000588982	ZBTB7C
ENST00000493671.5	-3.82888	-2.78956	10.6004	0.00113063	1	ENST00000493671	BCL7B
ENST00000476108.5	-3.63384	-3.08837	10.6002	0.00113076	1	ENST00000476108	TASP1
ENST00000307546.13	1.05448	3.43964	10.5979	0.00113214	1	ENST00000307546	MAGI3
ENST00000345877.6	0.959972	4.12015	10.5963	0.00113314	1	ENST00000345877	YAP1
ENST00000577620.5	3.31928	-3.23473	10.5954	0.00113372	1	ENST00000577620	PIGS
ENST00000359794.10	-2.21979	0.228968	10.5815	0.00114222	1	ENST00000359794	PFKM
ENST00000353868.5	3.02781	-2.05158	10.5804	0.00114295	1	ENST00000353868	NRF1
ENST00000644683.1	-3.15825	-1.99798	10.5759	0.00114574	1	ENST00000644683
ENST00000535844.1	3.60843	-1.45804	10.5756	0.0011459	1	ENST00000535844	RP11-512M8.5
ENST00000640358.1	3.14471	-1.20178	10.5725	0.00114785	1	ENST00000640358
ENST00000529753.5	-3.45201	-2.71807	10.5643	0.00115295	1	ENST00000529753	KIAA1324
ENST00000536680.5	-3.19677	0.538512	10.5428	0.0011664	1	ENST00000536680	ZRANB3
ENST00000328270.3	2.20086	-0.160037	10.538	0.00116946	1	ENST00000328270	TNRC18
ENST00000420015.6	-3.71116	-2.75105	10.5288	0.0011753	1	ENST00000420015	PARN
ENST00000618929.2	-3.71116	-2.75105	10.5288	0.0011753	1	ENST00000618929
ENST00000477663.5	3.37148	-3.03839	10.5232	0.00117883	1	ENST00000477663	ARMCX5
ENST00000509566.1	-3.05918	-1.85468	10.5141	0.00118464	1	ENST00000509566	GAK
ENST00000539158.1	3.79597	-2.35922	10.5131	0.00118529	1	ENST00000539158	MED23
ENST00000622093.4	-0.816315	5.24701	10.5044	0.00119091	1	ENST00000622093
ENST00000540351.1	0.884891	4.525	10.4959	0.0011964	1	ENST00000540351	UBC
ENST00000382421.7	-2.52607	-0.543638	10.4846	0.00120372	1	ENST00000382421	NOP2
ENST00000369209.7	0.866644	4.47123	10.475	0.00121002	1	ENST00000369209	HSPA12A
ENST00000383032.5	-3.42164	-2.64249	10.4748	0.00121016	1	ENST00000383032	TBL1Y
ENST00000549370.5	1.20188	2.85942	10.4692	0.0012138	1	ENST00000549370	RPL18
ENST00000620891.4	2.61236	0.161833	10.4682	0.00121445	1	ENST00000620891
ENST00000247461.8	-1.27911	5.92059	10.4629	0.00121798	1	ENST00000247461	CANX
ENST00000647037.1	1.93966	1.54057	10.4586	0.00122082	1	ENST00000647037
ENST00000622608.1	-3.89626	-2.20623	10.4559	0.00122256	1	ENST00000622608
ENST00000513960.5	-2.70501	-1.79004	10.4515	0.00122547	1	ENST00000513960	VCAN
ENST00000588921.1	3.59134	-2.41174	10.4502	0.00122638	1	ENST00000588921	ATP9B
ENST00000204566.6	3.81479	-0.673918	10.4501	0.00122644	1	ENST00000204566	SPG21
ENST00000593417.5	3.5459	-1.33942	10.4481	0.00122778	1	ENST00000593417	ALDH16A1
ENST00000368221.1	3.36539	-0.387491	10.4469	0.00122856	1	ENST00000368221	CRABP2
ENST00000481651.1	2.5235	-0.828314	10.44	0.00123316	1	ENST00000481651	RP11-61L23.2
ENST00000634526.1	3.28833	-3.33353	10.4394	0.00123354	1	ENST00000634526
ENST00000620566.4	0.967159	3.75341	10.4394	0.00123357	1	ENST00000620566
ENST00000480850.5	-3.30877	-2.54127	10.4362	0.0012357	1	ENST00000480850	MSH5-SAPCD1
ENST00000564096.1	-3.58175	-2.88225	10.4344	0.00123688	1	ENST00000564096	CLK3
ENST00000538346.5	-2.81735	-0.770229	10.4286	0.00124079	1	ENST00000538346	PDE1B
ENST00000382203.5	-2.61572	0.537014	10.4247	0.00124338	1	ENST00000382203	SMARCA2
ENST00000334271.7	3.09764	-1.39938	10.4139	0.00125071	1	ENST00000334271	AP1S3
ENST00000518254.5	-3.82732	-2.31802	10.4047	0.00125692	1	ENST00000518254	PPP2R2A
ENST00000510316.5	-2.00334	1.85059	10.4039	0.00125746	1	ENST00000510316	ENC1
ENST00000555422.5	3.35257	-3.08485	10.4004	0.00125988	1	ENST00000555422	TTLL5
ENST00000379808.7	-2.60673	-0.188977	10.3949	0.00126367	1	ENST00000379808	NWD1
ENST00000456774.5	-2.21939	0.859065	10.3867	0.00126929	1	ENST00000456774	PLXNB1
ENST00000315927.8	2.593	1.41574	10.3864	0.00126949	1	ENST00000315927	YOD1
ENST00000559690.5	-3.77673	-0.912665	10.3793	0.00127435	1	ENST00000559690	MORF4L1
ENST00000394163.2	0.954912	3.68571	10.3743	0.0012778	1	ENST00000394163	ZNF655
ENST00000472749.6	-1.32007	2.95085	10.3734	0.00127843	1	ENST00000472749	ZIC4
ENST00000336378.8	-1.7839	2.24541	10.3713	0.00127986	1	ENST00000336378	FAM21C
ENST00000513602.5	3.25449	-2.90686	10.371	0.00128012	1	ENST00000513602	FAM117A
ENST00000640967.1	-1.51391	1.89119	10.3672	0.00128275	1	ENST00000640967
ENST00000510491.5	-3.24254	-2.19896	10.3667	0.00128306	1	ENST00000510491	COPB2
ENST00000347559.6	-3.68701	-2.00697	10.3662	0.00128343	1	ENST00000347559	LMNA
ENST00000473466.2	-2.55034	-0.687467	10.3615	0.00128668	1	ENST00000473466	ACOT7
ENST00000403579.1	3.33671	-2.13916	10.3507	0.00129422	1	ENST00000403579	SIRT1
ENST00000368322.7	2.93026	-1.57753	10.3475	0.00129648	1	ENST00000368322	RIT1
ENST00000575992.1	-3.43086	-1.82898	10.3386	0.00130278	1	ENST00000575992	OXLD1
ENST00000542550.5	-3.6185	-2.76123	10.3281	0.00131022	1	ENST00000542550	CAPRIN2
ENST00000641537.1	3.79177	-1.74259	10.326	0.00131167	1	ENST00000641537
ENST00000419152.6	3.96631	-1.7346	10.3255	0.00131204	1	ENST00000419152	EEF1D
ENST00000615067.4	3.96631	-1.7346	10.3255	0.00131204	1	ENST00000615067
ENST00000563170.5	-3.38265	-1.0918	10.324	0.00131309	1	ENST00000563170	MVD
ENST00000442506.5	3.01892	0.376565	10.3231	0.00131372	1	ENST00000442506	NBAS
ENST00000262315.13	3.34642	-1.2512	10.3225	0.00131418	1	ENST00000262315	CHTF18
ENST00000579847.5	3.05374	0.19854	10.3121	0.0013216	1	ENST00000579847	CNDP2
ENST00000375646.5	-2.03389	1.33776	10.3071	0.00132516	1	ENST00000375646	WAC
ENST00000396817.6	-3.95462	-2.08329	10.3038	0.00132758	1	ENST00000396817	DCLRE1C
ENST00000433307.2	-3.26293	-1.24388	10.3013	0.00132936	1	ENST00000433307	PLEKHA1
ENST00000600689.1	-3.34665	-2.14476	10.2925	0.00133571	1	ENST00000600689	UPF1
ENST00000544090.5	3.55606	-1.9089	10.2885	0.00133861	1	ENST00000544090	TAF1C
ENST00000403766.7	-3.65499	-1.40335	10.2876	0.00133929	1	ENST00000403766	UBAC2
ENST00000586009.5	-2.40211	0.652399	10.2841	0.00134183	1	ENST00000586009	CELF4
ENST00000511945.5	-2.53949	0.232821	10.2785	0.00134588	1	ENST00000511945	PCYOX1L
ENST00000569651.1	3.29756	-3.0644	10.2707	0.00135156	1	ENST00000569651	SH2B1
ENST00000552553.5	-3.5866	-2.25751	10.2694	0.00135254	1	ENST00000552553	KIAA0430
ENST00000633811.1	-3.5866	-2.25751	10.2694	0.00135254	1	ENST00000633811
ENST00000643123.1	1.93338	1.40873	10.2679	0.00135366	1	ENST00000643123
ENST00000557907.5	2.2646	0.515858	10.2657	0.00135529	1	ENST00000557907	TLE3
ENST00000345512.7	3.59665	-0.883634	10.2607	0.00135891	1	ENST00000345512	PTPRU
ENST00000645665.1	-3.58247	-2.17421	10.2588	0.00136038	1	ENST00000645665
ENST00000524754.1	-3.3742	-3.1445	10.2581	0.00136086	1	ENST00000524754	FUT6
ENST00000474852.1	3.88712	-2.1753	10.2524	0.00136507	1	ENST00000474852	TPR
ENST00000517880.1	-3.20589	-1.25984	10.2489	0.00136765	1	ENST00000517880	CPEB4
ENST00000264221.6	0.893067	4.13024	10.2392	0.00137486	1	ENST00000264221	PAICS
ENST00000503728.1	3.15559	0.225475	10.2374	0.00137618	1	ENST00000503728	LUC7L3
ENST00000523539.5	2.7101	-2.12801	10.217	0.00139155	1	ENST00000523539	PTK2
ENST00000589558.1	3.61647	-3.13551	10.2143	0.00139354	1	ENST00000589558	BCAM
ENST00000309469.8	2.32145	0.113475	10.2121	0.00139522	1	ENST00000309469	ATG4D
ENST00000379510.4	3.67064	-1.74826	10.2096	0.0013971	1	ENST00000379510	CNKSR2
ENST00000615869.4	-2.69381	-1.20996	10.2068	0.00139922	1	ENST00000615869
ENST00000392594.7	3.60901	-1.38264	10.2041	0.00140127	1	ENST00000392594	THYN1
ENST00000366733.5	-3.40335	-2.16696	10.1868	0.00141446	1	ENST00000366733	MRPL55
ENST00000360541.9	-3.4303	-2.25402	10.1824	0.00141788	1	ENST00000360541	ETF1
ENST00000446821.5	3.56473	-1.77329	10.1771	0.00142192	1	ENST00000446821	ACTR3
ENST00000455123.5	3.11705	-2.81132	10.1732	0.001425	1	ENST00000455123	PON2
ENST00000430669.6	2.79327	-1.10815	10.1729	0.00142521	1	ENST00000430669	PTCH1
ENST00000409953.5	3.3745	-1.92099	10.1686	0.00142851	1	ENST00000409953	UBE2F
ENST00000450931.5	3.67477	-1.75876	10.1665	0.00143013	1	ENST00000450931	PMS1
ENST00000644408.1	-3.86241	-1.96628	10.1626	0.00143319	1	ENST00000644408
ENST00000428221.5	-3.67924	-1.91843	10.1552	0.00143893	1	ENST00000428221	E2F6
ENST00000396819.7	1.50514	2.04065	10.1552	0.00143895	1	ENST00000396819	LTBP4
ENST00000331029.11	-3.32616	-2.6823	10.1552	0.00143898	1	ENST00000331029	EWSR1
ENST00000639724.1	3.48972	-0.954649	10.1537	0.00144015	1	ENST00000639724
ENST00000397097.4	3.01712	-2.30809	10.1537	0.00144016	1	ENST00000397097	ZNF678
ENST00000532015.1	3.19584	-3.15191	10.1464	0.00144585	1	ENST00000532015	SULF1
ENST00000565966.5	3.08234	-1.19397	10.1393	0.00145143	1	ENST00000565966	HERPUD1
ENST00000415040.6	3.02165	0.586959	10.1392	0.00145151	1	ENST00000415040	RAB34
ENST00000225603.8	3.65566	-1.54698	10.136	0.00145405	1	ENST00000225603	CBX1
ENST00000533031.5	2.84809	-1.36153	10.1358	0.00145418	1	ENST00000533031	ZNF707
ENST00000632874.1	2.84809	-1.36153	10.1358	0.00145418	1	ENST00000632874
ENST00000368836.6	2.26752	-0.400091	10.1345	0.00145518	1	ENST00000368836	METTL10
ENST00000565507.5	-2.37449	0.425711	10.1298	0.00145894	1	ENST00000565507	SCAPER
ENST00000295571.9	-3.16137	-1.35029	10.1238	0.00146365	1	ENST00000295571	EOGT
ENST00000515435.5	-3.5147	-0.765009	10.1236	0.00146387	1	ENST00000515435	CSNK1A1
ENST00000370028.7	-2.65605	-1.4086	10.1213	0.00146562	1	ENST00000370028	ARHGAP4
ENST00000409775.7	-3.75844	-2.39747	10.1213	0.00146563	1	ENST00000409775	DFNA5
ENST00000642949.1	-3.9211	-2.12977	10.121	0.00146589	1	ENST00000642949
ENST00000446936.6	1.01957	3.51168	10.1208	0.00146602	1	ENST00000446936	CNBP
ENST00000616849.4	3.38264	-2.55584	10.1176	0.00146859	1	ENST00000616849
ENST00000617095.4	3.38264	-2.55584	10.1176	0.00146859	1	ENST00000617095
ENST00000562836.5	-3.3773	-3.03983	10.1157	0.00147011	1	ENST00000562836	CDH1
ENST00000396809.6	-3.0272	-1.44492	10.112	0.00147309	1	ENST00000396809	TMBIM1
ENST00000583901.1	-3.33088	-1.79603	10.1069	0.00147714	1	ENST00000583901	FTSJ3
ENST00000342056.6	-3.34417	-1.70627	10.1042	0.00147934	1	ENST00000342056	KCNQ5
ENST00000482227.5	3.45376	-2.6402	10.1036	0.00147981	1	ENST00000482227	CNKSR1
ENST00000497187.5	-2.75243	-0.0646469	10.101	0.00148187	1	ENST00000497187	WLS
ENST00000533070.5	-3.47553	-1.74286	10.0955	0.0014863	1	ENST00000533070	TMEM107
ENST00000463968.5	-3.2825	-2.65858	10.0857	0.00149424	1	ENST00000463968	PARP1
ENST00000392472.6	-1.3772	2.63062	10.074	0.00150377	1	ENST00000392472	MASP1
ENST00000632165.1	-2.59426	-0.989146	10.074	0.00150379	1	ENST00000632165
ENST00000454485.5	-3.71283	-1.52115	10.0706	0.00150656	1	ENST00000454485	ACHE
ENST00000367572.3	2.99041	-2.50375	10.0673	0.00150921	1	ENST00000367572	PLAGL1
ENST00000393271.6	2.15627	0.0902302	10.0655	0.00151072	1	ENST00000393271	EME1
ENST00000595193.5	1.95245	1.71195	10.0596	0.00151556	1	ENST00000595193	ZNF415
ENST00000536598.1	-3.4419	-1.78421	10.0514	0.00152231	1	ENST00000536598	OLFM3
ENST00000420646.6	-2.02176	2.05258	10.0501	0.00152336	1	ENST00000420646	SNCA
ENST00000428468.5	1.74439	1.74981	10.0418	0.00153026	1	ENST00000428468	OSBPL9
ENST00000639601.1	3.37427	-1.94638	10.0401	0.00153168	1	ENST00000639601
ENST00000511508.5	-3.42166	-2.47366	10.0389	0.00153266	1	ENST00000511508	SLIT2
ENST00000423555.6	3.29855	-3.09929	10.0351	0.00153582	1	ENST00000423555	SMARCA2
ENST00000511377.5	-1.48767	2.16742	10.0332	0.00153745	1	ENST00000511377	CTNND2
ENST00000505019.5	3.46494	-2.91627	10.0321	0.00153834	1	ENST00000505019	C4orf21
ENST00000513064.1	-2.86471	-1.61705	10.0314	0.00153892	1	ENST00000513064	CHD1
ENST00000438164.2	3.26188	-3.22644	10.0292	0.00154078	1	ENST00000438164	ZFR2
ENST00000550623.1	-3.35664	-3.19587	10.0288	0.00154112	1	ENST00000550623	TMEM117
ENST00000379077.7	-2.91816	-0.748119	10.0261	0.00154339	1	ENST00000379077	WT1
ENST00000527411.5	-2.76118	0.101942	10.0239	0.00154525	1	ENST00000527411	EPB41L2
ENST00000543873.6	3.47346	-2.50889	10.0219	0.00154686	1	ENST00000543873	STAT6
ENST00000464638.5	3.07741	-2.65198	10.0183	0.00154989	1	ENST00000464638	NAGK
ENST00000274599.9	3.5065	-1.43981	10.0174	0.00155069	1	ENST00000274599	ZNF300
ENST00000493815.5	-2.90433	0.209975	10.0135	0.00155395	1	ENST00000493815	PDLIM7
ENST00000575474.1	-3.04968	-0.965346	10.0124	0.00155493	1	ENST00000575474	RP11-542C16.2
ENST00000537814.2	1.92422	0.849792	10.0082	0.00155841	1	ENST00000537814	SLC35B2
ENST00000341400.11	-3.4657	-2.58789	9.99832	0.00156683	1	ENST00000341400	NPIPB4
ENST00000312090.10	2.98023	-0.687078	9.97949	0.00158293	1	ENST00000312090	MED16
ENST00000460095.1	-3.29664	-1.86046	9.9753	0.00158654	1	ENST00000460095	SPATS2L
ENST00000551813.1	3.51427	-2.602	9.97171	0.00158963	1	ENST00000551813	C12orf23
ENST00000453227.5	3.45372	-2.90367	9.96002	0.00159977	1	ENST00000453227	GS1-259H13.2
ENST00000513163.5	3.7457	-2.44678	9.95895	0.00160069	1	ENST00000513163	FBXL5
ENST00000520872.5	3.28799	-3.11308	9.95604	0.00160322	1	ENST00000520872	STAU2
ENST00000643549.1	-3.9222	-1.78694	9.94349	0.00161419	1	ENST00000643549
ENST00000602307.5	1.46297	2.41927	9.93496	0.00162169	1	ENST00000602307	PTPN23
ENST00000361229.8	3.28905	-1.92482	9.92775	0.00162806	1	ENST00000361229	BHLHB9
ENST00000576613.5	2.79988	-1.08166	9.92283	0.00163241	1	ENST00000576613	CTDNEP1
ENST00000548632.5	-3.34997	-3.25211	9.91877	0.00163601	1	ENST00000548632	C12orf10
ENST00000295566.8	2.8827	-2.07616	9.91041	0.00164347	1	ENST00000295566	YY1AP1
ENST00000435836.5	-2.99645	-1.62813	9.9045	0.00164875	1	ENST00000435836	ZMYND8
ENST00000535342.6	3.32276	-1.70717	9.90017	0.00165264	1	ENST00000535342	CEP112
ENST00000358129.8	-3.45047	-1.58319	9.89188	0.0016601	1	ENST00000358129	FHL2
ENST00000395094.3	-3.19867	-1.02649	9.88593	0.00166548	1	ENST00000395094	ZNF747
ENST00000490773.5	3.56274	-3.03444	9.88247	0.00166861	1	ENST00000490773	PIP5KL1
ENST00000323716.7	-1.61684	1.47805	9.85981	0.00168928	1	ENST00000323716	ARMC10
ENST00000469263.5	-3.24399	-2.71073	9.85878	0.00169023	1	ENST00000469263	SLC7A8
ENST00000589618.1	3.25299	-3.14994	9.85836	0.00169062	1	ENST00000589618	ASB16
ENST00000638947.1	2.41593	-0.330312	9.85817	0.0016908	1	ENST00000638947
ENST00000395550.6	-3.70368	-1.42733	9.8572	0.00169169	1	ENST00000395550	SLC26A6
ENST00000561086.1	2.32775	-0.203693	9.83866	0.00170882	1	ENST00000561086	IQGAP1
ENST00000522684.5	-3.33889	-3.05197	9.83171	0.00171529	1	ENST00000522684	PTK2
ENST00000467096.5	2.99211	-2.84034	9.83047	0.00171644	1	ENST00000467096	STX16
ENST00000337920.8	3.00763	-1.32247	9.82752	0.0017192	1	ENST00000337920	PHF20L1
ENST00000395451.8	-3.43418	-2.11712	9.82253	0.00172387	1	ENST00000395451	SNX24
ENST00000429973.6	2.55451	0.957053	9.82138	0.00172495	1	ENST00000429973	CACNA1G
ENST00000615845.4	-3.47644	-1.68564	9.81585	0.00173014	1	ENST00000615845
ENST00000470254.1	3.4788	-2.653	9.81247	0.00173332	1	ENST00000470254	TCF7L2
ENST00000454744.6	3.63545	-2.71364	9.8106	0.00173509	1	ENST00000454744	PLK5
ENST00000258104.7	-1.21851	2.80821	9.8076	0.00173792	1	ENST00000258104	DYSF
ENST00000428494.6	3.05085	-1.17025	9.80629	0.00173916	1	ENST00000428494	GHDC
ENST00000567987.5	3.32299	-2.37105	9.80622	0.00173923	1	ENST00000567987	INO80E
ENST00000223428.8	1.57574	1.41499	9.80401	0.00174132	1	ENST00000223428	ZNF510
ENST00000444053.5	2.93356	-2.38524	9.80297	0.0017423	1	ENST00000444053	AAMP
ENST00000623037.2	-2.58754	-0.513743	9.80202	0.0017432	1	ENST00000623037
ENST00000453551.6	2.3285	0.626839	9.79696	0.00174801	1	ENST00000453551	PUF60
ENST00000394748.5	-3.4514	-2.41324	9.79457	0.00175028	1	ENST00000394748	ABCC11
ENST00000467909.5	2.1851	0.948004	9.79416	0.00175067	1	ENST00000467909	SLC44A3
ENST00000457456.5	-1.70768	0.891015	9.79353	0.00175127	1	ENST00000457456	EIF4G1
ENST00000647459.1	-3.28421	-1.79557	9.7915	0.0017532	1	ENST00000647459
ENST00000640443.1	-1.43353	1.95581	9.7902	0.00175444	1	ENST00000640443
ENST00000538913.6	-1.96807	0.260305	9.78451	0.00175988	1	ENST00000538913	STAT6
ENST00000530173.5	-2.18864	1.6043	9.78195	0.00176233	1	ENST00000530173	NPEPPS
ENST00000476364.5	3.20936	-3.3076	9.78	0.0017642	1	ENST00000476364	PPP1R12B
ENST00000543262.5	-3.13468	-1.37359	9.77961	0.00176458	1	ENST00000543262	ME3
ENST00000625521.2	2.31605	-0.586207	9.77467	0.00176933	1	ENST00000625521
ENST00000396150.4	-2.88396	-0.864945	9.77345	0.0017705	1	ENST00000396150	ZNF586
ENST00000525768.5	-3.33692	-2.56678	9.76975	0.00177407	1	ENST00000525768	MUS81
ENST00000538475.5	3.47776	-2.47938	9.75037	0.00179286	1	ENST00000538475	USP28
ENST00000645357.1	3.01981	-2.68579	9.75004	0.00179318	1	ENST00000645357
ENST00000474446.5	2.46381	-0.423504	9.74709	0.00179606	1	ENST00000474446	DHX9
ENST00000568513.5	2.95053	-1.8514	9.74222	0.00180084	1	ENST00000568513	NTHL1
ENST00000447829.5	3.37554	-3.03143	9.74091	0.00180212	1	ENST00000447829	MLH1
ENST00000506461.1	-3.22697	-3.24072	9.7368	0.00180615	1	ENST00000506461	ELOVL6
ENST00000427072.5	3.11559	-2.79152	9.73457	0.00180835	1	ENST00000427072	AP2M1
ENST00000490368.5	3.16417	-3.16946	9.73039	0.00181246	1	ENST00000490368	DCAF8
ENST00000267996.11	-3.32318	-0.79312	9.73026	0.00181259	1	ENST00000267996	TPM1
ENST00000508540.5	-3.68063	-2.44866	9.71785	0.00182486	1	ENST00000508540	CHAD
ENST00000395911.5	1.38617	2.1019	9.71765	0.00182506	1	ENST00000395911	AURKA
ENST00000441968.5	-3.26715	-3.15292	9.71648	0.00182623	1	ENST00000441968	CCDC108
ENST00000256031.8	3.01345	0.29123	9.71629	0.00182642	1	ENST00000256031	ATP13A3
ENST00000552296.6	0.852906	4.23626	9.71165	0.00183103	1	ENST00000552296	PCBP2
ENST00000478405.1	3.16852	-1.99496	9.70297	0.00183971	1	ENST00000478405	SPIN3
ENST00000554320.1	3.66938	-2.50169	9.70285	0.00183983	1	ENST00000554320	COQ6
ENST00000314664.12	-3.12097	0.0766745	9.68974	0.001853	1	ENST00000314664	FAM21A
ENST00000512462.5	3.18522	-2.95652	9.68148	0.00186135	1	ENST00000512462	PRDM16
ENST00000526717.1	3.23391	-3.20373	9.67513	0.00186779	1	ENST00000526717	RRAS2
ENST00000595515.5	-3.94043	-1.7733	9.67341	0.00186954	1	ENST00000595515	PRKD2
ENST00000263182.7	-3.66188	-2.63523	9.66961	0.00187341	1	ENST00000263182	BBOX1
ENST00000330255.9	-3.14306	-2.68257	9.66308	0.00188009	1	ENST00000330255	DHRS7C
ENST00000370053.2	-1.51472	2.55662	9.65675	0.00188657	1	ENST00000370053	STMN3
ENST00000614496.4	-0.906622	3.93018	9.65364	0.00188977	1	ENST00000614496
ENST00000503781.7	-2.51253	-1.88715	9.65359	0.00188982	1	ENST00000503781	PIEZO2
ENST00000511908.5	2.33557	0.437673	9.65318	0.00189024	1	ENST00000511908	PPWD1
ENST00000342620.9	3.53251	-1.47477	9.65266	0.00189077	1	ENST00000342620	RGS3
ENST00000421665.6	-2.79997	-1.04506	9.6465	0.00189713	1	ENST00000421665	BAIAP3
ENST00000582117.1	-3.23515	-3.30553	9.63484	0.0019092	1	ENST00000582117	LRRC37B
ENST00000502796.5	-2.3517	-0.187059	9.63475	0.00190931	1	ENST00000502796	CDH18
ENST00000374505.6	3.13455	-2.18818	9.63364	0.00191046	1	ENST00000374505	LYPLA2
ENST00000566679.6	-2.5235	-0.597161	9.62856	0.00191575	1	ENST00000566679	CYLD
ENST00000507609.5	-3.53568	-1.19219	9.62717	0.0019172	1	ENST00000507609	CACNA1G
ENST00000559485.2	3.09361	-2.81604	9.62665	0.00191774	1	ENST00000559485	RGPD1
ENST00000295694.9	2.98897	-0.0530495	9.62404	0.00192047	1	ENST00000295694	TMEM79
ENST00000494993.1	1.71681	1.17399	9.61918	0.00192556	1	ENST00000494993	HDDC3
ENST00000309890.11	-3.4286	-1.72184	9.61895	0.0019258	1	ENST00000309890	ATP2A3
ENST00000510679.1	-3.23308	-2.78691	9.61589	0.00192901	1	ENST00000510679	SMN1
ENST00000549499.1	-3.80434	-1.58035	9.61547	0.00192945	1	ENST00000549499	FGD6
ENST00000599546.1	2.75636	-1.47949	9.61162	0.0019335	1	ENST00000599546	PLAUR
ENST00000468410.5	2.3602	0.894824	9.61156	0.00193356	1	ENST00000468410	HBP1
ENST00000640195.1	2.3602	0.894824	9.61156	0.00193356	1	ENST00000640195
ENST00000258349.8	1.80328	1.8361	9.6091	0.00193615	1	ENST00000258349	RC3H1
ENST00000611176.4	2.66774	-1.05849	9.60861	0.00193667	1	ENST00000611176
ENST00000409744.5	-3.28795	-1.9041	9.60332	0.00194226	1	ENST00000409744	DYSF
ENST00000378450.6	3.14827	-3.23272	9.60233	0.0019433	1	ENST00000378450	DCDC2
ENST00000537230.2	-3.24349	-3.00348	9.60182	0.00194384	1	ENST00000537230	TRIM25
ENST00000476686.1	2.94418	-0.78959	9.60121	0.00194449	1	ENST00000476686	FAM213B
ENST00000630249.1	2.94418	-0.78959	9.60121	0.00194449	1	ENST00000630249
ENST00000394181.6	-3.11695	-1.29365	9.60051	0.00194523	1	ENST00000394181	CLDND1
ENST00000438865.1	-3.5225	-2.34226	9.59551	0.00195054	1	ENST00000438865	THAP5
ENST00000535626.6	-3.59879	-2.44282	9.59075	0.0019556	1	ENST00000535626	BCAR1
ENST00000612838.4	-3.20687	-2.9765	9.58929	0.00195716	1	ENST00000612838
ENST00000613760.4	-3.18703	-2.45799	9.57784	0.0019694	1	ENST00000613760
ENST00000633177.1	-2.40986	0.0473491	9.5732	0.00197439	1	ENST00000633177
ENST00000360426.8	2.36272	0.448914	9.5643	0.00198398	1	ENST00000360426	STAU1
ENST00000642716.1	-3.37069	-3.1144	9.56268	0.00198573	1	ENST00000642716
ENST00000610475.4	3.24283	-2.17289	9.55868	0.00199007	1	ENST00000610475
ENST00000638399.1	3.24283	-2.17289	9.55868	0.00199007	1	ENST00000638399
ENST00000645978.1	2.32085	-1.91119	9.55325	0.00199595	1	ENST00000645978
ENST00000341485.9	0.988794	4.37143	9.55058	0.00199887	1	ENST00000341485	TPM3
ENST00000556155.5	3.06918	-2.83113	9.54744	0.00200229	1	ENST00000556155	STAT6
ENST00000552760.5	-3.72081	-2.88642	9.54499	0.00200496	1	ENST00000552760	PWP1
ENST00000456804.5	3.42093	-2.85085	9.54128	0.00200901	1	ENST00000456804	BAG6
ENST00000423989.5	3.42093	-2.85085	9.54128	0.00200901	1	ENST00000423989	BAG6
ENST00000457868.5	3.42093	-2.85085	9.54128	0.00200901	1	ENST00000457868	BAG6
ENST00000441793.5	3.42093	-2.85085	9.54128	0.00200901	1	ENST00000441793	BAG6
ENST00000396868.7	-3.62694	-0.780207	9.53689	0.00201383	1	ENST00000396868	ZNF200
ENST00000532314.5	-3.47654	-1.04242	9.52862	0.00202292	1	ENST00000532314	YPEL4
ENST00000430929.1	3.39745	-2.88695	9.52814	0.00202346	1	ENST00000430929	TNK2
ENST00000362000.9	-2.79237	-1.94355	9.52379	0.00202825	1	ENST00000362000	ASL
ENST00000273854.7	2.59193	-2.32552	9.5235	0.00202857	1	ENST00000273854	EPHA5
ENST00000451682.5	3.0704	-0.90951	9.51921	0.00203332	1	ENST00000451682	ARPC1B
ENST00000466305.5	2.87383	-0.855876	9.51309	0.00204011	1	ENST00000466305	ZNRD1
ENST00000473076.1	2.31317	-1.91945	9.51305	0.00204015	1	ENST00000473076	DHX9
ENST00000415447.5	1.49162	1.83228	9.50881	0.00204488	1	ENST00000415447	AP1B1
ENST00000254636.9	-1.32792	2.13493	9.50788	0.00204591	1	ENST00000254636	IMMT
ENST00000444611.5	-2.70559	-1.81108	9.50142	0.00205313	1	ENST00000444611	ZNF561
ENST00000381226.7	1.81136	1.21	9.49906	0.00205578	1	ENST00000381226	MIER3
ENST00000530205.5	3.48341	-1.64282	9.49626	0.00205891	1	ENST00000530205	ZBTB44
ENST00000611707.4	-2.50886	-0.00366249	9.49583	0.00205939	1	ENST00000611707
ENST00000551568.5	-1.9292	0.943657	9.49553	0.00205973	1	ENST00000551568	CPM
ENST00000466611.1	3.02072	-2.7942	9.48872	0.00206739	1	ENST00000466611	SDK1
ENST00000473130.5	2.52915	-1.24222	9.48427	0.00207241	1	ENST00000473130	RADIL
ENST00000412343.5	-3.37501	-2.50586	9.48189	0.0020751	1	ENST00000412343	UQCRC1
ENST00000637059.1	-3.6399	-2.32959	9.48171	0.0020753	1	ENST00000637059
ENST00000512193.5	-3.26611	-0.467156	9.47956	0.00207774	1	ENST00000512193	NEK1
ENST00000547026.5	-3.34761	-2.00826	9.47919	0.00207815	1	ENST00000547026	ZNF641
ENST00000310463.10	-2.62781	-0.254889	9.47818	0.0020793	1	ENST00000310463	CCDC74B
ENST00000553412.5	1.89297	1.27836	9.47181	0.00208653	1	ENST00000553412	CEP95
ENST00000466258.1	-3.21863	-2.91752	9.46287	0.00209673	1	ENST00000466258	FAM89A
ENST00000316299.9	3.02591	-0.555567	9.46039	0.00209956	1	ENST00000316299	PRKAG1
ENST00000472294.5	3.04932	-2.83963	9.46002	0.00209999	1	ENST00000472294	HLA-B
ENST00000481849.5	3.04932	-2.83963	9.46002	0.00209999	1	ENST00000481849	HLA-B
ENST00000636050.1	-0.751331	5.07579	9.45483	0.00210594	1	ENST00000636050
ENST00000393167.7	3.80048	-2.04151	9.44552	0.00211666	1	ENST00000393167	RABL2A
ENST00000535259.5	3.2113	-2.14636	9.44474	0.00211756	1	ENST00000535259	GRIN2A
ENST00000489842.1	2.61742	-1.43692	9.44055	0.00212239	1	ENST00000489842	GTF3C5
ENST00000376990.8	2.90826	-0.257516	9.43521	0.00212859	1	ENST00000376990	GFAP
ENST00000427324.5	-2.98966	-1.40314	9.43424	0.00212972	1	ENST00000427324	YME1L1
ENST00000560479.3	3.20277	-2.42231	9.43352	0.00213056	1	ENST00000560479	ATP8B4
ENST00000514344.5	3.48778	-1.97571	9.42529	0.00214013	1	ENST00000514344	CHD1
ENST00000592619.5	3.6757	-1.81188	9.42457	0.00214097	1	ENST00000592619	VMP1
ENST00000468110.5	-3.36954	-1.52874	9.42019	0.00214609	1	ENST00000468110	SYNPR
ENST00000644538.1	-3.22991	-2.00011	9.41988	0.00214645	1	ENST00000644538
ENST00000306938.8	3.23155	-0.407713	9.41538	0.00215173	1	ENST00000306938	ZNF131
ENST00000643214.1	2.87312	-1.30024	9.40842	0.00215991	1	ENST00000643214
ENST00000396709.5	1.44423	2.22858	9.40582	0.00216298	1	ENST00000396709	ZDHHC4
ENST00000523266.5	2.45983	0.259591	9.40377	0.0021654	1	ENST00000523266	DMTN
ENST00000409935.5	-3.23095	-3.09313	9.39779	0.00217247	1	ENST00000409935	IMP4
ENST00000418099.5	-3.16907	-3.02774	9.39759	0.00217271	1	ENST00000418099	NHEJ1
ENST00000542677.5	3.63341	-2.06006	9.39384	0.00217716	1	ENST00000542677	SERPINB8
ENST00000268124.9	-1.08854	3.06547	9.39282	0.00217836	1	ENST00000268124	POLG
ENST00000221363.8	-3.02668	-2.3495	9.39104	0.00218048	1	ENST00000221363	MAN2B1
ENST00000396068.6	1.23106	2.4726	9.38808	0.002184	1	ENST00000396068	ANLN
ENST00000478599.5	3.28196	-1.76989	9.38781	0.00218432	1	ENST00000478599	RGS3
ENST00000409037.6	-3.44241	-2.40735	9.3855	0.00218709	1	ENST00000409037	LRRC29
ENST00000295225.9	-1.98469	0.419918	9.38363	0.00218931	1	ENST00000295225	KCNIP3
ENST00000577376.5	3.1286	-3.2461	9.38356	0.0021894	1	ENST00000577376	FAM222B
ENST00000477551.5	3.15267	-0.855745	9.37996	0.0021937	1	ENST00000477551	EIF2A
ENST00000455220.6	-3.14667	-2.8106	9.3792	0.00219461	1	ENST00000455220	CCDC90B
ENST00000552942.5	-3.3458	-2.77195	9.37604	0.0021984	1	ENST00000552942	CCDC65
ENST00000269162.9	3.1642	-0.208719	9.37192	0.00220335	1	ENST00000269162	GNAL
ENST00000412135.6	2.82778	0.27463	9.36258	0.00221461	1	ENST00000412135	FGFR3
ENST00000442234.5	3.29152	-0.831396	9.36204	0.00221526	1	ENST00000442234	LIG4
ENST00000589454.5	-3.55265	-2.05545	9.35674	0.00222167	1	ENST00000589454	EIF3G
ENST00000495645.5	3.00381	-2.83798	9.35424	0.00222471	1	ENST00000495645	CHPF2
ENST00000350119.8	-2.2939	0.458131	9.35205	0.00222736	1	ENST00000350119	DOC2A
ENST00000531313.1	3.08264	-3.23307	9.3509	0.00222876	1	ENST00000531313	L3MBTL3
ENST00000511450.5	-3.07436	-2.71223	9.34859	0.00223157	1	ENST00000511450	TMEM167A
ENST00000535270.5	-3.18813	-2.712	9.34549	0.00223535	1	ENST00000535270	POLE
ENST00000455080.5	-3.17944	-3.0781	9.3381	0.00224438	1	ENST00000455080	TFIP11
ENST00000373950.6	2.90264	-2.90685	9.3371	0.0022456	1	ENST00000373950	EPB41L1
ENST00000612644.2	2.96094	-2.79971	9.33617	0.00224674	1	ENST00000612644
ENST00000370050.9	-3.33528	-2.44	9.33315	0.00225045	1	ENST00000370050	TMEM30A
ENST00000012134.7	0.851116	4.14512	9.33097	0.00225313	1	ENST00000012134	HIVEP2
ENST00000460231.5	-3.68368	-1.37118	9.33017	0.00225412	1	ENST00000460231	PCNP
ENST00000496077.2	3.04085	-2.96056	9.32761	0.00225727	1	ENST00000496077	GABBR1
ENST00000550164.5	3.10857	-2.76462	9.32275	0.00226327	1	ENST00000550164	SMARCC2
ENST00000409344.7	-2.10294	0.948856	9.3184	0.00226865	1	ENST00000409344	ELMOD3
ENST00000534626.6	-3.37573	-2.80826	9.31779	0.00226939	1	ENST00000534626	RECQL4
ENST00000502745.5	-2.45665	-0.681557	9.31639	0.00227113	1	ENST00000502745	IQGAP2
ENST00000509437.5	-3.19172	-3.25543	9.31353	0.00227467	1	ENST00000509437	ZCCHC10
ENST00000353632.6	2.84589	-2.59079	9.30993	0.00227915	1	ENST00000353632	NPHS1
ENST00000439701.2	3.05794	-3.28421	9.30193	0.00228912	1	ENST00000439701	IKZF1
ENST00000442944.6	-3.15707	-1.56402	9.29726	0.00229496	1	ENST00000442944	HMBS
ENST00000630689.2	-3.15707	-1.56402	9.29726	0.00229496	1	ENST00000630689
ENST00000587139.5	-3.39849	-1.92472	9.29692	0.0022954	1	ENST00000587139	KIAA1328
ENST00000592133.5	3.40006	-2.90082	9.29622	0.00229627	1	ENST00000592133	RANBP3
ENST00000355216.5	3.4445	-2.71629	9.28489	0.00231052	1	ENST00000355216	FOXN4
ENST00000262858.7	-3.33999	-1.11302	9.28229	0.00231379	1	ENST00000262858	MAMLD1
ENST00000444973.5	2.39483	-0.565614	9.28042	0.00231617	1	ENST00000444973	NEK6
ENST00000640528.1	3.24752	-2.99579	9.27436	0.00232384	1	ENST00000640528
ENST00000640402.1	3.24752	-2.99579	9.27436	0.00232384	1	ENST00000640402
ENST00000401419.7	3.52846	-1.62909	9.27009	0.00232926	1	ENST00000401419	MPST
ENST00000539474.6	-3.21466	-3.19722	9.26801	0.00233191	1	ENST00000539474	WWOX
ENST00000503053.5	3.09097	-3.34416	9.25826	0.00234436	1	ENST00000503053	CEP44
ENST00000439541.6	-1.66842	1.25272	9.25745	0.00234539	1	ENST00000439541	CBX5
ENST00000435794.5	-2.046	1.33673	9.25736	0.0023455	1	ENST00000435794	ANKHD1
ENST00000359782.8	-3.21028	-3.12726	9.25736	0.0023455	1	ENST00000359782	SIRT5
ENST00000645274.1	-3.10603	0.118658	9.25147	0.00235306	1	ENST00000645274
ENST00000380062.9	-3.61125	-1.3149	9.24589	0.00236024	1	ENST00000380062	IFT74
ENST00000434833.6	-3.70185	-1.96334	9.24453	0.002362	1	ENST00000434833	HSF4
ENST00000542287.6	-2.81652	-1.16009	9.23734	0.0023713	1	ENST00000542287	ATXN2
ENST00000352297.11	-2.28024	0.838838	9.23545	0.00237374	1	ENST00000352297	MTMR2
ENST00000498508.6	-2.61171	-0.447651	9.23486	0.00237451	1	ENST00000498508	PROX1
ENST00000370621.7	3.5466	-2.30493	9.23248	0.00237759	1	ENST00000370621	EYS
ENST00000343817.9	-2.51419	-0.318854	9.22766	0.00238387	1	ENST00000343817	RGS3
ENST00000601125.5	-3.51381	-2.51757	9.2225	0.00239059	1	ENST00000601125	DTNA
ENST00000450302.2	2.0473	1.30754	9.22215	0.00239104	1	ENST00000450302	ZNF92
ENST00000531496.5	3.2349	-1.86242	9.21536	0.00239994	1	ENST00000531496	SYTL2
ENST00000469075.5	2.95808	-0.38054	9.20743	0.00241035	1	ENST00000469075	NVL
ENST00000645630.1	-3.13505	-3.31945	9.20713	0.00241075	1	ENST00000645630
ENST00000543351.5	2.48197	1.56871	9.20646	0.00241163	1	ENST00000543351	VDAC2
ENST00000547372.5	1.76747	1.17975	9.19921	0.0024212	1	ENST00000547372	RBFOX1
ENST00000393263.7	-2.40225	-1.97939	9.19351	0.00242875	1	ENST00000393263	NAP1L1
ENST00000448450.5	-2.40858	-0.0367725	9.19107	0.00243198	1	ENST00000448450	HTATSF1
ENST00000359530.6	-2.48807	-1.7989	9.18883	0.00243496	1	ENST00000359530	ATP6V1H
ENST00000211379.9	0.895982	5.12888	9.18674	0.00243774	1	ENST00000211379	BAG6
ENST00000394439.5	1.14932	3.13557	9.18457	0.00244064	1	ENST00000394439	PDE5A
ENST00000467025.1	-3.18316	-3.21501	9.18038	0.00244623	1	ENST00000467025	TAPBP
ENST00000643335.1	-1.80149	1.27481	9.17204	0.00245741	1	ENST00000643335
ENST00000488168.5	2.19134	-0.463848	9.16668	0.00246461	1	ENST00000488168	PNCK
ENST00000544914.5	-2.39238	1.37523	9.16226	0.00247057	1	ENST00000544914	HKR1
ENST00000345306.10	2.06052	0.79501	9.15387	0.00248193	1	ENST00000345306	RAD17
ENST00000606793.3	3.54711	-2.85383	9.15187	0.00248464	1	ENST00000606793	CTD-2116N17.1
ENST00000475081.1	-2.44094	-0.0250476	9.14879	0.00248883	1	ENST00000475081	AHCYL1
ENST00000354268.8	-1.60929	2.10799	9.13851	0.00250285	1	ENST00000354268	SMARCAD1
ENST00000590444.5	-2.44148	-0.786402	9.13515	0.00250746	1	ENST00000590444	DENND1C
ENST00000532814.5	-2.91541	-2.57612	9.13393	0.00250913	1	ENST00000532814	RRAS2
ENST00000460003.4	-3.00501	-2.75689	9.13243	0.00251118	1	ENST00000460003	RGL4
ENST00000417172.5	-2.60177	0.127049	9.13114	0.00251295	1	ENST00000417172	CALD1
ENST00000573634.5	-3.03329	-2.79768	9.1252	0.00252112	1	ENST00000573634	WSCD1
ENST00000337959.8	1.01976	3.75612	9.12418	0.00252253	1	ENST00000337959	PACSIN2
ENST00000333837.8	-1.1451	3.07148	9.12361	0.00252331	1	ENST00000333837	NELL2
ENST00000621904.4	2.93039	-2.85801	9.12228	0.00252515	1	ENST00000621904
ENST00000429279.5	2.77617	-2.67799	9.12023	0.00252798	1	ENST00000429279	STK25
ENST00000585266.5	1.14325	2.87305	9.11655	0.00253307	1	ENST00000585266	GAS7
ENST00000315144.14	3.52632	-0.947111	9.10674	0.0025467	1	ENST00000315144	FLAD1
ENST00000395473.6	-3.15899	-1.83235	9.1021	0.00255316	1	ENST00000395473	LGALS9
ENST00000393637.5	-3.27116	-2.53903	9.10121	0.00255441	1	ENST00000393637	FGFR4
ENST00000462900.2	2.7571	-2.8823	9.09943	0.0025569	1	ENST00000462900	GPR89A
ENST00000422941.6	3.36105	-1.96916	9.09929	0.00255709	1	ENST00000422941	SLC7A8
ENST00000525916.1	-3.04265	-2.80779	9.09501	0.00256307	1	ENST00000525916	CCDC90B
ENST00000226578.9	2.41966	-0.67603	9.09387	0.00256468	1	ENST00000226578	MANBA
ENST00000341065.8	-3.20234	-1.71832	9.09262	0.00256643	1	ENST00000341065	SAMD11
ENST00000357573.10	-3.03626	-2.16778	9.09086	0.0025689	1	ENST00000357573	RABEP2
ENST00000548169.2	2.29789	1.71214	9.076	0.00258985	1	ENST00000548169	ATP2A2
ENST00000374436.7	2.94042	-2.87323	9.06294	0.00260842	1	ENST00000374436	EIF6
ENST00000449590.5	-2.73192	-1.22123	9.05115	0.00262529	1	ENST00000449590	PTH1R
ENST00000313049.9	-2.73192	-1.22123	9.05115	0.00262529	1	ENST00000313049	PTH1R
ENST00000487663.1	2.85183	-2.44757	9.04945	0.00262774	1	ENST00000487663	CCDC150
ENST00000644480.1	3.54436	-1.17943	9.03798	0.00264427	1	ENST00000644480
ENST00000449767.5	2.00409	0.933175	9.03692	0.00264581	1	ENST00000449767	OGDH
ENST00000412618.5	3.28595	-2.39533	9.03687	0.00264589	1	ENST00000412618	TNXB
ENST00000481871.5	3.03861	-3.15733	9.0342	0.00264975	1	ENST00000481871	DPH5
ENST00000394066.6	-3.68133	-0.963452	9.02945	0.00265664	1	ENST00000394066	KLC2
ENST00000466996.5	3.463	-2.32799	9.027	0.00266021	1	ENST00000466996	LNP1
ENST00000456676.6	2.96597	-2.85788	9.02504	0.00266306	1	ENST00000456676	MLH1
ENST00000548971.5	3.50431	-2.95534	9.0183	0.0026729	1	ENST00000548971	TARBP2
ENST00000521522.5	2.89617	-2.84869	9.01761	0.00267391	1	ENST00000521522	CEP57L1
ENST00000577440.5	3.45274	-1.82046	9.01676	0.00267515	1	ENST00000577440	SEPT4
ENST00000342193.8	2.58328	-1.02861	9.01411	0.00267904	1	ENST00000342193	COBLL1
ENST00000638978.1	2.79824	-2.94775	9.0137	0.00267963	1	ENST00000638978
ENST00000518683.5	-3.05157	-3.20314	9.00159	0.00269744	1	ENST00000518683	WWP1
ENST00000409320.7	-3.16521	-2.91508	9.00112	0.00269814	1	ENST00000409320	RPL31
ENST00000612083.4	3.02754	-3.30059	8.99714	0.00270402	1	ENST00000612083
ENST00000445667.6	2.77981	-0.902242	8.9967	0.00270468	1	ENST00000445667	USE1
ENST00000330796.9	3.09319	-0.880921	8.99392	0.00270879	1	ENST00000330796	PRMT3
ENST00000645494.1	-3.08073	-2.88936	8.99321	0.00270984	1	ENST00000645494
ENST00000397345.7	0.866986	6.61458	8.98664	0.00271961	1	ENST00000397345	NEB
ENST00000496651.5	-3.08778	-3.25526	8.98334	0.00272453	1	ENST00000496651	CCDC22
ENST00000357917.4	1.2013	2.65617	8.98187	0.00272671	1	ENST00000357917	RHOBTB1
ENST00000539642.5	-3.49012	-1.45416	8.9812	0.00272772	1	ENST00000539642	PIGB
ENST00000355969.10	-2.84284	-0.640398	8.97641	0.00273488	1	ENST00000355969	ZGPAT
ENST00000261833.11	1.66242	1.6563	8.97568	0.00273597	1	ENST00000261833	CIT
ENST00000368612.3	3.12507	-1.71805	8.97544	0.00273632	1	ENST00000368612	LRRC27
ENST00000554961.5	-3.16269	-3.19406	8.97499	0.00273699	1	ENST00000554961	PSMA6
ENST00000411578.6	-3.3853	-2.52795	8.97332	0.0027395	1	ENST00000411578	MST1R
ENST00000315660.8	3.65564	-1.63326	8.9719	0.00274164	1	ENST00000315660	TSC22D3
ENST00000465052.6	3.45419	-2.42321	8.96887	0.00274619	1	ENST00000465052	PPT2
ENST00000570231.1	-2.45953	-0.6672	8.96555	0.00275118	1	ENST00000570231	THUMPD1
ENST00000543672.5	-3.06881	-2.88989	8.96392	0.00275364	1	ENST00000543672	DCTN2
ENST00000348721.3	2.75719	-0.801137	8.96334	0.0027545	1	ENST00000348721	CISH
ENST00000547217.5	1.1408	2.84894	8.96037	0.002759	1	ENST00000547217	PACS2
ENST00000565970.5	-2.22398	0.818276	8.95847	0.00276187	1	ENST00000565970	SCAPER
ENST00000420765.5	-2.33319	0.0285618	8.95805	0.0027625	1	ENST00000420765	PPIP5K1
ENST00000336873.9	-1.15203	2.73282	8.95648	0.00276486	1	ENST00000336873	HPS4
ENST00000530330.1	3.09639	-1.98271	8.95082	0.00277345	1	ENST00000530330	SNX19
ENST00000409349.7	3.24262	-2.62548	8.94986	0.00277491	1	ENST00000409349	ANTXR1
ENST00000453295.5	-1.08413	3.29116	8.94563	0.00278134	1	ENST00000453295	OSBPL9
ENST00000258390.11	-3.4205	0.880933	8.94213	0.00278667	1	ENST00000258390	DOCK10
ENST00000647112.1	2.88415	-2.88129	8.93582	0.00279632	1	ENST00000647112
ENST00000423313.5	-2.88705	-0.671114	8.93394	0.0027992	1	ENST00000423313	KIAA0040
ENST00000294613.9	-1.44111	2.26338	8.92889	0.00280695	1	ENST00000294613	TM2D1
ENST00000573851.1	-3.00998	-3.1806	8.92767	0.00280882	1	ENST00000573851	SGSM2
ENST00000420894.6	-2.47695	0.475342	8.92588	0.00281158	1	ENST00000420894	TCP1
ENST00000449913.6	-2.14951	1.55165	8.91632	0.00282634	1	ENST00000449913	MARCH6
ENST00000433525.6	2.93036	-2.92666	8.91617	0.00282657	1	ENST00000433525	WBP2
ENST00000310594.7	1.78374	1.31714	8.91586	0.00282705	1	ENST00000310594	WNT5B
ENST00000520359.5	-3.06484	-3.09472	8.91155	0.00283373	1	ENST00000520359	ARHGEF10
ENST00000631758.1	-3.06484	-3.09472	8.91155	0.00283373	1	ENST00000631758
ENST00000468777.5	2.41416	-0.665982	8.90911	0.00283752	1	ENST00000468777	PCCB
ENST00000559733.5	2.48391	-1.41188	8.90317	0.00284676	1	ENST00000559733	BUB1B
ENST00000533703.1	2.50152	-0.0897525	8.90015	0.00285147	1	ENST00000533703	FAM111A
ENST00000529051.5	-2.72482	-2.57473	8.89624	0.00285758	1	ENST00000529051	CCDC15
ENST00000369373.9	2.77396	-0.903744	8.89513	0.00285932	1	ENST00000369373	NBPF8
ENST00000563864.5	2.95662	-1.90763	8.89311	0.00286248	1	ENST00000563864	ARHGAP11A
ENST00000373281.8	3.27856	-2.55054	8.88894	0.00286904	1	ENST00000373281	TOR2A
ENST00000580758.5	1.35547	2.10279	8.88716	0.00287183	1	ENST00000580758	NT5C
ENST00000614526.1	2.91182	-2.91216	8.88489	0.00287541	1	ENST00000614526
ENST00000371792.5	-3.11135	-2.05429	8.87845	0.00288556	1	ENST00000371792	STAU1
ENST00000572882.2	-2.91062	-2.49925	8.87509	0.00289088	1	ENST00000572882	ABCC1
ENST00000388738.7	-0.948919	3.60455	8.87193	0.00289588	1	ENST00000388738	KIAA1109
ENST00000462797.5	2.91869	-2.93114	8.86677	0.00290409	1	ENST00000462797	TRIT1
ENST00000378610.1	-1.98635	0.889516	8.86673	0.00290414	1	ENST00000378610	CDKAL1
ENST00000571564.5	2.96465	-3.18053	8.86663	0.00290431	1	ENST00000571564	SLC26A11
ENST00000536626.7	-2.0805	0.360497	8.86575	0.00290572	1	ENST00000536626	BFSP1
ENST00000598987.5	-1.1838	2.8024	8.86337	0.0029095	1	ENST00000598987	TECR
ENST00000409140.7	-3.25119	-0.38616	8.85448	0.0029237	1	ENST00000409140	SPATS2L
ENST00000484907.1	-2.37715	-0.845628	8.85397	0.00292452	1	ENST00000484907	CDC16
ENST00000643691.1	-3.02572	-2.88958	8.85318	0.00292579	1	ENST00000643691
ENST00000439278.5	2.77903	-2.89659	8.85209	0.00292753	1	ENST00000439278	NBL1
ENST00000474833.5	-3.48678	-2.65412	8.85193	0.00292779	1	ENST00000474833	PCCB
ENST00000531890.1	3.19982	-3.2591	8.85106	0.00292919	1	ENST00000531890	PPP2R1B
ENST00000420775.6	2.96437	-3.39243	8.84139	0.00294475	1	ENST00000420775	DLG2
ENST00000352041.7	-2.95814	-2.84357	8.83739	0.0029512	1	ENST00000352041	PLAT
ENST00000349157.10	-1.98155	0.602013	8.83731	0.00295135	1	ENST00000349157	PUF60
ENST00000584529.5	3.41558	-2.9914	8.83504	0.00295501	1	ENST00000584529	ACE
ENST00000381839.7	1.05608	2.85288	8.83005	0.0029631	1	ENST00000381839	GART
ENST00000480073.5	2.68572	-1.8482	8.82949	0.00296401	1	ENST00000480073	NIT2
ENST00000528958.1	-2.86469	-1.93047	8.82389	0.00297312	1	ENST00000528958	AMPD2
ENST00000461612.1	3.01919	-3.23645	8.82132	0.00297731	1	ENST00000461612	PRPF4B
ENST00000498186.5	2.53099	-1.33803	8.8152	0.00298732	1	ENST00000498186	EZH2
ENST00000475239.5	2.9646	-3.15148	8.81391	0.00298943	1	ENST00000475239	MEIS1
ENST00000534249.5	3.21943	-2.14692	8.80924	0.00299709	1	ENST00000534249	C11orf49
ENST00000399528.5	1.48739	1.83167	8.80844	0.0029984	1	ENST00000399528	BRD2
ENST00000647437.1	3.00477	-1.19694	8.80705	0.00300068	1	ENST00000647437
ENST00000480692.4	-2.79152	-1.40403	8.8041	0.00300555	1	ENST00000480692	CNPY4
ENST00000637034.1	-3.26658	-2.22402	8.79924	0.00301357	1	ENST00000637034
ENST00000393161.6	3.09527	-2.4156	8.79879	0.0030143	1	ENST00000393161	EXOC4
ENST00000521592.5	-3.3366	-2.03565	8.79625	0.0030185	1	ENST00000521592	OXR1
ENST00000504018.1	1.15974	2.774	8.7923	0.00302504	1	ENST00000504018	NREP
ENST00000444191.5	2.32811	0.0492345	8.79226	0.00302512	1	ENST00000444191	HCFC1
ENST00000581214.5	-2.32757	-1.2336	8.79046	0.0030281	1	ENST00000581214	FBXO15
ENST00000543375.5	-2.32437	-0.565761	8.78661	0.0030345	1	ENST00000543375	CADM1
ENST00000483209.5	0.91648	3.74932	8.78596	0.00303557	1	ENST00000483209	B4GALT4
ENST00000642012.1	-3.51586	-2.79573	8.78432	0.0030383	1	ENST00000642012
ENST00000511859.5	2.91301	-2.95786	8.77989	0.0030457	1	ENST00000511859	RNF4
ENST00000374166.8	-3.08174	-3.21669	8.76958	0.00306295	1	ENST00000374166	RPS6KA1
ENST00000630838.2	-3.08174	-3.21669	8.76958	0.00306295	1	ENST00000630838
ENST00000402229.5	2.80819	-1.15507	8.76306	0.00307393	1	ENST00000402229	PACSIN2
ENST00000552674.5	1.1838	2.75853	8.7629	0.0030742	1	ENST00000552674	SMARCC2
ENST00000565443.5	2.40878	0.744408	8.76209	0.00307556	1	ENST00000565443	PARP6
ENST00000508657.5	2.6963	-2.53021	8.75978	0.00307946	1	ENST00000508657	KLHL3
ENST00000590097.5	2.98557	-3.05093	8.75957	0.00307981	1	ENST00000590097	PKN1
ENST00000409659.5	2.89669	-2.95215	8.757	0.00308416	1	ENST00000409659	LRPPRC
ENST00000493506.5	-2.81236	-0.228651	8.75597	0.00308591	1	ENST00000493506	ANKRD13B
ENST00000503329.5	-3.08465	-3.24109	8.75583	0.00308613	1	ENST00000503329	AQPEP
ENST00000622588.1	-2.43363	-1.04411	8.7482	0.00309907	1	ENST00000622588
ENST00000644702.1	3.13613	-2.14174	8.74366	0.0031068	1	ENST00000644702
ENST00000552087.1	2.27937	-0.864144	8.73951	0.00311388	1	ENST00000552087	ANAPC7
ENST00000482951.6	2.74714	-1.33917	8.73946	0.00311396	1	ENST00000482951	FAM135B
ENST00000332954.8	2.79465	-2.85102	8.73902	0.00311472	1	ENST00000332954	PLEKHA7
ENST00000462803.5	-2.99114	-2.89148	8.73522	0.00312122	1	ENST00000462803	TLE4
ENST00000530500.5	2.82746	-2.88584	8.73242	0.00312602	1	ENST00000530500	ATG13
ENST00000484891.1	2.68674	-2.52449	8.72429	0.00313999	1	ENST00000484891	PSMF1
ENST00000424227.5	-3.24807	-3.06339	8.72092	0.0031458	1	ENST00000424227	MAP3K13
ENST00000615792.1	3.12192	-2.99592	8.72015	0.00314713	1	ENST00000615792
ENST00000643653.1	-1.50499	1.74955	8.71985	0.00314765	1	ENST00000643653
ENST00000508693.5	1.28061	2.61954	8.71678	0.00315294	1	ENST00000508693	LPHN3
ENST00000458204.5	1.07191	3.14614	8.71436	0.00315714	1	ENST00000458204	ELN
ENST00000281394.8	-2.83415	-0.974656	8.71121	0.00316259	1	ENST00000281394	PPP1R21
ENST00000579152.1	-3.07238	-3.19454	8.70337	0.00317623	1	ENST00000579152	RASD1
ENST00000267512.9	1.9055	0.311735	8.69005	0.00319952	1	ENST00000267512	RAB15
ENST00000444204.2	2.87074	-2.94313	8.68713	0.00320465	1	ENST00000444204	ADIPOQ
ENST00000336592.10	-2.89661	-2.98014	8.68549	0.00320754	1	ENST00000336592	CUL4B
ENST00000549814.5	3.24747	-1.66064	8.68015	0.00321694	1	ENST00000549814	NWD1
ENST00000291572.12	-0.829711	4.53528	8.67659	0.00322324	1	ENST00000291572	AGPAT3
ENST00000535325.5	3.15616	-1.39521	8.66846	0.00323764	1	ENST00000535325	FYCO1
ENST00000532427.5	-3.31632	-2.24999	8.66812	0.00323825	1	ENST00000532427	SLC44A3
ENST00000568265.1	2.83463	-2.93422	8.65969	0.00325327	1	ENST00000568265	TAF1C
ENST00000513380.1	2.86452	-2.16997	8.65485	0.00326192	1	ENST00000513380	MXD4
ENST00000539909.5	-2.95134	-2.45128	8.65479	0.00326203	1	ENST00000539909	ADK
ENST00000181796.6	-2.52149	-0.889597	8.6545	0.00326255	1	ENST00000181796	FAM107B
ENST00000539504.5	1.80886	0.523923	8.65324	0.0032648	1	ENST00000539504	SYNE1
ENST00000470258.5	2.41539	0.728363	8.65182	0.00326735	1	ENST00000470258	NHLRC3
ENST00000643534.1	3.34942	-1.70764	8.65051	0.00326971	1	ENST00000643534
ENST00000422444.1	0.930201	3.60022	8.64544	0.00327881	1	ENST00000422444	PGAP1
ENST00000456853.1	3.50742	-2.21947	8.64522	0.0032792	1	ENST00000456853	RBMS3
ENST00000629706.2	2.5687	-1.23818	8.6451	0.00327941	1	ENST00000629706
ENST00000447531.5	2.6816	0.157441	8.64405	0.00328131	1	ENST00000447531	BHLHB9
ENST00000450347.5	-3.17882	-2.60719	8.64395	0.00328149	1	ENST00000450347	TBC1D7
ENST00000460308.6	-2.86948	-1.5349	8.64271	0.00328373	1	ENST00000460308	ABCD4
ENST00000354646.6	1.79785	1.57875	8.63997	0.00328867	1	ENST00000354646	WNK3
ENST00000440472.6	-2.25	-1.0179	8.63716	0.00329374	1	ENST00000440472	SPIRE1
ENST00000639583.1	-3.03192	-3.0208	8.6345	0.00329855	1	ENST00000639583
ENST00000301686.12	1.30296	2.0078	8.63172	0.0033036	1	ENST00000301686	C16orf13
ENST00000524592.1	1.77594	1.37693	8.62695	0.00331225	1	ENST00000524592	YPEL4
ENST00000359858.8	-3.34365	-1.69279	8.61942	0.00332598	1	ENST00000359858	ZMYM1
ENST00000445560.6	-3.27309	-0.823281	8.6122	0.00333918	1	ENST00000445560	BANF1
ENST00000639916.1	2.86319	-1.9117	8.61025	0.00334276	1	ENST00000639916
ENST00000360039.8	3.33064	-0.825309	8.60897	0.00334512	1	ENST00000360039	GAL3ST4
ENST00000638968.1	-2.78452	-1.10002	8.60883	0.00334538	1	ENST00000638968
ENST00000471000.1	2.92007	-3.15357	8.60861	0.00334577	1	ENST00000471000	SUFU
ENST00000487525.5	-2.90965	-2.25287	8.60739	0.00334801	1	ENST00000487525	RAD51C
ENST00000645929.1	-0.779407	4.42474	8.60727	0.00334825	1	ENST00000645929
ENST00000541941.5	-2.28225	-2.15392	8.60652	0.00334962	1	ENST00000541941	C2orf43
ENST00000239587.9	3.04143	-3.3696	8.60233	0.00335734	1	ENST00000239587	TTLL2
ENST00000513096.1	-2.76358	-0.697082	8.59849	0.00336442	1	ENST00000513096	CARTPT
ENST00000642722.1	2.77193	-0.190721	8.59573	0.00336953	1	ENST00000642722
ENST00000533265.5	3.26827	-2.73498	8.59401	0.0033727	1	ENST00000533265	LAYN
ENST00000262963.10	3.36571	-0.614285	8.59178	0.00337685	1	ENST00000262963	PTPRS
ENST00000262265.9	2.50983	-2.58642	8.58944	0.00338119	1	ENST00000262265	PIH1D1
ENST00000496826.1	-3.26452	-1.44972	8.58799	0.00338388	1	ENST00000496826	KIAA2018
ENST00000394120.6	3.39872	-1.07256	8.58238	0.00339432	1	ENST00000394120	DYSF
ENST00000591470.5	3.29499	-2.13882	8.58185	0.00339531	1	ENST00000591470	GCDH
ENST00000373864.5	-3.48541	-2.85474	8.58119	0.00339653	1	ENST00000373864	EYA3
ENST00000522656.5	-3.06582	-2.03329	8.57875	0.00340109	1	ENST00000522656	SLC7A2
ENST00000634431.1	-1.04774	3.1297	8.57826	0.00340201	1	ENST00000634431
ENST00000382671.8	-2.35148	0.414464	8.57731	0.00340378	1	ENST00000382671	PSMD13
ENST00000248600.5	-1.83416	0.770215	8.57551	0.00340715	1	ENST00000248600	STYXL1
ENST00000591149.5	2.82342	-3.18175	8.57519	0.00340774	1	ENST00000591149	THOP1
ENST00000645533.1	-3.09058	-2.08816	8.57109	0.00341542	1	ENST00000645533
ENST00000354638.7	2.43471	-0.723858	8.5707	0.00341615	1	ENST00000354638	OCA2
ENST00000586018.5	2.20413	1.18948	8.56787	0.00342148	1	ENST00000586018	CILP2
ENST00000508588.5	-2.46723	-0.482283	8.56593	0.00342511	1	ENST00000508588	PKD2
ENST00000504492.1	-1.71286	2.3503	8.5632	0.00343027	1	ENST00000504492	MAP1B
ENST00000494857.5	1.59456	2.12376	8.55511	0.00344553	1	ENST00000494857	SLC7A2
ENST00000382599.8	2.58467	-0.734836	8.55238	0.00345071	1	ENST00000382599	PPP2R2C
ENST00000535822.5	2.41088	-0.834861	8.55233	0.00345081	1	ENST00000535822	ZNF133
ENST00000618612.4	1.25816	3.27527	8.55111	0.00345312	1	ENST00000618612
ENST00000530656.5	-3.40691	-2.5442	8.54675	0.00346139	1	ENST00000530656	PRDM11
ENST00000366937.5	3.15112	-1.08274	8.543	0.00346854	1	ENST00000366937	ESRRG
ENST00000533391.5	-3.3288	-2.93621	8.54232	0.00346982	1	ENST00000533391	PITPNM1
ENST00000484488.5	-2.60808	-1.8504	8.53625	0.00348141	1	ENST00000484488	PSMA7
ENST00000354296.9	3.11151	-2.31377	8.53557	0.00348272	1	ENST00000354296	WASH3P
ENST00000562145.1	3.06241	-2.88853	8.52547	0.00350211	1	ENST00000562145	FA2H
ENST00000523864.5	3.36658	-0.895729	8.52376	0.0035054	1	ENST00000523864	STARD8
ENST00000616026.4	3.34345	-1.94613	8.52004	0.00351256	1	ENST00000616026
ENST00000439118.2	-3.27057	-3.10252	8.51818	0.00351616	1	ENST00000439118	ITPRIPL1
ENST00000526732.5	-3.35302	-1.01013	8.51812	0.00351627	1	ENST00000526732	GANAB
ENST00000553938.5	-2.71812	-1.69943	8.51487	0.00352256	1	ENST00000553938	SPTB
ENST00000379300.7	3.50292	-1.19251	8.51456	0.00352315	1	ENST00000379300	TBC1D7
ENST00000358334.9	-3.45436	-1.4783	8.51164	0.00352882	1	ENST00000358334	MYOF
ENST00000287507.7	-3.03053	-3.07901	8.50946	0.00353306	1	ENST00000287507	BCKDK
ENST00000513078.1	3.23444	-3.10874	8.50673	0.00353836	1	ENST00000513078	SPEF2
ENST00000542156.5	-2.40424	-1.04185	8.49634	0.00355862	1	ENST00000542156	MTMR1
ENST00000395205.6	1.47161	1.9674	8.49482	0.00356159	1	ENST00000395205	BBS4
ENST00000302362.10	3.1246	-1.55668	8.49466	0.00356191	1	ENST00000302362	COPRS
ENST00000484320.6	-1.98634	1.53107	8.49411	0.00356297	1	ENST00000484320	SSR2
ENST00000530664.5	-2.56197	-0.378476	8.48936	0.00357229	1	ENST00000530664	FDFT1
ENST00000640178.1	-3.20715	-2.21476	8.48864	0.00357371	1	ENST00000640178
ENST00000262539.7	-3.34617	-1.44674	8.48527	0.00358034	1	ENST00000262539	PTPN3
ENST00000305572.12	3.46813	-2.61409	8.48209	0.0035866	1	ENST00000305572	NPNT
ENST00000503252.1	2.32369	0.0976346	8.48203	0.00358672	1	ENST00000503252	LPCAT1
ENST00000626080.1	2.32369	0.0976346	8.48203	0.00358672	1	ENST00000626080
ENST00000522140.1	-2.93586	-3.23914	8.48125	0.00358825	1	ENST00000522140	WWC1
ENST00000576151.1	3.07678	-2.46602	8.48008	0.00359057	1	ENST00000576151	SLC38A10
ENST00000395098.5	3.11437	-2.31301	8.4799	0.00359092	1	ENST00000395098	VPS26A
ENST00000436978.5	-1.98561	1.29126	8.47832	0.00359404	1	ENST00000436978	PTPN13
ENST00000339677.10	-2.94257	-3.01133	8.47774	0.00359518	1	ENST00000339677	POLDIP3
ENST00000410016.5	2.77994	-2.94064	8.47704	0.00359656	1	ENST00000410016	HOXD3
ENST00000473163.2	-2.9769	-2.92296	8.47554	0.00359953	1	ENST00000473163	AMT
ENST00000320139.5	2.9928	-3.17917	8.4624	0.00362564	1	ENST00000320139	PMF1-BGLAP
ENST00000618262.4	-1.27491	2.50764	8.45996	0.0036305	1	ENST00000618262
ENST00000355527.7	0.799083	4.25897	8.45553	0.00363935	1	ENST00000355527	DHCR7
ENST00000549287.1	3.17604	-2.80314	8.45493	0.00364055	1	ENST00000549287	TMEM106C
ENST00000336126.5	2.55926	-2.75169	8.45203	0.00364635	1	ENST00000336126	PCGF5
ENST00000647044.1	3.51436	-2.07908	8.45067	0.00364909	1	ENST00000647044
ENST00000491800.3	-3.18425	-1.61262	8.4502	0.00365004	1	ENST00000491800	AMT
ENST00000440435.2	2.92655	-3.2551	8.4498	0.00365084	1	ENST00000440435	MED6
ENST00000542343.5	3.09618	-2.53024	8.44707	0.00365633	1	ENST00000542343	SAP30BP
ENST00000489752.1	-3.02955	-3.2511	8.44655	0.00365737	1	ENST00000489752	LNP1
ENST00000391795.7	-2.45207	-1.0522	8.44649	0.00365748	1	ENST00000391795	ZNF615
ENST00000370058.7	-2.63065	-1.53942	8.43896	0.00367267	1	ENST00000370058	L1CAM
ENST00000486404.5	2.90996	-3.09997	8.43866	0.00367327	1	ENST00000486404	CHMP3
ENST00000551525.5	3.34266	-3.00477	8.43678	0.00367706	1	ENST00000551525	PTPRB
ENST00000610452.1	3.20294	-2.47285	8.43636	0.00367791	1	ENST00000610452
ENST00000472019.5	-3.09021	-2.05966	8.43448	0.00368173	1	ENST00000472019	DNAJB2
ENST00000394553.5	-2.23654	0.839349	8.43444	0.00368179	1	ENST00000394553	PDE8A
ENST00000439709.5	-2.98118	-2.46174	8.43208	0.00368658	1	ENST00000439709	ALS2CR12
ENST00000462843.2	-2.95443	-3.44736	8.4242	0.00370259	1	ENST00000462843	TXNRD2
ENST00000480865.5	-1.97638	0.0965948	8.42117	0.00370878	1	ENST00000480865	ACAA1
ENST00000634418.1	-1.12094	2.93798	8.42039	0.00371035	1	ENST00000634418
ENST00000369698.5	2.83355	-3.13739	8.41964	0.00371189	1	ENST00000369698	SORCS1
ENST00000352127.11	3.05247	-2.31998	8.39306	0.00376656	1	ENST00000352127	XRCC3
ENST00000412802.5	2.72774	-2.9329	8.38951	0.00377392	1	ENST00000412802	CSNK2B
ENST00000383427.6	2.72774	-2.9329	8.38951	0.00377392	1	ENST00000383427	CSNK2B
ENST00000447335.6	2.89683	-3.15888	8.3871	0.00377893	1	ENST00000447335	MPP4
ENST00000532504.5	1.82953	0.90266	8.38599	0.00378125	1	ENST00000532504	PPFIA1
ENST00000592943.5	-2.87035	-1.85512	8.38336	0.00378672	1	ENST00000592943	MED16
ENST00000481886.5	-3.42169	-1.47969	8.37982	0.0037941	1	ENST00000481886	ADC
ENST00000642728.1	2.91675	-3.14579	8.37571	0.00380269	1	ENST00000642728
ENST00000511473.5	3.70116	-0.780337	8.37486	0.00380448	1	ENST00000511473	GNB2L1
ENST00000292450.8	-1.79833	1.08598	8.3651	0.00382496	1	ENST00000292450	ZSCAN21
ENST00000637080.1	2.80725	-3.00199	8.36473	0.00382574	1	ENST00000637080
ENST00000311734.6	2.70044	-3.20391	8.36286	0.00382968	1	ENST00000311734	IL1RL1
ENST00000464406.5	2.8838	-2.12239	8.35874	0.00383836	1	ENST00000464406	IL17RC
ENST00000542180.5	3.48008	-2.67999	8.35415	0.00384808	1	ENST00000542180	SUPT20H
ENST00000491799.5	2.72917	-2.9356	8.35405	0.00384829	1	ENST00000491799	APEH
ENST00000415816.6	-3.212	-1.07626	8.35309	0.00385032	1	ENST00000415816	IFI35
ENST00000510866.5	-2.11052	1.30169	8.34101	0.00387601	1	ENST00000510866	KDM3B
ENST00000450863.6	-2.5788	-0.847557	8.33887	0.00388057	1	ENST00000450863	GOLGA4
ENST00000536979.1	-3.02513	-2.81052	8.3388	0.00388072	1	ENST00000536979	TAOK3
ENST00000455322.6	-1.91563	1.23082	8.33822	0.00388196	1	ENST00000455322	CLASP1
ENST00000471180.5	2.87571	-1.90143	8.33641	0.00388584	1	ENST00000471180	GLYCTK
ENST00000419673.6	-1.34746	2.28774	8.3352	0.00388843	1	ENST00000419673	ARHGAP28
ENST00000562664.5	-1.89135	0.332454	8.33317	0.00389277	1	ENST00000562664	PPP4C
ENST00000426022.6	-2.89363	-3.40104	8.32798	0.00390391	1	ENST00000426022	NEK11
ENST00000326965.7	2.56282	-1.90785	8.32758	0.00390476	1	ENST00000326965	TAGAP
ENST00000561725.5	-2.30808	-2.18733	8.32688	0.00390627	1	ENST00000561725	ULK3
ENST00000424009.6	-1.19807	2.60558	8.32422	0.00391199	1	ENST00000424009	KAT7
ENST00000413852.5	-2.75712	-2.59098	8.32164	0.00391755	1	ENST00000413852	SEMA3F
ENST00000558544.5	1.55917	2.8664	8.31984	0.00392144	1	ENST00000558544	TPM1
ENST00000526599.1	-2.94943	-3.37117	8.31509	0.00393171	1	ENST00000526599	CHRNA10
ENST00000551542.3	-3.07472	-2.20292	8.31266	0.00393697	1	ENST00000551542	COL11A2
ENST00000431068.5	-1.94865	0.91489	8.31097	0.00394064	1	ENST00000431068	GNB2
ENST00000435365.5	2.77569	-3.32517	8.31071	0.00394119	1	ENST00000435365	CYP11A1
ENST00000539560.5	2.48087	-0.200106	8.30623	0.00395094	1	ENST00000539560	ELP2
ENST00000623782.3	2.85551	-1.28523	8.30536	0.00395282	1	ENST00000623782
ENST00000464284.1	2.81951	-3.3341	8.30337	0.00395715	1	ENST00000464284	NOS1AP
ENST00000522886.5	3.09429	-2.18774	8.30319	0.00395755	1	ENST00000522886	ADD2
ENST00000361034.7	1.96481	-2.24948	8.29907	0.00396654	1	ENST00000361034	GRAMD4
ENST00000635239.1	2.33107	0.379641	8.29631	0.00397257	1	ENST00000635239
ENST00000645334.1	1.04063	2.75276	8.2938	0.00397806	1	ENST00000645334
ENST00000646439.1	-2.97847	-3.25205	8.2937	0.00397829	1	ENST00000646439
ENST00000520305.5	2.4665	-2.55412	8.29233	0.00398128	1	ENST00000520305	MPP2
ENST00000409297.1	-3.29659	-2.33885	8.2922	0.00398158	1	ENST00000409297	ASB1
ENST00000396894.8	-2.98678	-1.55404	8.27938	0.00400978	1	ENST00000396894	FTSJ1
ENST00000589222.5	-3.08624	-0.894956	8.27738	0.00401419	1	ENST00000589222	BCAS3
ENST00000615790.4	0.95424	3.96082	8.27521	0.00401901	1	ENST00000615790
ENST00000448616.5	1.66982	1.08053	8.27143	0.00402738	1	ENST00000448616	FIBCD1
ENST00000466274.1	1.61043	1.29658	8.26796	0.00403509	1	ENST00000466274	NCL
ENST00000521116.5	2.76619	-3.01752	8.2671	0.004037	1	ENST00000521116	HNRNPH1
ENST00000401395.1	-2.3021	0.575268	8.26542	0.00404074	1	ENST00000401395	KIAA1671
ENST00000457953.6	2.79043	-3.03088	8.26527	0.00404106	1	ENST00000457953	KCNMA1
ENST00000621218.4	2.08918	-2.22216	8.26339	0.00404525	1	ENST00000621218
ENST00000478553.1	-2.60154	0.334924	8.26134	0.00404982	1	ENST00000478553	RASSF2
ENST00000613758.4	-1.09059	2.48433	8.26052	0.00405164	1	ENST00000613758
ENST00000405300.5	2.75779	-2.94734	8.25687	0.00405981	1	ENST00000405300	INPP5J
ENST00000442594.6	2.81233	-3.01001	8.25585	0.0040621	1	ENST00000442594	PLD5
ENST00000379068.7	-0.931595	3.24388	8.25513	0.00406369	1	ENST00000379068	POLA1
ENST00000544257.5	2.52967	-0.126057	8.25512	0.00406372	1	ENST00000544257	RIMKLB
ENST00000421600.2	3.221	-2.97326	8.25466	0.00406475	1	ENST00000421600	PPT2-EGFL8
ENST00000480651.1	3.36734	-2.70121	8.25215	0.00407037	1	ENST00000480651	KIAA1109
ENST00000377046.7	2.06994	-2.22781	8.25053	0.00407401	1	ENST00000377046	KAT5
ENST00000349321.7	2.74136	-2.98321	8.24604	0.00408411	1	ENST00000349321	ART3
ENST00000540746.6	-3.52951	-1.78667	8.24505	0.00408633	1	ENST00000540746	LSM14A
ENST00000568369.5	1.81011	0.391318	8.24472	0.00408708	1	ENST00000568369	FANCA
ENST00000412505.6	3.09775	-1.32799	8.24424	0.00408816	1	ENST00000412505	ARL6IP4
ENST00000555008.5	2.88156	-3.15445	8.23745	0.00410347	1	ENST00000555008	TEP1
ENST00000594991.5	-2.21003	0.147164	8.23722	0.004104	1	ENST00000594991	SLC1A5
ENST00000614610.2	2.31847	-2.48832	8.23399	0.0041113	1	ENST00000614610
ENST00000374763.6	-3.35102	-2.43222	8.2329	0.00411377	1	ENST00000374763	RAP1GAP
ENST00000368661.7	3.10136	-1.99156	8.23217	0.00411542	1	ENST00000368661	SLC27A3
ENST00000470973.1	3.28468	-0.582813	8.23068	0.00411881	1	ENST00000470973	GLO1
ENST00000531196.5	3.08383	-0.588386	8.23046	0.00411932	1	ENST00000531196	FGFR1
ENST00000392753.7	-2.54289	-2.09256	8.2292	0.00412217	1	ENST00000392753	RBMS1
ENST00000456259.5	-2.82521	-2.93201	8.22441	0.00413306	1	ENST00000456259	PREB
ENST00000424267.6	-2.68067	-1.34422	8.21906	0.00414527	1	ENST00000424267	LGI3
ENST00000505998.5	-2.93075	-2.05382	8.21491	0.00415476	1	ENST00000505998	NIPBL
ENST00000517599.5	-1.70189	1.37662	8.21474	0.00415516	1	ENST00000517599	NDRG1
ENST00000318282.9	2.56127	-1.01778	8.21209	0.00416122	1	ENST00000318282	MKL2
ENST00000347343.6	-2.0218	0.564785	8.21043	0.00416503	1	ENST00000347343	AURKA
ENST00000490717.5	2.71676	-2.97166	8.21	0.00416601	1	ENST00000490717	TSN
ENST00000602482.5	2.75415	-3.0206	8.20436	0.00417899	1	ENST00000602482	JKAMP
ENST00000646147.1	-0.973463	3.32524	8.20264	0.00418295	1	ENST00000646147
ENST00000336984.6	-1.43016	2.07022	8.19773	0.00419429	1	ENST00000336984	AGPAT1
ENST00000505733.5	3.25214	-2.45436	8.19517	0.0042002	1	ENST00000505733	CDK10
ENST00000596655.1	3.10019	-2.07298	8.1845	0.00422499	1	ENST00000596655	C19orf48
ENST00000373705.1	-3.08485	-2.86815	8.18255	0.00422952	1	ENST00000373705	HCRTR1
ENST00000639900.1	-3.25276	-2.17965	8.18238	0.00422992	1	ENST00000639900
ENST00000643119.1	-3.42149	-1.01418	8.18039	0.00423457	1	ENST00000643119
ENST00000380736.5	3.09349	-2.10609	8.17922	0.00423731	1	ENST00000380736	ARHGAP6
ENST00000368131.8	0.727793	4.58248	8.17823	0.0042396	1	ENST00000368131	IFI16
ENST00000245382.6	2.09438	-0.84545	8.16736	0.00426509	1	ENST00000245382	C17orf53
ENST00000549595.5	-2.30983	0.0785027	8.16713	0.00426563	1	ENST00000549595	SENP1
ENST00000445792.7	-2.07374	-0.237274	8.16631	0.00426756	1	ENST00000445792	PPP2R3B
ENST00000541150.5	2.85085	-0.374154	8.16311	0.00427509	1	ENST00000541150	CEP57
ENST00000464308.1	3.04505	-2.25754	8.1623	0.00427701	1	ENST00000464308	POLR2M
ENST00000645033.1	3.19323	-1.75574	8.16137	0.00427919	1	ENST00000645033
ENST00000571409.1	2.82737	-0.952719	8.15983	0.00428283	1	ENST00000571409	CTDNEP1
ENST00000554429.5	1.57067	1.09921	8.15704	0.00428944	1	ENST00000554429	PRPF39
ENST00000568406.1	3.25857	-2.94893	8.15469	0.004295	1	ENST00000568406	C1orf228
ENST00000512332.5	2.54164	-0.587288	8.15266	0.00429981	1	ENST00000512332	CPNE4
ENST00000368653.7	0.670286	5.11732	8.14628	0.00431495	1	ENST00000368653	MKI67
ENST00000397443.6	0.913506	3.55842	8.1456	0.00431658	1	ENST00000397443	CPNE1
ENST00000612651.4	-1.59959	0.983093	8.1452	0.00431754	1	ENST00000612651
ENST00000344849.4	-2.12488	-0.531865	8.14494	0.00431814	1	ENST00000344849	ENG
ENST00000439086.2	-2.75305	-2.24735	8.14492	0.0043182	1	ENST00000439086	ZFR2
ENST00000313777.8	2.15486	0.893814	8.14385	0.00432075	1	ENST00000313777	FUZ
ENST00000485803.5	-2.84425	-0.896233	8.14273	0.00432341	1	ENST00000485803	FHL3
ENST00000639300.1	2.97452	-0.802445	8.14219	0.0043247	1	ENST00000639300
ENST00000473608.1	3.32429	-2.42824	8.14004	0.00432982	1	ENST00000473608	RAB5A
ENST00000360839.6	1.87508	1.6526	8.13909	0.0043321	1	ENST00000360839	ANKHD1
ENST00000360868.7	2.41255	-0.260903	8.12982	0.00435431	1	ENST00000360868	NOL8
ENST00000344746.8	-2.97484	-3.36892	8.12755	0.00435975	1	ENST00000344746	RPL10
ENST00000533700.5	-2.83667	-3.34457	8.12707	0.00436092	1	ENST00000533700	IL10RA
ENST00000368272.4	-3.02105	-1.82319	8.12663	0.00436197	1	ENST00000368272	BGLAP
ENST00000412074.6	2.91033	-1.94687	8.12414	0.00436796	1	ENST00000412074	CHRNB4
ENST00000402746.5	2.87542	-1.12845	8.12394	0.00436846	1	ENST00000402746	MAD1L1
ENST00000358556.8	-0.942661	3.55313	8.12383	0.00436871	1	ENST00000358556	EDNRA
ENST00000404103.7	2.06071	-2.26695	8.12352	0.00436946	1	ENST00000404103	DTNB
ENST00000317677.9	-0.793252	4.48277	8.12187	0.00437343	1	ENST00000317677	CPNE1
ENST00000584600.5	3.00256	-1.80141	8.12058	0.00437657	1	ENST00000584600	STRA13
ENST00000358729.8	-2.59085	-0.190491	8.12049	0.00437678	1	ENST00000358729	AMPD2
ENST00000463897.1	2.88738	-2.66013	8.11827	0.00438214	1	ENST00000463897	TESK1
ENST00000379188.7	-1.42521	1.3573	8.11636	0.00438674	1	ENST00000379188	ZFX
ENST00000361723.7	-3.27872	-1.68651	8.11586	0.00438797	1	ENST00000361723	FAM111A
ENST00000483302.5	-2.90758	-2.22953	8.1152	0.00438956	1	ENST00000483302	LRSAM1
ENST00000374870.8	-1.49493	1.39912	8.11336	0.00439402	1	ENST00000374870	ARHGEF9
ENST00000375445.7	-2.65304	-2.91304	8.10678	0.00440999	1	ENST00000375445	BUD13
ENST00000558863.5	-2.92006	-3.29825	8.10548	0.00441316	1	ENST00000558863	ZEB1
ENST00000248923.8	3.41258	-2.56028	8.09945	0.00442787	1	ENST00000248923	GGT1
ENST00000450102.6	2.78863	-1.72522	8.0935	0.00444243	1	ENST00000450102	SCN5A
ENST00000611443.4	-2.15921	-2.18657	8.09079	0.00444907	1	ENST00000611443
ENST00000298649.8	-0.760032	4.18535	8.08985	0.00445139	1	ENST00000298649	HK1
ENST00000405481.8	2.81144	-2.69803	8.08846	0.00445479	1	ENST00000405481	PYCR1
ENST00000639715.1	2.54543	0.900349	8.08833	0.00445512	1	ENST00000639715
ENST00000508001.1	3.05658	-3.18381	8.08287	0.00446856	1	ENST00000508001	PRIMPOL
ENST00000419308.6	-2.72475	-3.07713	8.08005	0.00447551	1	ENST00000419308	FOXA2
ENST00000380034.7	-1.22379	2.33311	8.0757	0.00448629	1	ENST00000380034	TRIM5
ENST00000542278.6	-3.27083	-2.20184	8.07322	0.00449242	1	ENST00000542278	PIGA
ENST00000621119.4	-2.71601	-0.207833	8.07254	0.00449411	1	ENST00000621119
ENST00000409688.1	2.36273	-0.848	8.07133	0.00449712	1	ENST00000409688	MTURN
ENST00000314557.10	2.81074	-3.27912	8.07012	0.00450011	1	ENST00000314557	MITF
ENST00000433727.5	2.86496	-1.38616	8.06856	0.004504	1	ENST00000433727	BET1
ENST00000614012.4	2.57152	-0.611563	8.06724	0.00450728	1	ENST00000614012
ENST00000406772.5	-2.80049	-0.888128	8.06708	0.00450767	1	ENST00000406772	GGA1
ENST00000355635.7	2.04189	-2.22841	8.06652	0.00450905	1	ENST00000355635	KCNQ5
ENST00000393796.4	-3.39267	-2.68641	8.06555	0.00451148	1	ENST00000393796	PPAN-P2RY11
ENST00000460371.5	2.25578	0.326275	8.06291	0.00451806	1	ENST00000460371	ARL13B
ENST00000404922.7	2.62263	-3.10022	8.06206	0.00452018	1	ENST00000404922	FBLN2
ENST00000443981.5	-2.82844	-2.99473	8.06192	0.00452052	1	ENST00000443981	PTPRN
ENST00000524918.5	-3.44471	-1.92596	8.06	0.00452533	1	ENST00000524918	PARP10
ENST00000475322.1	-2.81618	-3.1248	8.05552	0.00453653	1	ENST00000475322	ATP6V1A
ENST00000614705.4	-3.11001	-2.92394	8.04828	0.00455468	1	ENST00000614705
ENST00000450067.6	2.48453	0.195936	8.04612	0.00456012	1	ENST00000450067	ANKS3
ENST00000487942.1	-3.35315	-3.0339	8.04352	0.00456666	1	ENST00000487942	SCAP
ENST00000373685.1	1.72384	0.897478	8.04328	0.00456728	1	ENST00000373685	C6orf89
ENST00000483892.5	-2.84983	-3.07942	8.04273	0.00456867	1	ENST00000483892	ZNF398
ENST00000508921.7	-2.03321	0.781787	8.04181	0.00457099	1	ENST00000508921	SRSF2
ENST00000571436.5	-2.90365	-1.5296	8.0414	0.00457201	1	ENST00000571436	ZZEF1
ENST00000497104.5	2.54055	-2.70102	8.04119	0.00457254	1	ENST00000497104	EHMT2
ENST00000421503.6	1.30358	1.94737	8.02962	0.00460184	1	ENST00000421503	CCDC117
ENST00000372006.5	2.77516	-1.50098	8.02866	0.00460428	1	ENST00000372006	PIK3R3
ENST00000518421.5	-1.14492	3.00043	8.02215	0.00462087	1	ENST00000518421	AP3M2
ENST00000612382.4	1.03826	2.80255	8.02087	0.00462413	1	ENST00000612382
ENST00000371725.7	-3.25841	-1.75846	8.01886	0.00462928	1	ENST00000371725	SDCCAG3
ENST00000272972.7	-2.62339	-0.80571	8.01885	0.00462929	1	ENST00000272972	ANKMY1
ENST00000563130.5	2.67732	-0.823297	8.01866	0.00462979	1	ENST00000563130	CNOT1
ENST00000469584.5	2.68718	-1.07211	8.01831	0.00463068	1	ENST00000469584	THOC7
ENST00000309865.11	-1.15175	2.38463	8.01665	0.00463493	1	ENST00000309865	SMG1P1
ENST00000621379.4	1.77163	0.822753	8.01641	0.00463553	1	ENST00000621379
ENST00000645172.1	-3.03305	-1.31314	8.0159	0.00463685	1	ENST00000645172
ENST00000326431.3	-2.42476	-0.86462	8.01586	0.00463695	1	ENST00000326431	TMIE
ENST00000357544.7	-3.07677	-1.43921	8.0152	0.00463863	1	ENST00000357544	GPR64
ENST00000371132.8	1.02384	2.96333	8.01465	0.00464005	1	ENST00000371132	STX16
ENST00000462666.5	2.81439	-3.30827	8.01413	0.00464138	1	ENST00000462666	PLSCR1
ENST00000538955.5	-2.50449	-1.2551	8.01299	0.0046443	1	ENST00000538955	TMPRSS5
ENST00000642412.1	2.79502	-3.36196	8.01029	0.00465123	1	ENST00000642412
ENST00000262605.8	-0.853983	3.99411	8.0102	0.00465147	1	ENST00000262605	TTPAL
ENST00000432508.3	-2.83811	-3.31506	8.00422	0.00466685	1	ENST00000432508	MTG1
ENST00000615316.1	-3.41382	-2.70075	7.99294	0.00469602	1	ENST00000615316
ENST00000615806.4	-1.08856	2.81349	7.99221	0.00469791	1	ENST00000615806
ENST00000433566.8	-2.20362	0.311415	7.99182	0.00469891	1	ENST00000433566	XPO7
ENST00000479298.5	2.09368	-0.133661	7.98691	0.00471168	1	ENST00000479298	ARMCX3
ENST00000609117.5	1.18349	2.24735	7.98498	0.00471671	1	ENST00000609117	SYT6
ENST00000513348.5	-3.31782	-2.62294	7.98365	0.00472017	1	ENST00000513348	DCTD
ENST00000450966.5	-2.0712	1.31557	7.98303	0.00472179	1	ENST00000450966	USP40
ENST00000300880.11	1.6886	1.10182	7.98156	0.00472563	1	ENST00000300880	BBC3
ENST00000441787.5	-3.38394	-2.39154	7.97783	0.00473537	1	ENST00000441787	PRDM15
ENST00000404744.1	-2.72728	-2.90221	7.97457	0.00474391	1	ENST00000404744	CDPF1
ENST00000262410.9	-2.91227	-1.67969	7.9718	0.00475118	1	ENST00000262410	MAPT
ENST00000645010.1	2.05301	0.146083	7.95763	0.0047885	1	ENST00000645010
ENST00000366940.6	2.77363	-0.459742	7.95701	0.00479016	1	ENST00000366940	ESRRG
ENST00000429148.6	2.64157	-3.0091	7.95675	0.00479085	1	ENST00000429148	ARFIP1
ENST00000481102.5	-2.94577	-1.83794	7.95646	0.0047916	1	ENST00000481102	SSX2IP
ENST00000426672.6	3.06051	-2.80808	7.95598	0.00479287	1	ENST00000426672	DYRK1A
ENST00000542128.5	1.60701	1.86701	7.95497	0.00479555	1	ENST00000542128	KDM3A
ENST00000487632.5	-2.50771	-0.942881	7.95427	0.0047974	1	ENST00000487632	NPRL2
ENST00000636992.1	-2.82951	-1.51847	7.95173	0.00480413	1	ENST00000636992
ENST00000597706.5	-2.79304	-3.02113	7.95147	0.00480484	1	ENST00000597706	GPR108
ENST00000512019.1	-2.04554	-0.32735	7.94679	0.00481727	1	ENST00000512019	SMAD1
ENST00000376410.6	2.36289	0.564906	7.94512	0.00482172	1	ENST00000376410	ARHGAP21
ENST00000418356.1	3.2042	-2.95348	7.94386	0.00482509	1	ENST00000418356	CYP2E1
ENST00000473980.5	-3.1091	-2.51507	7.94299	0.0048274	1	ENST00000473980	STK33
ENST00000263650.11	1.34576	1.96577	7.94227	0.00482933	1	ENST00000263650	OSBPL5
ENST00000528249.5	2.02623	-2.30696	7.9411	0.00483243	1	ENST00000528249	NPIPB5
ENST00000339298.2	1.32782	1.96486	7.94076	0.00483335	1	ENST00000339298	SOCS4
ENST00000378255.5	2.82363	-1.53899	7.93268	0.00485498	1	ENST00000378255	DCLRE1C
ENST00000487947.6	2.6591	-3.02743	7.93193	0.004857	1	ENST00000487947	PDCD10
ENST00000629665.2	3.16705	-1.66321	7.93046	0.00486095	1	ENST00000629665
ENST00000646625.1	-2.41737	-0.109264	7.93003	0.00486211	1	ENST00000646625
ENST00000352241.8	2.55447	0.420338	7.9263	0.00487212	1	ENST00000352241	MITF
ENST00000414678.7	0.961713	3.14028	7.92502	0.00487557	1	ENST00000414678	ARID1B
ENST00000409317.5	-0.742897	5.06571	7.9248	0.00487618	1	ENST00000409317	DYNC1I2
ENST00000377885.6	2.04634	-2.20112	7.92425	0.00487767	1	ENST00000377885	RNF38
ENST00000641996.1	3.20493	-1.82665	7.91504	0.00490255	1	ENST00000641996
ENST00000428740.5	2.13567	-0.0839503	7.91145	0.00491229	1	ENST00000428740	IMP4
ENST00000586125.2	3.34928	-0.452813	7.91048	0.00491493	1	ENST00000586125	GFAP
ENST00000639850.1	-1.42095	1.90938	7.91045	0.004915	1	ENST00000639850
ENST00000392727.7	1.30659	1.82461	7.90894	0.00491911	1	ENST00000392727	MVK
ENST00000582829.6	-3.13286	-2.21829	7.90855	0.00492018	1	ENST00000582829	TP53I13
ENST00000484530.5	-2.76311	-3.01468	7.90207	0.00493782	1	ENST00000484530	ERC2
ENST00000400131.5	-2.83544	-3.07316	7.90074	0.00494146	1	ENST00000400131	CHODL
ENST00000398339.5	-2.78895	-0.615415	7.89833	0.00494804	1	ENST00000398339	TCF4
ENST00000420959.6	-0.777718	4.14058	7.89444	0.00495869	1	ENST00000420959	CORO1C
ENST00000308511.8	2.66635	-3.04976	7.89443	0.00495872	1	ENST00000308511	CCAR2
ENST00000466763.5	2.76269	-3.46616	7.89209	0.00496515	1	ENST00000466763	UBA3
ENST00000625238.2	3.20923	-3.13549	7.89201	0.00496536	1	ENST00000625238
ENST00000483222.5	-3.41848	-2.61702	7.88392	0.00498764	1	ENST00000483222	HDAC10
ENST00000347037.9	3.01218	-1.77438	7.88287	0.00499053	1	ENST00000347037	SYNE1
ENST00000299612.11	-2.74963	-3.00086	7.88212	0.00499259	1	ENST00000299612	MAPK7
ENST00000502640.5	-3.49057	-1.70042	7.87673	0.0050075	1	ENST00000502640	LDB2
ENST00000587465.6	-0.821779	4.54845	7.87387	0.00501543	1	ENST00000587465	TNNT1
ENST00000558816.5	2.00237	-2.30642	7.87374	0.00501579	1	ENST00000558816	SEMA6D
ENST00000610455.4	3.02464	-0.510121	7.8714	0.00502227	1	ENST00000610455
ENST00000230173.10	-1.63534	1.76804	7.86612	0.00503697	1	ENST00000230173	GPR126
ENST00000554120.5	-2.98662	-1.63941	7.86592	0.00503751	1	ENST00000554120	LRFN5
ENST00000598810.5	-1.28902	2.12221	7.86379	0.00504344	1	ENST00000598810	TEAD2
ENST00000451430.6	-3.19192	-1.59499	7.86196	0.00504857	1	ENST00000451430	ANO10
ENST00000415430.7	-2.65906	-3.06794	7.85702	0.00506237	1	ENST00000415430	VSIG1
ENST00000565363.5	-1.59667	0.77837	7.85668	0.00506333	1	ENST00000565363	GNAO1
ENST00000518630.5	2.89091	-1.79367	7.8519	0.00507673	1	ENST00000518630	FYN
ENST00000482927.5	-2.44022	-0.551148	7.8504	0.00508093	1	ENST00000482927	MAATS1
ENST00000464962.6	-1.85849	1.18789	7.84684	0.00509096	1	ENST00000464962	QARS
ENST00000604567.5	-2.39042	-0.25974	7.8467	0.00509136	1	ENST00000604567	SETD1B
ENST00000395648.7	-1.80584	0.928008	7.84604	0.00509323	1	ENST00000395648	TP53I11
ENST00000443702.1	2.76805	-3.33106	7.84331	0.00510092	1	ENST00000443702	RBM14
ENST00000568020.5	-1.38452	1.77751	7.84281	0.00510231	1	ENST00000568020	ZCCHC14
ENST00000431472.5	2.82922	-1.94139	7.84212	0.00510426	1	ENST00000431472	EXOG
ENST00000595437.5	1.60507	1.70064	7.83996	0.00511037	1	ENST00000595437	FARP1
ENST00000411739.6	1.17492	2.02195	7.83854	0.00511438	1	ENST00000411739	NEDD1
ENST00000397570.5	2.81624	-3.10024	7.8331	0.00512979	1	ENST00000397570	IRF7
ENST00000551294.5	-2.83835	-3.40895	7.82755	0.00514558	1	ENST00000551294	KIF19
ENST00000588308.5	1.78716	0.725179	7.82663	0.00514821	1	ENST00000588308	EML2
ENST00000434620.5	-3.18861	-2.22408	7.82561	0.00515111	1	ENST00000434620	COL14A1
ENST00000398659.8	2.77711	-0.552204	7.82314	0.00515815	1	ENST00000398659	TSSC1
ENST00000325278.6	3.36775	-1.21077	7.82245	0.00516011	1	ENST00000325278	MTHFD2L
ENST00000411589.6	2.88304	-0.727515	7.81832	0.00517194	1	ENST00000411589	TMEM25
ENST00000370021.1	-3.13497	-1.17351	7.81777	0.0051735	1	ENST00000370021	PRPF38B
ENST00000554341.6	3.09392	-1.47703	7.81244	0.00518878	1	ENST00000554341	COQ6
ENST00000622250.4	-2.49952	-1.18025	7.80977	0.00519645	1	ENST00000622250
ENST00000594625.5	-2.85612	-3.31108	7.8087	0.00519954	1	ENST00000594625	MAP1S
ENST00000409674.5	-2.57284	-1.50643	7.80619	0.00520676	1	ENST00000409674	GPD2
ENST00000595196.5	-3.11371	-1.37229	7.80529	0.00520936	1	ENST00000595196	HNRNPUL1
ENST00000621840.4	2.71197	-0.245664	7.80394	0.00521324	1	ENST00000621840
ENST00000540391.5	-2.2605	-0.698893	7.80271	0.0052168	1	ENST00000540391	MAN1B1
ENST00000564060.5	2.74028	-3.3108	7.79518	0.00523857	1	ENST00000564060	CMTM3
ENST00000425074.3	2.49916	-0.513689	7.79408	0.00524177	1	ENST00000425074	ZNF772
ENST00000280606.6	-2.55787	-0.634694	7.78891	0.00525678	1	ENST00000280606	PRSS53
ENST00000644157.1	3.06824	-3.04605	7.78455	0.00526948	1	ENST00000644157
ENST00000397088.3	-3.19563	-2.32804	7.78242	0.0052757	1	ENST00000397088	GPER1
ENST00000415204.5	2.69192	-3.37044	7.7824	0.00527576	1	ENST00000415204	HYAL3
[truncated: 110,836 more rows]

## Sheet: controls_chronic
row.names	logFC	logCPM	LR	PValue	padj	ens	symbol
ENST00000353801.7	3.06645	3.80126	66.9852	2.7356e-16	3.02806e-11	ENST00000353801	HSP90AB1
ENST00000429490.5	-7.14005	0.352187	58.5815	1.95046e-14	2.15896e-09	ENST00000429490	SGMS1
ENST00000547939.5	-1.63508	5.61301	56.0149	7.19241e-14	7.96121e-09	ENST00000547939	TUBA1A
ENST00000318121.7	-7.28801	-1.04863	53.2793	2.89337e-13	3.20261e-08	ENST00000318121	CLSPN
ENST00000470229.6	4.22363	1.96708	52.4845	4.33649e-13	4.79993e-08	ENST00000470229	NUB1
ENST00000348022.6	8.05933	0.424106	51.5194	7.08946e-13	7.84704e-08	ENST00000348022	RBBP6
ENST00000371646.9	8.54229	1.27803	50.0048	1.53367e-12	1.69754e-07	ENST00000371646	HSP90AB1
ENST00000644523.1	-6.93879	-0.226727	46.7462	8.08e-12	8.94327e-07	ENST00000644523
ENST00000529548.1	8.58506	1.16832	46.6792	8.36115e-12	9.25437e-07	ENST00000529548	FTH1
ENST00000326587.11	7.31469	-0.974275	46.4679	9.31304e-12	1.03079e-06	ENST00000326587	MAGED1
ENST00000470972.5	7.40861	-0.0251074	46.4381	9.45589e-12	1.04659e-06	ENST00000470972	SLC44A1
ENST00000446936.6	-3.20719	2.36814	45.7223	1.36264e-11	1.50817e-06	ENST00000446936	CNBP
ENST00000332728.8	6.675	-0.0274776	45.4334	1.57915e-11	1.74779e-06	ENST00000332728	LYSMD4
ENST00000621333.4	-7.25961	-0.748236	43.7164	3.79582e-11	4.20114e-06	ENST00000621333
ENST00000389924.6	4.8828	0.722283	43.2107	4.9152e-11	5.44e-06	ENST00000389924	DDX42
ENST00000375286.7	6.38822	-0.034234	42.7862	6.10608e-11	6.75796e-06	ENST00000375286	KCTD2
ENST00000610153.1	6.08665	0.541583	42.5217	6.99035e-11	7.73657e-06	ENST00000610153	RNF146
ENST00000400555.7	2.92499	2.51273	41.6192	1.10899e-10	1.22737e-05	ENST00000400555	PPP4R1
ENST00000638452.2	2.87229	2.34428	41.4791	1.19139e-10	1.31854e-05	ENST00000638452
ENST00000343455.7	-4.51141	0.668481	39.8602	2.72808e-10	3.01922e-05	ENST00000343455	DICER1
ENST00000393800.6	-2.85479	2.60639	39.5873	3.13712e-10	3.47189e-05	ENST00000393800	PPP6R3
ENST00000409399.5	6.83487	-1.18448	39.2703	3.69011e-10	4.08384e-05	ENST00000409399	PTGES3L-AARSD1
ENST00000397858.5	6.28394	-0.294777	38.6028	5.19433e-10	5.74852e-05	ENST00000397858	NDRG2
ENST00000357055.7	-4.92774	0.993748	38.5971	5.20951e-10	5.76526e-05	ENST00000357055	SLC30A6
ENST00000382671.8	5.9011	0.425177	38.4984	5.4799e-10	6.06444e-05	ENST00000382671	PSMD13
ENST00000428437.6	-5.26364	1.26176	38.2567	6.20241e-10	6.86395e-05	ENST00000428437	FAM65A
ENST00000370622.5	2.19421	3.48607	37.2791	1.02374e-09	0.000113292	ENST00000370622	ARHGEF6
ENST00000544052.6	5.25079	0.348668	37.2586	1.03456e-09	0.000114489	ENST00000544052	SCFD1
ENST00000599056.5	5.58697	0.191839	37.085	1.13088e-09	0.000125146	ENST00000599056	ZNF160
ENST00000373825.6	-2.92425	2.43188	36.5631	1.47806e-09	0.000163565	ENST00000373825	SRPK1
ENST00000400248.7	5.86791	-0.493866	36.1606	1.81706e-09	0.000201077	ENST00000400248	DEPDC5
ENST00000645065.1	4.52537	0.552335	35.9197	2.0562e-09	0.00022754	ENST00000645065
ENST00000350082.9	5.70176	-0.351459	35.6434	2.36954e-09	0.000262211	ENST00000350082	ICK
ENST00000589228.5	7.20854	-0.775111	35.3502	2.75435e-09	0.00030479	ENST00000589228	PRKAR1A
ENST00000532427.5	6.73394	-1.21259	35.313	2.80753e-09	0.000310672	ENST00000532427	SLC44A3
ENST00000478553.1	-5.60898	0.460244	34.3939	4.50121e-09	0.000498086	ENST00000478553	RASSF2
ENST00000523200.5	6.7234	-1.0998	34.364	4.57089e-09	0.000505792	ENST00000523200	TNIP1
ENST00000524918.5	-6.54153	-1.30587	34.3108	4.69768e-09	0.000519818	ENST00000524918	PARP10
ENST00000369835.3	-6.00596	-1.15008	34.1531	5.09433e-09	0.000563703	ENST00000369835	EMD
ENST00000640655.2	-3.2079	2.06739	33.5603	6.90894e-09	0.000764488	ENST00000640655
ENST00000615572.4	-6.01288	-0.489778	33.4032	7.49023e-09	0.000828802	ENST00000615572
ENST00000508608.5	-5.7704	-0.814319	33.0131	9.15413e-09	0.0010129	ENST00000508608	CAST
ENST00000372595.5	-6.83484	-1.01212	32.7717	1.03644e-08	0.00114681	ENST00000372595	SCMH1
ENST00000394083.6	5.65875	-0.736087	32.7685	1.03811e-08	0.00114865	ENST00000394083	GAPVD1
ENST00000486262.1	5.54501	-0.743165	32.7342	1.05661e-08	0.00116911	ENST00000486262	NCMAP
ENST00000637547.1	3.4589	1.16832	32.5161	1.18211e-08	0.00130796	ENST00000637547
ENST00000556224.5	3.77933	1.27013	32.2333	1.3673e-08	0.00151285	ENST00000556224	HECTD1
ENST00000407877.7	4.86542	-0.459455	32.1291	1.44258e-08	0.00159613	ENST00000407877	LPAR2
ENST00000602911.5	5.1744	-0.0858184	32.0461	1.5056e-08	0.00166584	ENST00000602911	PSMD8
ENST00000433487.1	-2.32246	2.91787	32.0386	1.51141e-08	0.00167225	ENST00000433487	HSPA1A
ENST00000526110.5	4.59271	0.387647	31.9748	1.56184e-08	0.00172804	ENST00000526110	HSPA8
ENST00000646627.1	6.59389	-0.638248	31.7947	1.71357e-08	0.00189589	ENST00000646627
ENST00000593114.5	6.6378	-1.24277	31.6833	1.81478e-08	0.00200786	ENST00000593114	RAD23A
ENST00000646570.1	4.19323	0.936811	31.5182	1.97577e-08	0.00218596	ENST00000646570
ENST00000315614.11	3.03721	2.81396	31.3909	2.10964e-08	0.00233404	ENST00000315614	NEURL4
ENST00000635647.1	5.68313	-0.728432	31.3785	2.12324e-08	0.00234907	ENST00000635647
ENST00000372504.5	-5.28227	0.46058	31.2554	2.26219e-08	0.00250277	ENST00000372504	ZNF691
ENST00000561482.5	5.50552	0.780708	31.1819	2.34952e-08	0.00259937	ENST00000561482	KIF22
ENST00000311573.9	3.43446	2.20659	30.4857	3.36337e-08	0.00372099	ENST00000311573	YY1AP1
ENST00000626966.2	-6.15176	-1.12656	30.4279	3.46506e-08	0.00383347	ENST00000626966
ENST00000521616.5	6.43693	-1.11933	30.3022	3.69708e-08	0.00409011	ENST00000521616	SNAP91
ENST00000527344.5	5.53407	1.42889	30.2814	3.7369e-08	0.00413414	ENST00000527344	CFL1
ENST00000405192.6	6.25533	-1.56423	30.2216	3.85393e-08	0.00426356	ENST00000405192	ETV1
ENST00000164247.5	-4.50676	0.378547	30.1865	3.92433e-08	0.00434141	ENST00000164247	KCNAB2
ENST00000535822.5	4.49829	0.190109	30.174	3.9497e-08	0.00436943	ENST00000535822	ZNF133
ENST00000350060.9	-4.81648	0.0146374	30.0635	4.18119e-08	0.00462548	ENST00000350060	ARHGAP4
ENST00000493795.5	6.15664	-1.4751	29.7531	4.9071e-08	0.00542848	ENST00000493795	BRCA1
ENST00000572172.5	5.93282	-1.1999	29.6949	5.05675e-08	0.00559398	ENST00000572172	GPS2
ENST00000645284.1	-3.19705	1.85921	29.6081	5.28827e-08	0.00585004	ENST00000645284
ENST00000636751.2	4.27869	1.31884	29.3563	6.02218e-08	0.00666186	ENST00000636751
ENST00000554062.5	4.42867	0.35091	29.2718	6.29038e-08	0.00695848	ENST00000554062	PABPN1
ENST00000381317.8	4.22504	0.72437	29.2449	6.37854e-08	0.00705595	ENST00000381317	ASMTL
ENST00000584379.5	2.51502	2.37585	29.1827	6.58643e-08	0.00728584	ENST00000584379	TEX2
ENST00000645632.1	5.21719	0.510481	29.1274	6.77726e-08	0.00749687	ENST00000645632
ENST00000542053.5	4.1096	0.530417	28.895	7.64093e-08	0.00845217	ENST00000542053	NOL8
ENST00000414956.1	-1.28661	5.76664	28.8855	7.67847e-08	0.00849361	ENST00000414956	PRRC2A
ENST00000540494.5	1.08573	5.58175	28.8687	7.74555e-08	0.00856773	ENST00000540494	PDIA6
ENST00000486845.1	5.98862	-1.84587	28.5546	9.10924e-08	0.0100761	ENST00000486845	PHF1
ENST00000480565.1	5.98862	-1.84587	28.5546	9.10924e-08	0.0100761	ENST00000480565	PHF1
ENST00000428221.5	5.87788	-1.40029	28.3309	1.02249e-07	0.01131	ENST00000428221	E2F6
ENST00000380120.6	3.82592	0.378532	28.1681	1.11222e-07	0.0123024	ENST00000380120	ECI2
ENST00000636438.1	-5.10915	-0.213897	27.9963	1.21545e-07	0.0134441	ENST00000636438
ENST00000622533.4	5.65333	-1.10737	27.8514	1.31e-07	0.0144898	ENST00000622533
ENST00000373701.7	6.43194	-0.895764	27.2124	1.8229e-07	0.0201627	ENST00000373701	OGT
ENST00000393891.8	-6.14649	-1.38147	27.0769	1.95523e-07	0.0216262	ENST00000393891	NACA
ENST00000262809.8	5.36521	-0.367265	27.0758	1.95636e-07	0.0216385	ENST00000262809	ELL
ENST00000325997.13	5.58199	-0.743277	27.061	1.97137e-07	0.0218043	ENST00000325997	IQCE
ENST00000478356.5	-6.25319	-1.41867	27.0001	2.03443e-07	0.0225016	ENST00000478356	MAPK3
ENST00000478698.1	5.49382	-0.595984	26.8935	2.14985e-07	0.023778	ENST00000478698	HNRNPH3
ENST00000399527.5	-4.14019	1.04231	26.7488	2.317e-07	0.0256265	ENST00000399527	BRD2
ENST00000358472.3	-4.21278	0.418689	26.7215	2.34997e-07	0.0259909	ENST00000358472	ZSCAN2
ENST00000395080.7	1.80141	3.41007	26.6178	2.47954e-07	0.0274237	ENST00000395080	SPP1
ENST00000392283.8	-3.89605	0.108779	26.5973	2.50587e-07	0.0277147	ENST00000392283	PPIL3
ENST00000460581.6	-6.11731	-1.43114	26.5647	2.54858e-07	0.0281868	ENST00000460581	COCH
ENST00000636500.1	-5.70153	-1.56256	26.5359	2.58684e-07	0.0286097	ENST00000636500
ENST00000350811.7	6.075	-1.49192	26.5244	2.6023e-07	0.0287804	ENST00000350811	CAMK2B
ENST00000314594.6	5.99056	-1.42389	26.5175	2.61162e-07	0.0288832	ENST00000314594	R3HCC1L
ENST00000263070.11	5.50358	-0.809177	26.4085	2.76324e-07	0.0305598	ENST00000263070	WAPAL
ENST00000535844.1	-5.7989	-1.62708	26.3289	2.87953e-07	0.0318456	ENST00000535844	RP11-512M8.5
ENST00000432678.6	-5.20672	-0.140547	26.2561	2.99012e-07	0.0330683	ENST00000432678	IP6K2
ENST00000646477.1	5.40743	-0.451211	26.0133	3.39076e-07	0.0374987	ENST00000646477
ENST00000621309.4	4.67758	-0.169758	25.9931	3.42647e-07	0.0378933	ENST00000621309
ENST00000446851.6	4.89852	-0.498022	25.8024	3.78219e-07	0.0418268	ENST00000446851	LIN54
ENST00000642816.1	-1.39922	4.71362	25.7747	3.83681e-07	0.0424305	ENST00000642816
ENST00000558544.5	-2.56956	2.75026	25.5996	4.20119e-07	0.0464597	ENST00000558544	TPM1
ENST00000451493.5	4.48496	-0.180504	25.5453	4.32128e-07	0.0477873	ENST00000451493	SPG20
ENST00000347606.8	-4.30969	-0.422156	25.4702	4.49266e-07	0.0496821	ENST00000347606	ZNF334
ENST00000420959.6	1.17705	4.74483	25.4285	4.59097e-07	0.0507688	ENST00000420959	CORO1C
ENST00000636311.1	5.91459	-1.4523	25.3801	4.7076e-07	0.052058	ENST00000636311
ENST00000509031.5	-4.43923	-0.163035	25.2755	4.96978e-07	0.0549568	ENST00000509031	PPA2
ENST00000540781.5	6.19139	-1.03717	25.2674	4.99078e-07	0.0551885	ENST00000540781	RAP1B
ENST00000492395.5	4.54351	-0.274381	25.0121	5.69711e-07	0.0629986	ENST00000492395	ZSWIM8
ENST00000565644.5	5.96244	-0.991498	24.9897	5.76386e-07	0.0637362	ENST00000565644	SLC7A5
ENST00000329143.4	5.02151	-0.949682	24.9695	5.82445e-07	0.0644056	ENST00000329143	C11orf82
ENST00000254977.7	-5.59068	0.449123	24.9017	6.03291e-07	0.0667101	ENST00000254977	BTBD3
ENST00000622697.4	-1.92036	3.50264	24.8164	6.30588e-07	0.0697279	ENST00000622697
ENST00000627286.1	-2.63501	1.61123	24.6554	6.85511e-07	0.0758004	ENST00000627286
ENST00000636048.1	-5.74552	-1.63432	24.6401	6.90976e-07	0.076404	ENST00000636048
ENST00000398422.2	6.05393	-0.931427	24.6087	7.02345e-07	0.0776604	ENST00000398422	CCT7
ENST00000456774.5	-3.05884	1.0325	24.5887	7.09659e-07	0.0784684	ENST00000456774	PLXNB1
ENST00000498814.1	5.65254	-1.81696	24.5657	7.18206e-07	0.0794128	ENST00000498814	CPNE1
ENST00000383715.8	5.35682	-1.19239	24.4265	7.71983e-07	0.0853582	ENST00000383715	PXK
ENST00000261520.8	-5.0664	0.28021	24.4204	7.7445e-07	0.0856302	ENST00000261520	NARG2
ENST00000435882.6	7.0679	0.579964	24.3512	8.02783e-07	0.0887621	ENST00000435882	RPL15
ENST00000541352.5	6.01507	-1.5585	24.2902	8.28583e-07	0.091614	ENST00000541352	DICER1
ENST00000414284.6	-4.63891	-0.918124	24.207	8.65163e-07	0.0956576	ENST00000414284	STXBP2
ENST00000613065.4	4.90252	0.296419	24.1529	8.8982e-07	0.098383	ENST00000613065
ENST00000511900.5	2.1519	2.52203	24.1057	9.11894e-07	0.100823	ENST00000511900	GNB2L1
ENST00000640982.1	-5.14888	0.230888	24.0799	9.24194e-07	0.102182	ENST00000640982
ENST00000335464.9	3.33745	1.46068	23.9994	9.63637e-07	0.106542	ENST00000335464	TMEM104
ENST00000511163.5	-2.74892	1.36364	23.8933	1.01824e-06	0.112578	ENST00000511163	GAK
ENST00000450115.6	5.17679	-0.820798	23.8289	1.05292e-06	0.116411	ENST00000450115	TP53BP1
ENST00000512163.5	5.65178	-1.55867	23.802	1.06772e-06	0.118046	ENST00000512163	CCNG1
ENST00000597503.5	-3.3735	1.3125	23.7709	1.08508e-06	0.119965	ENST00000597503	ZNF415
ENST00000295902.11	1.38356	3.82063	23.7179	1.1154e-06	0.123316	ENST00000295902	PRICKLE2
ENST00000331511.5	-4.98125	-1.05943	23.6851	1.13455e-06	0.125431	ENST00000331511	RAI2
ENST00000615676.1	3.07019	1.94212	23.613	1.1779e-06	0.130223	ENST00000615676
ENST00000591409.5	5.49745	-1.877	23.5896	1.19228e-06	0.131811	ENST00000591409	EIF3K
ENST00000634420.1	5.49745	-1.877	23.5896	1.19228e-06	0.131811	ENST00000634420
ENST00000478576.5	5.7272	-1.87939	23.5542	1.21445e-06	0.13426	ENST00000478576	GFM1
ENST00000521134.6	-5.73171	-1.81734	23.4589	1.27612e-06	0.141076	ENST00000521134	KCNQ3
ENST00000477262.5	4.49063	-0.898363	23.4205	1.30182e-06	0.143916	ENST00000477262	SUN2
ENST00000420886.6	1.53557	3.4524	23.3608	1.34287e-06	0.148453	ENST00000420886	SBNO1
ENST00000361525.7	4.13376	1.19283	23.3252	1.36795e-06	0.151224	ENST00000361525	ESRRG
ENST00000431561.7	-4.20225	0.573653	23.3215	1.37058e-06	0.151514	ENST00000431561	ZNF200
ENST00000492207.5	-4.98654	-1.51057	23.2569	1.41739e-06	0.156687	ENST00000492207	LRIG2
ENST00000372915.7	6.00861	-0.573427	23.2108	1.45178e-06	0.160487	ENST00000372915	MACF1
ENST00000505676.5	4.99579	-1.345	23.1845	1.47177e-06	0.162696	ENST00000505676	TRAPPC11
ENST00000424571.5	-4.68869	-1.00788	23.0701	1.56202e-06	0.17267	ENST00000424571	TRIM39
ENST00000615196.4	-1.3572	4.07898	22.9811	1.63606e-06	0.180854	ENST00000615196
ENST00000645711.1	-5.69436	-1.58021	22.8945	1.71141e-06	0.189181	ENST00000645711
ENST00000467112.5	2.5511	2.26868	22.5541	2.04307e-06	0.225841	ENST00000467112	RRP1
ENST00000479601.5	-5.01539	-1.60454	22.5102	2.09027e-06	0.231056	ENST00000479601	KLHL22
ENST00000644269.1	5.28957	-2.18863	22.4092	2.20322e-06	0.243539	ENST00000644269
ENST00000599023.5	4.58518	-1.28259	22.3995	2.21432e-06	0.244764	ENST00000599023	CPT1C
ENST00000325437.9	-4.64318	0.611882	22.3899	2.22539e-06	0.245986	ENST00000325437	UBE2I
ENST00000006053.6	1.60424	3.36549	22.322	2.30548e-06	0.254836	ENST00000006053	CX3CL1
ENST00000622871.1	-5.43033	-2.03534	22.2653	2.37463e-06	0.262478	ENST00000622871
ENST00000523903.5	-3.4889	0.816483	22.2625	2.37811e-06	0.26286	ENST00000523903	NT5C3B
ENST00000373097.5	-3.00131	1.93095	22.1661	2.50055e-06	0.276391	ENST00000373097	PCDH11X
ENST00000434009.5	1.34816	3.8245	22.1649	2.50201e-06	0.27655	ENST00000434009	REV3L
ENST00000426150.5	4.47638	-0.348864	22.1495	2.52216e-06	0.278774	ENST00000426150	SSBP3
ENST00000416123.6	2.83407	1.50664	22.1487	2.52326e-06	0.278893	ENST00000416123	COL12A1
ENST00000558013.5	-5.54287	-1.74513	22.0718	2.62639e-06	0.29029	ENST00000558013	LDLR
ENST00000368622.5	4.97584	-0.25373	22.015	2.70521e-06	0.298999	ENST00000368622	STK32C
ENST00000440235.6	-4.19513	0.163503	21.9861	2.74634e-06	0.303542	ENST00000440235	FMR1
ENST00000274599.9	5.83584	-1.24574	21.9475	2.80214e-06	0.309706	ENST00000274599	ZNF300
ENST00000337894.8	-3.75471	1.28441	21.9303	2.82737e-06	0.312492	ENST00000337894	ADORA1
ENST00000598249.5	3.48388	1.0597	21.8707	2.91659e-06	0.322351	ENST00000598249	SPTBN4
ENST00000635957.1	-3.79423	0.0398645	21.796	3.03227e-06	0.335133	ENST00000635957
ENST00000465222.1	5.08376	-1.83709	21.6515	3.2696e-06	0.36136	ENST00000465222	EIF4A2
ENST00000645742.1	-5.45783	-1.73438	21.643	3.28402e-06	0.36295	ENST00000645742
ENST00000376266.9	5.49091	-1.28193	21.6272	3.31125e-06	0.365956	ENST00000376266	CCHCR1
ENST00000396861.5	5.96785	-1.15026	21.6132	3.33553e-06	0.368636	ENST00000396861	GAPDH
ENST00000347559.6	5.53427	-0.95219	21.6116	3.33828e-06	0.368936	ENST00000347559	LMNA
ENST00000502673.5	-2.83753	1.30814	21.58	3.39374e-06	0.375062	ENST00000502673	CANX
ENST00000639990.1	-2.83753	1.30814	21.58	3.39374e-06	0.375062	ENST00000639990
ENST00000341462.8	-5.77522	-1.26648	21.5009	3.53671e-06	0.390855	ENST00000341462	FGFR1
ENST00000312090.10	-4.27856	-0.555691	21.4665	3.60068e-06	0.397922	ENST00000312090	MED16
ENST00000550693.6	-5.46903	-1.81291	21.4531	3.62596e-06	0.400712	ENST00000550693	ANKS1B
ENST00000356541.4	-5.54731	-1.92126	21.4134	3.70182e-06	0.409092	ENST00000356541	ABLIM3
ENST00000645491.1	2.45333	2.25392	21.2937	3.94024e-06	0.435436	ENST00000645491
ENST00000587139.5	4.89344	-1.84363	21.2527	4.02552e-06	0.444856	ENST00000587139	KIAA1328
ENST00000375398.6	-5.61832	-0.628298	21.2249	4.08414e-06	0.45133	ENST00000375398	SVIL
ENST00000366937.5	-5.12328	0.141087	21.0906	4.38064e-06	0.484092	ENST00000366937	ESRRG
ENST00000341753.10	-3.01456	1.8784	20.9822	4.63575e-06	0.512278	ENST00000341753	TRIM28
ENST00000541774.5	1.81232	2.6079	20.9432	4.73092e-06	0.522791	ENST00000541774	ERBB2
ENST00000358338.7	3.89856	0.539283	20.9099	4.81412e-06	0.531979	ENST00000358338	CACNA1E
ENST00000357763.8	2.96897	1.83864	20.8821	4.88448e-06	0.53975	ENST00000357763	HP
ENST00000646424.1	4.76585	-1.38274	20.8474	4.97361e-06	0.549594	ENST00000646424
ENST00000373394.7	5.00055	-0.0352642	20.7896	5.12612e-06	0.566441	ENST00000373394	ABCB7
ENST00000426002.5	3.29617	1.08831	20.7524	5.22654e-06	0.577533	ENST00000426002	SHISA5
ENST00000471619.5	3.9198	0.87947	20.6515	5.50953e-06	0.608798	ENST00000471619	MAP2
ENST00000510842.6	-4.3484	-0.98038	20.6509	5.51116e-06	0.608972	ENST00000510842	CSNK1G3
ENST00000511473.5	6.03967	0.0136968	20.6348	5.55754e-06	0.614091	ENST00000511473	GNB2L1
ENST00000638475.1	4.48528	-0.541028	20.6219	5.59528e-06	0.618256	ENST00000638475
ENST00000547479.5	4.97904	-1.60084	20.5893	5.69138e-06	0.628869	ENST00000547479	NAP1L1
ENST00000447531.5	3.18246	1.23726	20.5824	5.7118e-06	0.63112	ENST00000447531	BHLHB9
ENST00000509799.5	-5.2387	-2.30507	20.5733	5.73897e-06	0.634116	ENST00000509799	ZNF608
ENST00000393852.8	5.48911	-1.10816	20.5195	5.90267e-06	0.652198	ENST00000393852	ELMOD3
ENST00000399759.7	4.46443	0.764592	20.5013	5.95894e-06	0.658409	ENST00000399759	TRPV1
ENST00000535776.5	-2.36934	2.10765	20.4801	6.02542e-06	0.665749	ENST00000535776	RAB18
ENST00000325425.12	5.55042	-1.87015	20.4754	6.04031e-06	0.667387	ENST00000325425	SCNN1D
ENST00000496492.5	4.2953	-0.227263	20.4687	6.06154e-06	0.669727	ENST00000496492	TNIK
ENST00000621723.4	4.75727	-0.315032	20.4493	6.12322e-06	0.676536	ENST00000621723
ENST00000372999.5	-5.49171	-1.32338	20.4382	6.1588e-06	0.680462	ENST00000372999	TOX2
ENST00000618804.4	-4.38851	-0.670243	20.3906	6.31379e-06	0.697579	ENST00000618804
ENST00000443597.6	-4.9391	-0.524491	20.3343	6.50252e-06	0.718425	ENST00000443597	LRRC23
ENST00000551804.5	-5.30553	-1.5018	20.325	6.53427e-06	0.721926	ENST00000551804	PFKM
ENST00000367608.6	3.83962	0.000695149	20.3177	6.55924e-06	0.724678	ENST00000367608	GPR126
ENST00000612045.4	5.21891	-2.37907	20.3071	6.59568e-06	0.728698	ENST00000612045
ENST00000524762.5	3.96708	0.0395669	20.2615	6.75471e-06	0.74626	ENST00000524762	UBXN1
ENST00000372818.5	-3.31886	0.718926	20.2416	6.82527e-06	0.754049	ENST00000372818	TRIT1
ENST00000547318.5	5.43675	-1.75854	20.1618	7.116e-06	0.786162	ENST00000547318	LETMD1
ENST00000433274.6	3.51922	0.252533	20.0896	7.38989e-06	0.816413	ENST00000433274	SF1
ENST00000618515.4	-4.00759	-1.0749	20.0828	7.41619e-06	0.819311	ENST00000618515
ENST00000370852.6	4.75722	-0.907753	20.0651	7.48501e-06	0.826906	ENST00000370852	HMGCLL1
ENST00000361236.7	-4.70252	-0.047815	20.0601	7.50451e-06	0.829054	ENST00000361236	TMEM123
ENST00000493560.5	3.486	0.515867	20.0564	7.51934e-06	0.830684	ENST00000493560	SELENBP1
ENST00000439617.7	-3.83269	0.324258	20.0253	7.64225e-06	0.844255	ENST00000439617	DISC1
ENST00000372369.5	-4.98703	-2.70082	20.0148	7.68455e-06	0.84892	ENST00000372369	ST3GAL3
ENST00000375066.6	4.88571	-1.27302	19.9573	7.91925e-06	0.874839	ENST00000375066	TBC1D2
ENST00000592199.5	3.91682	-0.574837	19.9377	8.00087e-06	0.883848	ENST00000592199	NFIX
ENST00000622357.4	5.35109	-1.41166	19.9346	8.01355e-06	0.885241	ENST00000622357
ENST00000544854.5	-5.17119	-2.33289	19.9342	8.01526e-06	0.885421	ENST00000544854	FDXR
ENST00000446718.1	-4.29511	0.219608	19.9187	8.08072e-06	0.892645	ENST00000446718	AVL9
ENST00000394449.6	5.23269	-1.96277	19.8787	8.25129e-06	0.911479	ENST00000394449	TBC1D22A
ENST00000492619.5	4.97778	-0.686878	19.8441	8.40218e-06	0.928139	ENST00000492619	PAQR6
ENST00000588537.1	-4.7964	-1.50761	19.8292	8.46777e-06	0.935375	ENST00000588537	ZNF581
ENST00000621106.4	5.07138	-0.252483	19.8246	8.48838e-06	0.937644	ENST00000621106
ENST00000374300.7	-4.72086	0.121073	19.8208	8.50515e-06	0.939487	ENST00000374300	MTFR1L
ENST00000542128.5	2.62983	1.71086	19.8037	8.58165e-06	0.947929	ENST00000542128	KDM3A
ENST00000554054.5	-4.94523	-1.27156	19.7363	8.88957e-06	0.981933	ENST00000554054	SKOR1
ENST00000409766.7	5.28369	-2.30096	19.7352	8.89489e-06	0.982511	ENST00000409766	USP39
ENST00000290101.8	-4.56547	-0.669906	19.6516	9.29275e-06	1	ENST00000290101	RAP1GAP
ENST00000614075.4	-4.71929	-0.856094	19.6459	9.32016e-06	1	ENST00000614075
ENST00000338508.8	4.33286	-0.815448	19.621	9.44239e-06	1	ENST00000338508	SHANK2
ENST00000006658.10	1.97037	2.60858	19.6114	9.48992e-06	1	ENST00000006658	SPATA20
ENST00000474576.5	3.17383	0.686975	19.5762	9.66649e-06	1	ENST00000474576	MKRN1
ENST00000613358.4	2.53207	1.51116	19.5474	9.81348e-06	1	ENST00000613358
ENST00000618112.3	5.61838	-1.40582	19.5372	9.86605e-06	1	ENST00000618112
ENST00000470968.6	5.09197	-2.22707	19.5221	9.944e-06	1	ENST00000470968	ELOVL1
ENST00000617246.4	2.10048	2.65389	19.5021	1.00491e-05	1	ENST00000617246
ENST00000602300.5	6.13061	1.07704	19.4876	1.01257e-05	1	ENST00000602300	HNRNPDL
ENST00000438092.6	-5.22578	-1.64947	19.473	1.02032e-05	1	ENST00000438092	SHPRH
ENST00000613509.1	-3.36565	1.51539	19.4574	1.0287e-05	1	ENST00000613509
ENST00000630114.2	-3.74257	0.583797	19.4573	1.02875e-05	1	ENST00000630114
ENST00000620693.4	3.70557	1.32402	19.3971	1.0617e-05	1	ENST00000620693
ENST00000274867.8	1.34541	3.62494	19.3957	1.06245e-05	1	ENST00000274867	DAAM2
ENST00000466924.1	-3.40911	0.339429	19.3842	1.0689e-05	1	ENST00000466924	AHCYL2
ENST00000626972.2	-2.39649	2.49855	19.367	1.07857e-05	1	ENST00000626972
ENST00000407332.5	3.27756	-0.0201272	19.3244	1.1029e-05	1	ENST00000407332	CYB5R3
ENST00000551217.1	2.083	2.84717	19.3176	1.10681e-05	1	ENST00000551217	RPLP0
ENST00000448067.5	-4.66467	-1.30417	19.306	1.11358e-05	1	ENST00000448067	BRD2
ENST00000442863.5	-4.66467	-1.30417	19.306	1.11358e-05	1	ENST00000442863	BRD2
ENST00000335503.3	5.21549	0.131984	19.2839	1.12652e-05	1	ENST00000335503	CCT6A
ENST00000599551.5	4.72602	-0.327832	19.2264	1.16095e-05	1	ENST00000599551	UBA52
ENST00000380934.8	-4.28021	-0.744509	19.1998	1.17725e-05	1	ENST00000380934	NFIB
ENST00000504018.1	1.89136	2.63994	19.1733	1.19371e-05	1	ENST00000504018	NREP
ENST00000595018.5	-3.34058	1.12298	19.1685	1.19674e-05	1	ENST00000595018	HNRNPUL1
ENST00000523687.5	3.60308	-0.442468	19.1265	1.22333e-05	1	ENST00000523687	ELP3
ENST00000511072.5	-4.72647	-1.58188	19.1206	1.22715e-05	1	ENST00000511072	PRDM16
ENST00000559420.2	4.51077	0.513034	19.101	1.23978e-05	1	ENST00000559420	GLCE
ENST00000359692.10	-5.29356	-0.560328	19.1	1.24042e-05	1	ENST00000359692	DNM2
ENST00000595437.5	2.72322	2.288	19.0836	1.25112e-05	1	ENST00000595437	FARP1
ENST00000299402.10	1.95045	2.33747	19.0503	1.27318e-05	1	ENST00000299402	APBB1
ENST00000529143.1	-4.19487	-1.24984	19.0265	1.28913e-05	1	ENST00000529143	COMMD5
ENST00000467908.1	-2.07277	2.24257	19.0041	1.30438e-05	1	ENST00000467908	PDXK
ENST00000634844.1	-5.16796	-2.10649	18.9518	1.34062e-05	1	ENST00000634844
ENST00000519540.5	-2.76124	1.61325	18.9391	1.34955e-05	1	ENST00000519540	FAM49B
ENST00000589119.5	5.60647	-1.27176	18.9338	1.35331e-05	1	ENST00000589119	MED16
ENST00000307431.12	1.9961	2.37667	18.8932	1.38244e-05	1	ENST00000307431	CNTNAP4
ENST00000260383.11	-3.91543	-0.875819	18.8881	1.38618e-05	1	ENST00000260383	TUBGCP4
ENST00000265881.9	-3.87537	1.56306	18.8833	1.38967e-05	1	ENST00000265881	REXO2
ENST00000400105.6	5.32025	-1.87611	18.8686	1.40043e-05	1	ENST00000400105	L3MBTL4
ENST00000416983.7	4.9707	-1.5745	18.8552	1.41027e-05	1	ENST00000416983	MFNG
ENST00000630755.1	-5.02127	-2.21798	18.8528	1.412e-05	1	ENST00000630755
ENST00000462803.5	-5.0989	-2.06607	18.8268	1.43144e-05	1	ENST00000462803	TLE4
ENST00000307729.11	-4.1032	-0.0591132	18.8136	1.44137e-05	1	ENST00000307729	MLLT10
ENST00000450302.2	-3.2347	0.973539	18.7818	1.46562e-05	1	ENST00000450302	ZNF92
ENST00000415609.6	2.01883	2.70843	18.7539	1.48717e-05	1	ENST00000415609	UBA3
ENST00000558724.1	4.53417	-0.386757	18.6224	1.59336e-05	1	ENST00000558724	ZFAND6
ENST00000610288.4	5.57765	-1.21483	18.5924	1.61864e-05	1	ENST00000610288
ENST00000370570.5	-4.97548	-1.45897	18.5714	1.63656e-05	1	ENST00000370570	LMBRD1
ENST00000401399.5	1.31645	3.81641	18.491	1.7071e-05	1	ENST00000401399	NFASC
ENST00000217800.9	4.17176	-0.154085	18.4783	1.7185e-05	1	ENST00000217800	POLI
ENST00000359726.7	-0.97821	4.69097	18.4508	1.74345e-05	1	ENST00000359726	APP
ENST00000543447.5	4.62439	-0.815837	18.4428	1.75077e-05	1	ENST00000543447	ATE1
ENST00000598188.5	-1.69432	2.7591	18.4289	1.76363e-05	1	ENST00000598188	BABAM1
ENST00000624032.3	-4.42337	-0.925559	18.4091	1.78205e-05	1	ENST00000624032
ENST00000567695.5	2.66766	1.8647	18.3677	1.82124e-05	1	ENST00000567695	CDIP1
ENST00000476300.1	4.64528	2.3965	18.353	1.83526e-05	1	ENST00000476300	RPL13A
ENST00000636286.1	4.06456	-0.957367	18.331	1.85662e-05	1	ENST00000636286
ENST00000379277.6	-5.22192	-0.866308	18.3119	1.87532e-05	1	ENST00000379277	TMEM230
ENST00000361156.7	1.29636	4.02826	18.2743	1.91274e-05	1	ENST00000361156	DZIP1
ENST00000517847.6	-5.21595	-1.77289	18.2726	1.91446e-05	1	ENST00000517847	ASPH
ENST00000504346.5	5.11363	-1.30902	18.2705	1.91653e-05	1	ENST00000504346	PIGG
ENST00000398944.7	-4.21759	-0.459726	18.2474	1.93988e-05	1	ENST00000398944	EIF3CL
ENST00000452063.6	-2.16227	1.94889	18.217	1.97111e-05	1	ENST00000452063	MOGS
ENST00000396097.5	5.01892	-1.177	18.2103	1.97806e-05	1	ENST00000396097	LPIN1
ENST00000419673.6	2.99839	1.30711	18.139	2.05349e-05	1	ENST00000419673	ARHGAP28
ENST00000540354.5	3.48914	-0.329164	18.1301	2.06315e-05	1	ENST00000540354	SLCO1C1
ENST00000643424.1	3.41598	0.182271	18.0988	2.09731e-05	1	ENST00000643424
ENST00000398706.6	-4.58964	0.0474427	18.0844	2.11329e-05	1	ENST00000398706	ZSWIM8
ENST00000383024.6	-4.99387	-1.86659	18.0614	2.13896e-05	1	ENST00000383024	DGCR8
ENST00000427324.5	-4.33769	-1.49769	17.9627	2.25278e-05	1	ENST00000427324	YME1L1
ENST00000413025.5	-3.17543	0.579445	17.9311	2.29051e-05	1	ENST00000413025	ZNF438
ENST00000399577.9	4.62882	-0.181954	17.9159	2.30884e-05	1	ENST00000399577	MGRN1
ENST00000398339.5	5.21579	-2.08233	17.8741	2.36006e-05	1	ENST00000398339	TCF4
ENST00000645927.1	2.84717	0.687089	17.8741	2.3601e-05	1	ENST00000645927
ENST00000477812.1	5.23537	0.637332	17.8656	2.37066e-05	1	ENST00000477812	ACTB
ENST00000510477.5	2.19246	1.74347	17.865	2.37142e-05	1	ENST00000510477	CDH10
ENST00000265586.10	5.17039	-2.14843	17.857	2.38147e-05	1	ENST00000265586	ABCC5
ENST00000553179.5	-4.94394	-2.15532	17.8509	2.38909e-05	1	ENST00000553179	WDR83
ENST00000269571.9	-1.99076	2.31957	17.8442	2.39749e-05	1	ENST00000269571	ERBB2
ENST00000643188.1	3.66004	0.159512	17.791	2.46546e-05	1	ENST00000643188
ENST00000460181.5	-3.16889	0.226435	17.777	2.48368e-05	1	ENST00000460181	FPGS
ENST00000452857.5	3.9047	-0.366152	17.7751	2.48617e-05	1	ENST00000452857	ELMO2
ENST00000535753.6	-4.65423	0.524385	17.7498	2.5194e-05	1	ENST00000535753	EPS15L1
ENST00000418587.6	5.11058	-1.89255	17.7247	2.55284e-05	1	ENST00000418587	ZNF300
ENST00000513027.3	5.29015	-1.57354	17.6816	2.61137e-05	1	ENST00000513027	GNB2L1
ENST00000539722.5	-3.87444	-0.860371	17.6614	2.63934e-05	1	ENST00000539722	PRKCQ
ENST00000529450.5	3.34667	0.277834	17.6455	2.66148e-05	1	ENST00000529450	SLC44A3
ENST00000423070.5	-4.84286	-2.5521	17.6284	2.68553e-05	1	ENST00000423070	SELENBP1
ENST00000361293.9	5.00123	-1.93307	17.5465	2.80372e-05	1	ENST00000361293	CHD1L
ENST00000588922.5	-4.3723	-0.844349	17.5425	2.8096e-05	1	ENST00000588922	FBXL12
ENST00000535737.5	-2.59381	1.743	17.5421	2.81013e-05	1	ENST00000535737	FHL1
ENST00000621957.4	3.94437	-0.0347506	17.5414	2.81125e-05	1	ENST00000621957
ENST00000458646.1	-1.76538	2.36161	17.508	2.86098e-05	1	ENST00000458646	RARB
ENST00000416487.5	5.15763	-0.993857	17.5039	2.86712e-05	1	ENST00000416487	DDR1
ENST00000639900.1	4.57929	-1.6972	17.4754	2.91051e-05	1	ENST00000639900
ENST00000375905.8	-3.76647	0.794816	17.4685	2.92115e-05	1	ENST00000375905	ACBD5
ENST00000482231.5	-4.60438	-1.84192	17.468	2.92179e-05	1	ENST00000482231	BCL7B
ENST00000395287.5	-5.1265	-1.13108	17.4428	2.96083e-05	1	ENST00000395287	BRD2
ENST00000433302.7	3.99273	-0.932799	17.4122	3.00881e-05	1	ENST00000433302	DHX33
ENST00000553804.5	-4.77674	-1.25582	17.3988	3.0302e-05	1	ENST00000553804	ITGA7
ENST00000519796.5	4.82068	-2.60227	17.3829	3.05559e-05	1	ENST00000519796	ERGIC1
ENST00000381760.8	3.16982	0.375661	17.3624	3.08873e-05	1	ENST00000381760	UCHL1
ENST00000302008.12	-4.78597	-2.35304	17.3261	3.14837e-05	1	ENST00000302008	OGG1
ENST00000378152.8	-4.03503	-0.428544	17.2605	3.25898e-05	1	ENST00000378152	ARHGEF1
ENST00000398409.1	4.88135	-1.76705	17.26	3.25977e-05	1	ENST00000398409	CST3
ENST00000469926.5	4.92918	-2.28743	17.2411	3.29242e-05	1	ENST00000469926	PON2
ENST00000625521.2	-4.10725	-0.930524	17.2309	3.31005e-05	1	ENST00000625521
ENST00000318948.6	1.86603	2.47736	17.2245	3.32133e-05	1	ENST00000318948	NRIP1
ENST00000636563.1	5.02618	0.0181494	17.2242	3.32175e-05	1	ENST00000636563
ENST00000617200.1	3.08334	1.18835	17.1782	3.40327e-05	1	ENST00000617200
ENST00000619881.4	5.04839	-1.71652	17.1539	3.447e-05	1	ENST00000619881
ENST00000643119.1	-4.25263	-0.00140084	17.1229	3.50381e-05	1	ENST00000643119
ENST00000397519.6	2.53425	1.60381	17.1222	3.50494e-05	1	ENST00000397519	PSIP1
ENST00000423749.5	5.20875	-1.69936	17.1165	3.51551e-05	1	ENST00000423749	SPATS2L
ENST00000265277.9	5.08591	-2.23436	17.1117	3.52452e-05	1	ENST00000265277	SHOC2
ENST00000347968.7	-2.94772	1.2744	17.1108	3.52618e-05	1	ENST00000347968	MBD1
ENST00000361725.4	-4.52756	-1.73275	17.0961	3.55351e-05	1	ENST00000361725	DLX1
ENST00000341744.7	-3.66987	0.255469	17.086	3.57252e-05	1	ENST00000341744	PMEPA1
ENST00000392507.7	3.18919	0.211237	17.0749	3.59337e-05	1	ENST00000392507	OSBPL7
ENST00000357065.8	4.3406	-0.538059	17.0678	3.60694e-05	1	ENST00000357065	HNRNPF
ENST00000531121.5	4.94897	-1.84938	17.067	3.60837e-05	1	ENST00000531121	DRAP1
ENST00000597674.5	3.28617	0.666084	17.0632	3.61553e-05	1	ENST00000597674	DTNA
ENST00000355634.9	3.85067	-0.294639	17.0494	3.64208e-05	1	ENST00000355634	SORBS2
ENST00000535325.5	5.11235	-1.64427	17.0356	3.66846e-05	1	ENST00000535325	FYCO1
ENST00000381333.9	4.54222	-1.1499	17.0238	3.69137e-05	1	ENST00000381333	ASMTL
ENST00000433307.2	-2.9453	1.3017	17.0166	3.70547e-05	1	ENST00000433307	PLEKHA1
ENST00000621890.4	-3.19404	0.544632	16.9915	3.75466e-05	1	ENST00000621890
ENST00000302528.11	-2.36151	1.7088	16.9901	3.75755e-05	1	ENST00000302528	CLIP1
ENST00000541364.5	2.01967	2.41868	16.9615	3.81457e-05	1	ENST00000541364	TUBA1C
ENST00000360348.6	1.50258	3.05253	16.9353	3.86751e-05	1	ENST00000360348	RUNX1T1
ENST00000476982.5	-4.80183	-2.06091	16.9351	3.86788e-05	1	ENST00000476982	HLA-L
ENST00000611055.4	4.95211	-2.07576	16.9338	3.87054e-05	1	ENST00000611055
ENST00000601220.5	2.13312	1.84413	16.8883	3.96459e-05	1	ENST00000601220	CHMP2A
ENST00000504648.5	-4.541	-2.02493	16.8756	3.9912e-05	1	ENST00000504648	CDK18
ENST00000460258.5	4.91465	-2.17646	16.8729	3.99688e-05	1	ENST00000460258	NOP56
ENST00000381607.8	-3.21968	0.288577	16.8546	4.03558e-05	1	ENST00000381607	ZMYND11
ENST00000296315.7	-2.53685	2.05181	16.8292	4.08984e-05	1	ENST00000296315	ARHGEF3
ENST00000300302.9	-2.62852	1.21685	16.8015	4.15014e-05	1	ENST00000300302	HERPUD1
ENST00000530393.5	-2.12836	1.81025	16.7942	4.16601e-05	1	ENST00000530393	ZNF202
ENST00000353533.9	-1.6386	2.79708	16.7854	4.18545e-05	1	ENST00000353533	MAP2K4
ENST00000343245.7	-1.91588	2.41602	16.7625	4.23622e-05	1	ENST00000343245	ATG5
ENST00000451728.6	-2.17238	2.54344	16.6953	4.389e-05	1	ENST00000451728	CNBP
ENST00000428648.5	-1.68748	2.87778	16.6945	4.39071e-05	1	ENST00000428648	VOPP1
ENST00000505980.5	2.27638	1.82309	16.68	4.42444e-05	1	ENST00000505980	SSBP2
ENST00000421451.5	4.81243	-2.49026	16.6798	4.42502e-05	1	ENST00000421451	SGOL1
ENST00000341590.7	1.63178	2.80888	16.6729	4.44107e-05	1	ENST00000341590	FERMT2
ENST00000400199.5	1.86394	2.62127	16.6565	4.47967e-05	1	ENST00000400199	NRIP1
ENST00000372384.6	5.2806	-0.841193	16.6237	4.55788e-05	1	ENST00000372384	TSC22D3
ENST00000380787.5	-4.2766	-0.558222	16.6123	4.58527e-05	1	ENST00000380787	MID1
ENST00000526548.3	-4.45677	-1.89733	16.6103	4.59021e-05	1	ENST00000526548	PICALM
ENST00000520551.1	2.47029	1.07792	16.6095	4.59196e-05	1	ENST00000520551	CLSPN
ENST00000420765.5	3.05593	0.958709	16.583	4.65672e-05	1	ENST00000420765	PPIP5K1
ENST00000366758.7	1.72235	2.40628	16.5827	4.65738e-05	1	ENST00000366758	JMJD4
ENST00000358450.8	-3.45151	-0.768592	16.581	4.66149e-05	1	ENST00000358450	PDE11A
ENST00000643665.1	-3.31182	0.0258016	16.5651	4.70086e-05	1	ENST00000643665
ENST00000413922.6	-2.63435	1.76768	16.5567	4.7216e-05	1	ENST00000413922	BAG6
ENST00000644191.1	-3.78794	0.473917	16.5531	4.73054e-05	1	ENST00000644191
ENST00000610888.4	-4.61075	-1.89494	16.534	4.77851e-05	1	ENST00000610888
ENST00000626118.2	-4.61075	-1.89494	16.534	4.77851e-05	1	ENST00000626118
ENST00000479534.5	3.73421	-1.24102	16.5142	4.82876e-05	1	ENST00000479534	PADI2
ENST00000431183.6	4.21236	0.811352	16.4585	4.97278e-05	1	ENST00000431183	SMPD4
ENST00000392753.7	-4.47475	0.917473	16.397	5.13672e-05	1	ENST00000392753	RBMS1
ENST00000469328.5	4.6705	-1.28195	16.3882	5.16045e-05	1	ENST00000469328	IMPDH1
ENST00000644312.1	-4.20699	-1.02294	16.3835	5.17339e-05	1	ENST00000644312
ENST00000297504.10	-4.03784	-0.308948	16.3317	5.31675e-05	1	ENST00000297504	ABCB8
ENST00000372727.5	-4.59111	-2.57247	16.3073	5.38551e-05	1	ENST00000372727	SYS1
ENST00000323668.11	4.04355	-1.16411	16.2603	5.52072e-05	1	ENST00000323668	TCOF1
ENST00000415719.5	1.25268	3.53783	16.2573	5.52967e-05	1	ENST00000415719	RPL15
ENST00000562237.5	2.8631	0.995493	16.2567	5.53134e-05	1	ENST00000562237	CIRH1A
ENST00000483191.5	4.71643	-2.21837	16.2363	5.59123e-05	1	ENST00000483191	UFC1
ENST00000394833.6	3.81894	-0.811685	16.2003	5.69837e-05	1	ENST00000394833	SLC39A8
ENST00000615513.4	-1.16868	3.89646	16.1921	5.72326e-05	1	ENST00000615513
ENST00000463820.5	-3.93221	-0.822853	16.1874	5.73758e-05	1	ENST00000463820	NELFA
ENST00000615587.4	4.91322	-1.86324	16.1732	5.78073e-05	1	ENST00000615587
ENST00000409197.5	4.74129	-1.09812	16.166	5.80268e-05	1	ENST00000409197	DYNC1I2
ENST00000401393.7	1.90609	2.2883	16.1458	5.86473e-05	1	ENST00000401393	INO80
ENST00000528746.5	3.92392	-0.28267	16.1195	5.94682e-05	1	ENST00000528746	PRDM10
ENST00000307546.13	-1.76994	2.49946	16.1078	5.98371e-05	1	ENST00000307546	MAGI3
ENST00000646107.1	1.25561	4.2187	16.0696	6.10561e-05	1	ENST00000646107
ENST00000564571.5	-4.68542	-2.4153	16.0429	6.19221e-05	1	ENST00000564571	MYO9A
ENST00000393844.5	5.02794	-1.75046	16.021	6.2644e-05	1	ENST00000393844	SLC29A1
ENST00000394279.6	1.05109	4.3498	16.0145	6.28578e-05	1	ENST00000394279	NDRG4
ENST00000553630.1	2.14434	2.12338	16.0088	6.30485e-05	1	ENST00000553630	CALM1
ENST00000618409.1	4.23776	-0.907801	15.9771	6.41122e-05	1	ENST00000618409
ENST00000537178.5	3.0379	0.855994	15.9595	6.47105e-05	1	ENST00000537178	CLIP1
ENST00000396217.7	-3.17286	-0.100532	15.9525	6.49527e-05	1	ENST00000396217	MYRIP
ENST00000636954.1	-3.80817	-0.626481	15.9487	6.50815e-05	1	ENST00000636954
ENST00000445470.6	-2.84011	0.607343	15.9457	6.51866e-05	1	ENST00000445470	CPA4
ENST00000643847.1	4.24906	-0.768903	15.9414	6.53337e-05	1	ENST00000643847
ENST00000344102.9	-1.98603	2.24705	15.9319	6.56621e-05	1	ENST00000344102	WARS
ENST00000411769.1	4.28569	-1.26157	15.9018	6.67166e-05	1	ENST00000411769	CRKL
ENST00000637609.1	-2.82649	0.736793	15.8883	6.71917e-05	1	ENST00000637609
ENST00000526579.5	4.83333	-2.20694	15.8626	6.81098e-05	1	ENST00000526579	SNX19
ENST00000482958.1	3.49126	-0.492536	15.8595	6.82219e-05	1	ENST00000482958	BCHE
ENST00000388925.8	-4.32689	-1.39503	15.8473	6.86643e-05	1	ENST00000388925	CPAMD8
ENST00000549847.5	4.7805	-0.619379	15.8268	6.94118e-05	1	ENST00000549847	RPL6
ENST00000609618.2	4.08039	-1.13349	15.7996	7.0419e-05	1	ENST00000609618	PAGR1
ENST00000355836.9	4.95403	-1.8056	15.7936	7.06429e-05	1	ENST00000355836	HNRNPAB
ENST00000449107.6	-4.64486	-1.77527	15.7711	7.1485e-05	1	ENST00000449107	BTD
ENST00000354646.6	1.91699	2.55231	15.7408	7.26399e-05	1	ENST00000354646	WNK3
ENST00000528331.5	1.969	2.22698	15.7352	7.28564e-05	1	ENST00000528331	SYBU
ENST00000262858.7	4.7944	-1.77224	15.7158	7.36079e-05	1	ENST00000262858	MAMLD1
ENST00000420783.7	-2.3111	1.93387	15.6869	7.47398e-05	1	ENST00000420783	WDR6
ENST00000600628.2	-4.51295	-2.03966	15.6607	7.57839e-05	1	ENST00000600628	SSBP4
ENST00000612198.3	-4.67454	-2.00906	15.6536	7.60695e-05	1	ENST00000612198
ENST00000645467.1	4.67356	-2.64451	15.6483	7.62795e-05	1	ENST00000645467
ENST00000393423.7	4.57102	-2.39781	15.605	7.80464e-05	1	ENST00000393423	RGL3
ENST00000559690.5	-4.64702	-0.969332	15.6024	7.8154e-05	1	ENST00000559690	MORF4L1
ENST00000309157.8	4.34801	-0.553495	15.6014	7.81958e-05	1	ENST00000309157	RORA
ENST00000486433.5	4.74621	-2.32925	15.5911	7.86221e-05	1	ENST00000486433	GLS2
ENST00000261426.9	-3.30687	0.37825	15.5848	7.88857e-05	1	ENST00000261426	KLHL5
ENST00000639007.1	4.61495	-1.40992	15.5809	7.90478e-05	1	ENST00000639007
ENST00000508860.5	-4.76576	-1.9368	15.5801	7.90812e-05	1	ENST00000508860	DACH2
ENST00000427814.5	4.42116	-1.89538	15.575	7.92956e-05	1	ENST00000427814	JAZF1
ENST00000621208.4	3.02913	1.04629	15.575	7.92965e-05	1	ENST00000621208
ENST00000259708.7	-3.67074	0.708329	15.5743	7.93236e-05	1	ENST00000259708	KLC4
ENST00000550212.1	-4.5868	-2.02638	15.5645	7.97382e-05	1	ENST00000550212	TNXB
ENST00000615480.4	-4.51926	-2.60696	15.5574	8.00392e-05	1	ENST00000615480
ENST00000159647.9	-4.49482	-2.33995	15.5445	8.05873e-05	1	ENST00000159647	PANX2
ENST00000287156.8	-4.58388	-2.46857	15.5149	8.18579e-05	1	ENST00000287156	UBE2L6
ENST00000409855.6	-4.07941	-0.970544	15.4984	8.25743e-05	1	ENST00000409855	SCN7A
ENST00000615711.4	-1.63735	2.79422	15.4945	8.27452e-05	1	ENST00000615711
ENST00000358066.8	4.57496	-0.362474	15.4922	8.2847e-05	1	ENST00000358066	SEMA6D
ENST00000538565.5	4.60758	-1.62713	15.4547	8.45082e-05	1	ENST00000538565	IST1
ENST00000642989.1	1.81983	2.84721	15.4455	8.49196e-05	1	ENST00000642989
ENST00000639199.1	-4.75362	-1.81139	15.4238	8.58977e-05	1	ENST00000639199
ENST00000543010.5	-4.32908	-1.24987	15.4196	8.6089e-05	1	ENST00000543010	NLRP2
ENST00000613062.4	-4.32908	-1.24987	15.4196	8.6089e-05	1	ENST00000613062
ENST00000398904.6	-2.14104	2.19503	15.4104	8.65105e-05	1	ENST00000398904	DAAM2
ENST00000474528.5	-3.94748	-0.773812	15.3936	8.72851e-05	1	ENST00000474528	SFXN5
ENST00000380441.5	3.21862	-0.412332	15.3923	8.73442e-05	1	ENST00000380441	NQO2
ENST00000521193.5	2.99985	0.633584	15.3704	8.83625e-05	1	ENST00000521193	TOP1MT
ENST00000442215.6	4.41645	-2.03425	15.369	8.84255e-05	1	ENST00000442215	ELP6
ENST00000551858.1	-4.21867	-1.22792	15.3639	8.86644e-05	1	ENST00000551858	NAA25
ENST00000361923.2	3.81245	0.362839	15.343	8.96532e-05	1	ENST00000361923	PER3
ENST00000588998.5	4.19983	-1.80661	15.3428	8.96605e-05	1	ENST00000588998	ECSIT
ENST00000380125.6	4.80152	-1.87304	15.3423	8.96868e-05	1	ENST00000380125	ECI2
ENST00000632421.1	4.31684	-0.786563	15.3336	9.00979e-05	1	ENST00000632421
ENST00000444204.2	-4.59935	-2.44201	15.3335	9.01044e-05	1	ENST00000444204	ADIPOQ
ENST00000395914.5	4.50864	-0.429984	15.3331	9.01255e-05	1	ENST00000395914	AURKA
ENST00000617164.4	4.00193	-0.82229	15.3322	9.01643e-05	1	ENST00000617164
ENST00000217244.8	-2.61127	1.15699	15.3001	9.17138e-05	1	ENST00000217244	CSNK2A1
ENST00000394054.6	-3.58741	-0.392116	15.2865	9.23743e-05	1	ENST00000394054	NFKBIZ
ENST00000584655.5	3.04409	-0.286861	15.2844	9.2479e-05	1	ENST00000584655	RFFL
ENST00000547173.5	4.60234	-2.4833	15.2788	9.27514e-05	1	ENST00000547173	RPLP0
ENST00000379246.5	-3.2025	0.000188907	15.2756	9.29099e-05	1	ENST00000379246	ACSL6
ENST00000338145.7	-3.86008	-0.804326	15.2532	9.4017e-05	1	ENST00000338145	UBE2D3
ENST00000334274.8	3.00526	1.06958	15.2228	9.55444e-05	1	ENST00000334274	TCP11L1
ENST00000560335.5	-4.57424	-1.44644	15.2168	9.58478e-05	1	ENST00000560335	NUMB
ENST00000636242.1	-1.3559	3.2658	15.2136	9.60073e-05	1	ENST00000636242
ENST00000393962.6	3.18815	-0.567755	15.2	9.67047e-05	1	ENST00000393962	ANGPTL4
ENST00000445125.2	-0.768783	8.49806	15.1837	9.75393e-05	1	ENST00000445125	AC010970.2
ENST00000472019.5	4.74774	-1.69304	15.1631	9.8613e-05	1	ENST00000472019	DNAJB2
ENST00000540872.6	3.55031	-0.92572	15.1569	9.89363e-05	1	ENST00000540872	FAM21C
ENST00000506869.5	-4.42279	-0.973633	15.1486	9.93735e-05	1	ENST00000506869	WDR19
ENST00000260926.9	4.09053	-0.285089	15.1283	0.000100447	1	ENST00000260926	SATB2
ENST00000494208.5	3.21979	-0.0467963	15.1267	0.000100531	1	ENST00000494208	SLC8A3
ENST00000394867.8	-3.13007	-0.0324604	15.0924	0.000102373	1	ENST00000394867	MAP2K2
ENST00000493646.1	3.73794	-0.43821	15.0717	0.000103506	1	ENST00000493646	MRPL43
ENST00000541134.5	5.00554	-1.70498	15.0687	0.000103668	1	ENST00000541134	HIVEP1
ENST00000392365.5	-3.6332	-0.452535	15.0564	0.000104346	1	ENST00000392365	TFPI
ENST00000440264.5	-4.40817	-0.965282	15.049	0.000104757	1	ENST00000440264	CCNA1
ENST00000349038.8	-3.2573	-0.404007	15.0475	0.000104838	1	ENST00000349038	PTBP1
ENST00000287546.8	1.02035	4.17589	15.0324	0.000105683	1	ENST00000287546	VPS8
ENST00000392339.5	4.65511	-1.75293	15.0279	0.000105935	1	ENST00000392339	SLC16A3
ENST00000560172.5	-3.64493	-1.29075	15.0024	0.000107372	1	ENST00000560172	MYEF2
ENST00000555026.5	-3.69377	-0.614192	15	0.000107511	1	ENST00000555026	NDRG2
ENST00000644418.1	-1.79148	2.74239	14.9926	0.000107935	1	ENST00000644418
ENST00000392370.7	3.17087	0.609855	14.965	0.000109522	1	ENST00000392370	CALCRL
ENST00000644621.1	-4.60471	-1.17241	14.9486	0.000110482	1	ENST00000644621
ENST00000333725.9	-2.21904	2.09713	14.9457	0.000110649	1	ENST00000333725	TCF12
ENST00000645910.1	-4.0673	-0.824333	14.9438	0.000110759	1	ENST00000645910
ENST00000527423.5	4.37545	-2.85535	14.904	0.000113122	1	ENST00000527423	EPB41L2
ENST00000381222.8	2.06139	2.32779	14.892	0.000113844	1	ENST00000381222	ZBED1
ENST00000368341.8	3.18155	0.0625767	14.8809	0.000114519	1	ENST00000368341	MSTO1
ENST00000361499.7	-1.93052	2.07428	14.8678	0.000115312	1	ENST00000361499	FAM135A
ENST00000412570.5	-2.62198	0.507535	14.8626	0.000115632	1	ENST00000412570	SMPD4
ENST00000312783.10	3.38719	-0.118685	14.8576	0.000115938	1	ENST00000312783	AURKA
ENST00000427534.6	4.67429	-1.11445	14.8503	0.000116391	1	ENST00000427534	SPG11
ENST00000436160.1	4.46815	-2.00181	14.831	0.000117589	1	ENST00000436160	SPCS2P4
ENST00000557235.5	-2.98665	0.57307	14.8182	0.00011839	1	ENST00000557235	STAT2
ENST00000360541.9	4.45388	-0.716437	14.8141	0.000118644	1	ENST00000360541	ETF1
ENST00000393158.6	-2.09718	1.2816	14.7945	0.000119885	1	ENST00000393158	PDGFD
ENST00000482378.6	-1.93828	1.73867	14.7888	0.000120249	1	ENST00000482378	TMEM198B
ENST00000555546.5	-3.11526	-0.616143	14.7846	0.000120516	1	ENST00000555546	FERMT2
ENST00000433753.4	3.8122	0.259148	14.7688	0.000121528	1	ENST00000433753	SEMA3B
ENST00000531428.1	3.4365	-1.04671	14.7529	0.000122562	1	ENST00000531428	PIK3C2A
ENST00000465349.5	3.0432	-0.035876	14.7411	0.000123329	1	ENST00000465349	LYST
ENST00000434658.6	-3.67326	-0.760437	14.7394	0.00012344	1	ENST00000434658	FAM3A
ENST00000526451.5	2.46787	1.16372	14.7315	0.000123955	1	ENST00000526451	EIF1AD
ENST00000635170.1	4.46543	-2.3134	14.7011	0.000125972	1	ENST00000635170
ENST00000373277.8	4.5399	-0.784036	14.6965	0.000126281	1	ENST00000373277	SH2D3C
ENST00000362021.8	3.78047	-0.941459	14.6895	0.000126751	1	ENST00000362021	SLC39A13
ENST00000519676.5	-2.59408	0.57475	14.6844	0.000127094	1	ENST00000519676	SLC25A30
ENST00000317204.10	0.947127	4.24999	14.666	0.000128344	1	ENST00000317204	TOLLIP
ENST00000411767.6	1.47283	3.25091	14.6624	0.000128586	1	ENST00000411767	PTPN13
ENST00000517481.5	4.5269	-2.6913	14.6617	0.000128637	1	ENST00000517481	RABL5
ENST00000322995.13	-3.24771	-0.548599	14.6585	0.000128853	1	ENST00000322995	WDR45
ENST00000543214.1	4.57666	-2.45106	14.6183	0.000131628	1	ENST00000543214	FAM9A
ENST00000344113.8	-3.34679	-0.125656	14.5963	0.000133177	1	ENST00000344113	SYNE2
ENST00000354190.9	4.44458	-2.34392	14.5937	0.000133357	1	ENST00000354190	PLEKHB1
ENST00000613264.4	3.26454	0.427141	14.588	0.000133763	1	ENST00000613264
ENST00000645736.1	3.4056	-0.2666	14.5821	0.000134183	1	ENST00000645736
ENST00000636389.1	4.48	-2.7164	14.5732	0.00013482	1	ENST00000636389
ENST00000622250.4	-4.58016	-1.08911	14.5457	0.000136799	1	ENST00000622250
ENST00000398568.6	1.67669	2.173	14.5335	0.00013769	1	ENST00000398568	CYLD
ENST00000301264.7	-3.63873	-0.235345	14.5147	0.000139069	1	ENST00000301264	DAPK3
ENST00000636985.2	2.95713	0.305732	14.4995	0.000140197	1	ENST00000636985
ENST00000424149.6	-3.62126	-1.31491	14.4565	0.000143432	1	ENST00000424149	CYHR1
ENST00000003583.12	3.09746	-0.116423	14.4531	0.000143696	1	ENST00000003583	STPG1
ENST00000372811.9	-3.90005	-0.892918	14.4444	0.000144355	1	ENST00000372811	MFSD2A
ENST00000567744.5	3.94795	-0.943801	14.4417	0.000144562	1	ENST00000567744	VWA9
ENST00000373511.6	2.75367	0.569374	14.4321	0.000145305	1	ENST00000373511	MAPKAP1
ENST00000559556.5	4.63515	-1.56737	14.4114	0.000146912	1	ENST00000559556	TPM1
ENST00000378809.8	-4.01982	-0.869309	14.3911	0.000148503	1	ENST00000378809	RAB3IP
ENST00000581979.5	-3.77129	0.854013	14.3898	0.000148609	1	ENST00000581979	SRSF1
ENST00000400370.8	-4.40255	-2.51776	14.3549	0.000151386	1	ENST00000400370	ATP7B
ENST00000524989.1	4.28153	-1.891	14.3522	0.000151601	1	ENST00000524989	C11orf57
ENST00000444676.5	2.82306	0.83226	14.3376	0.000152782	1	ENST00000444676	OGDH
ENST00000576500.5	-4.38118	-2.39614	14.3273	0.000153621	1	ENST00000576500	ZSCAN32
ENST00000491957.5	-4.39488	-1.85209	14.3189	0.000154306	1	ENST00000491957	MAPK14
ENST00000525035.5	4.00047	-1.63934	14.3017	0.000155726	1	ENST00000525035	TMX2
ENST00000611151.4	-1.83101	2.51934	14.2951	0.000156269	1	ENST00000611151
ENST00000354590.7	3.59988	-0.62191	14.2688	0.00015847	1	ENST00000354590	ZBTB45
ENST00000431329.5	4.26263	-3.03117	14.2615	0.000159082	1	ENST00000431329	GAPVD1
ENST00000561169.5	4.50764	-1.96363	14.2511	0.000159965	1	ENST00000561169	KNSTRN
ENST00000396979.1	-3.85775	-0.646428	14.2486	0.000160177	1	ENST00000396979	RHOG
ENST00000579081.5	-3.32008	0.432878	14.2479	0.000160241	1	ENST00000579081	NF1
ENST00000475122.1	4.1772	-2.07333	14.2329	0.000161526	1	ENST00000475122	FAM98A
ENST00000600105.5	-3.73139	-1.5385	14.2173	0.000162869	1	ENST00000600105	PTOV1
ENST00000265713.6	3.05817	0.127179	14.2125	0.000163285	1	ENST00000265713	KAT6A
ENST00000366806.6	1.82474	2.23963	14.1977	0.000164569	1	ENST00000366806	MLLT4
ENST00000568219.5	3.24381	-0.340145	14.1832	0.000165843	1	ENST00000568219	PALB2
ENST00000535765.5	4.39677	-2.56342	14.1589	0.000168001	1	ENST00000535765	VPS37B
ENST00000639300.1	-4.66918	-0.92127	14.1558	0.000168281	1	ENST00000639300
ENST00000621729.4	-3.76156	-1.74897	14.155	0.000168353	1	ENST00000621729
ENST00000642281.1	-3.8616	-0.26284	14.148	0.000168975	1	ENST00000642281
ENST00000309190.9	4.32414	-2.13457	14.1458	0.000169174	1	ENST00000309190	CAST
ENST00000435689.5	3.8276	-1.89606	14.1142	0.000172043	1	ENST00000435689	GRM7
ENST00000450475.5	-3.76175	-1.88821	14.1109	0.00017234	1	ENST00000450475	AARSD1
ENST00000393605.7	4.35111	-2.47421	14.1062	0.000172778	1	ENST00000393605	ARAP1
ENST00000528473.5	-3.74103	-1.95609	14.0893	0.00017433	1	ENST00000528473	TP53I11
ENST00000643023.1	4.57198	-2.20747	14.0889	0.000174372	1	ENST00000643023
ENST00000500085.2	4.48361	-2.23297	14.0857	0.000174663	1	ENST00000500085	FAT1
ENST00000620804.1	4.24244	-1.05384	14.0823	0.000174984	1	ENST00000620804
ENST00000344537.9	1.53976	2.61088	14.0464	0.000178355	1	ENST00000344537	DTNBP1
ENST00000456913.6	-3.68445	-1.49895	14.0362	0.000179328	1	ENST00000456913	ITGB1BP1
ENST00000358502.9	-4.31958	-2.04849	14.0321	0.000179715	1	ENST00000358502	APOL2
ENST00000549621.5	-2.99273	0.282827	14.0161	0.000181251	1	ENST00000549621	RITA1
ENST00000395138.6	-3.88338	-0.246493	14.006	0.000182225	1	ENST00000395138	SULT1A3
ENST00000409659.5	4.31715	-2.05345	13.9957	0.000183233	1	ENST00000409659	LRPPRC
ENST00000398898.6	-2.78352	0.20456	13.964	0.000186345	1	ENST00000398898	USP19
ENST00000425825.6	3.72205	-0.902922	13.9405	0.000188689	1	ENST00000425825	BRMS1
ENST00000502264.5	-3.48601	-0.120954	13.9335	0.000189392	1	ENST00000502264	CACNA1G
ENST00000357296.7	4.45891	-2.22168	13.9304	0.000189701	1	ENST00000357296	PAOX
ENST00000642748.1	4.37851	-2.79828	13.929	0.000189842	1	ENST00000642748
ENST00000639483.1	-3.81875	-1.03688	13.9288	0.000189867	1	ENST00000639483
ENST00000469897.1	-3.46197	-1.4731	13.9279	0.000189953	1	ENST00000469897	CPSF4
ENST00000554375.5	2.5559	-0.00663895	13.9279	0.000189957	1	ENST00000554375	GPATCH2L
ENST00000443875.5	3.87757	-1.11465	13.9082	0.000191962	1	ENST00000443875	C1S
ENST00000559726.5	4.3181	-2.41844	13.8901	0.000193812	1	ENST00000559726	ATP8B4
ENST00000421906.5	-3.58719	-0.530139	13.8875	0.000194083	1	ENST00000421906	BSCL2
ENST00000513452.5	-3.98234	-1.96201	13.8674	0.000196167	1	ENST00000513452	CLDND1
ENST00000399637.5	-3.80457	-1.142	13.8595	0.000197	1	ENST00000399637	CACNA1C
ENST00000645965.1	-3.80457	-1.142	13.8595	0.000197	1	ENST00000645965
ENST00000511426.5	-4.69204	-1.77102	13.8448	0.000198544	1	ENST00000511426	SCLT1
ENST00000418622.7	-3.61926	-0.128483	13.8437	0.000198663	1	ENST00000418622	KIAA1432
ENST00000369509.1	3.46595	-0.935235	13.8304	0.000200071	1	ENST00000369509	VANGL1
ENST00000618192.4	3.83342	0.607796	13.8288	0.000200248	1	ENST00000618192
ENST00000453551.6	2.97536	0.862616	13.8222	0.000200949	1	ENST00000453551	PUF60
ENST00000291722.11	3.95223	-1.29474	13.8094	0.000202316	1	ENST00000291722	CACFD1
ENST00000625979.2	3.95223	-1.29474	13.8094	0.000202316	1	ENST00000625979
ENST00000369801.1	4.33615	-2.78615	13.8072	0.000202559	1	ENST00000369801	CSF1
ENST00000641805.1	4.03883	-1.64632	13.7978	0.000203577	1	ENST00000641805
ENST00000515129.5	4.41892	-2.04304	13.7962	0.00020375	1	ENST00000515129	SEMA6A
ENST00000529927.5	-2.56028	1.59464	13.7875	0.000204697	1	ENST00000529927	NDUFV1
ENST00000307114.11	-2.22166	1.79888	13.7839	0.000205089	1	ENST00000307114	GTPBP2
ENST00000383327.8	-4.15643	-2.37221	13.7814	0.000205355	1	ENST00000383327	STK19
ENST00000534190.5	2.31917	0.936955	13.7794	0.000205574	1	ENST00000534190	PPP6R3
ENST00000507450.5	4.4862	-2.56152	13.7707	0.000206529	1	ENST00000507450	SPDYE2B
ENST00000348581.9	-4.25062	-2.55501	13.7666	0.000206986	1	ENST00000348581	EXO1
ENST00000330947.6	3.92867	-0.907637	13.7616	0.000207539	1	ENST00000330947	LRRC8B
ENST00000477053.5	3.345	-0.558622	13.7591	0.00020781	1	ENST00000477053	TMEM241
ENST00000412189.2	-2.88837	1.99771	13.7544	0.000208336	1	ENST00000412189	PPP1R18
ENST00000413917.5	4.26003	-2.85974	13.7507	0.000208743	1	ENST00000413917	EIF3B
ENST00000392472.6	-1.54201	2.29633	13.7377	0.000210191	1	ENST00000392472	MASP1
ENST00000445766.7	-4.43744	-0.914715	13.7042	0.000213972	1	ENST00000445766	PRICKLE1
ENST00000485886.1	-3.65352	-0.969057	13.701	0.000214342	1	ENST00000485886	MVB12B
ENST00000514079.5	3.59127	-0.486114	13.6932	0.00021523	1	ENST00000514079	CACNA1G
ENST00000589871.1	-4.20434	-0.614724	13.6725	0.000217614	1	ENST00000589871	RBM42
ENST00000538413.6	3.03312	-0.919316	13.6348	0.000222026	1	ENST00000538413	LRTOMT
ENST00000647180.1	-3.28225	-0.639037	13.6304	0.000222553	1	ENST00000647180
ENST00000553907.1	-4.16801	-2.75297	13.627	0.000222959	1	ENST00000553907	ACTR10
ENST00000562208.5	-4.2684	-2.1848	13.6164	0.000224223	1	ENST00000562208	BAIAP3
ENST00000297469.3	4.09412	-1.80479	13.6011	0.000226056	1	ENST00000297469	GPER1
ENST00000397404.5	-3.62611	-1.73927	13.5963	0.000226637	1	ENST00000397404	TSPAN4
ENST00000361546.6	-2.25964	2.0851	13.5793	0.000228695	1	ENST00000361546	UBAP2L
ENST00000297488.10	-1.18411	3.46478	13.5606	0.000230987	1	ENST00000297488	MTUS1
ENST00000356207.9	-1.39674	3.24841	13.5572	0.000231408	1	ENST00000356207	FGFR1
ENST00000537097.1	1.4086	2.99631	13.5514	0.000232115	1	ENST00000537097	GPRASP1
ENST00000646484.1	4.11516	-0.970816	13.5292	0.000234884	1	ENST00000646484
ENST00000448829.1	4.08295	-2.34351	13.5221	0.000235775	1	ENST00000448829	DHTKD1
ENST00000613060.4	-1.03072	3.8951	13.5102	0.000237277	1	ENST00000613060
ENST00000636409.1	-2.39415	1.6272	13.5061	0.000237791	1	ENST00000636409
ENST00000262173.7	-1.18459	3.53084	13.493	0.000239457	1	ENST00000262173	RNMT
ENST00000397176.6	-3.79633	-1.23394	13.4905	0.000239777	1	ENST00000397176	PRKCQ
ENST00000455904.5	-4.16964	-2.87142	13.4794	0.000241197	1	ENST00000455904	HDAC11
ENST00000586861.5	3.57735	1.67862	13.4777	0.000241421	1	ENST00000586861	APLP1
ENST00000530749.5	3.97112	-0.98169	13.4755	0.000241703	1	ENST00000530749	RDX
ENST00000646948.1	3.3446	-0.0267416	13.4741	0.00024188	1	ENST00000646948
ENST00000492719.5	0.854653	4.63214	13.4721	0.000242136	1	ENST00000492719	GAPDH
ENST00000635109.1	4.22751	-2.54003	13.4635	0.000243253	1	ENST00000635109
ENST00000395636.6	-4.157	-1.03993	13.4609	0.000243582	1	ENST00000395636	PHACTR3
ENST00000528487.1	-4.34504	-2.19293	13.4437	0.000245831	1	ENST00000528487	SYVN1
ENST00000373589.8	2.55345	0.428077	13.4416	0.00024611	1	ENST00000373589	HDAC8
ENST00000419152.6	4.43514	-2.14219	13.4409	0.000246196	1	ENST00000419152	EEF1D
ENST00000615067.4	4.43514	-2.14219	13.4409	0.000246196	1	ENST00000615067
ENST00000508526.5	3.19646	0.0111288	13.4378	0.000246605	1	ENST00000508526	POLK
ENST00000409767.5	2.22367	1.27447	13.4376	0.000246633	1	ENST00000409767	PBRM1
ENST00000374505.6	4.01591	-2.17125	13.4274	0.000247975	1	ENST00000374505	LYPLA2
ENST00000515390.5	3.16148	0.405244	13.4065	0.000250757	1	ENST00000515390	CCT5
ENST00000369005.5	4.53516	-1.38059	13.3924	0.000252643	1	ENST00000369005	TACC2
ENST00000409140.7	4.53256	-1.73705	13.3919	0.00025271	1	ENST00000409140	SPATS2L
ENST00000440309.5	-1.65655	2.06687	13.3893	0.000253064	1	ENST00000440309	STK36
ENST00000514537.5	3.94997	-1.68768	13.3772	0.000254703	1	ENST00000514537	CLDND1
ENST00000338179.6	-1.21484	3.45929	13.3627	0.000256684	1	ENST00000338179	LBR
ENST00000429084.5	4.3057	-2.00806	13.3525	0.000258082	1	ENST00000429084	AP4M1
ENST00000629520.2	3.15001	-1.43519	13.3294	0.000261272	1	ENST00000629520
ENST00000526731.5	3.59892	-1.9034	13.3278	0.000261502	1	ENST00000526731	ANKRD42
ENST00000465268.1	-4.59965	-1.08486	13.3096	0.000264051	1	ENST00000465268	MRPL55
ENST00000382452.6	-0.869469	4.92683	13.3011	0.000265251	1	ENST00000382452	WDR1
ENST00000473262.5	3.27998	-0.832526	13.2876	0.000267171	1	ENST00000473262	SLC12A8
ENST00000493202.1	3.35435	-0.913976	13.2678	0.00027	1	ENST00000493202	PIK3R3
ENST00000504907.5	4.53152	-1.35528	13.2468	0.000273042	1	ENST00000504907	RBPJ
ENST00000318190.7	3.21449	0.857694	13.2454	0.000273246	1	ENST00000318190	TPRKB
ENST00000293925.9	-1.18492	3.17342	13.2263	0.000276042	1	ENST00000293925	CRAMP1L
ENST00000519663.5	-4.0717	-2.18834	13.2236	0.000276449	1	ENST00000519663	CYFIP2
ENST00000454775.5	4.34575	-0.725589	13.2196	0.000277034	1	ENST00000454775	USP37
ENST00000575411.2	3.57508	-0.665775	13.2179	0.000277291	1	ENST00000575411	CYB5D2
ENST00000527411.5	4.50495	-1.19557	13.2154	0.000277665	1	ENST00000527411	EPB41L2
ENST00000398603.5	4.18013	-2.09374	13.2095	0.000278529	1	ENST00000398603	GSTP1
ENST00000643499.1	-2.80423	0.372008	13.2084	0.000278693	1	ENST00000643499
ENST00000594662.5	4.37668	-2.40841	13.2071	0.000278889	1	ENST00000594662	SMIM7
ENST00000420696.6	-1.51124	3.14318	13.207	0.00027891	1	ENST00000420696	PBX1
ENST00000591198.5	-4.10912	-2.00021	13.1808	0.000282829	1	ENST00000591198	SEPT9
ENST00000612832.4	4.39474	-2.41818	13.1802	0.000282926	1	ENST00000612832
ENST00000398998.1	4.05103	-1.01961	13.1726	0.000284065	1	ENST00000398998	DSCR3
ENST00000377868.6	4.48332	-2.17636	13.1716	0.000284219	1	ENST00000377868	BFSP1
ENST00000589389.5	-2.77925	1.02015	13.1646	0.000285288	1	ENST00000589389	GLYR1
ENST00000518783.1	0.74207	5.2139	13.1539	0.000286923	1	ENST00000518783	GRIA1
ENST00000355637.8	-2.32847	0.90526	13.1463	0.000288088	1	ENST00000355637	RBFOX1
ENST00000380524.5	-2.36427	1.20707	13.1282	0.000290885	1	ENST00000380524	SERPINB6
ENST00000448521.5	-2.60678	1.30321	13.126	0.000291232	1	ENST00000448521	DBNL
ENST00000437980.3	-3.33392	-0.548446	13.1144	0.00029304	1	ENST00000437980	SLC18A1
ENST00000356537.8	-1.72775	2.49649	13.1137	0.000293139	1	ENST00000356537	CCDC25
ENST00000449767.5	2.53959	1.15891	13.1127	0.000293308	1	ENST00000449767	OGDH
ENST00000626705.2	-2.35002	1.28213	13.1086	0.000293949	1	ENST00000626705
ENST00000396972.2	-4.38946	-1.83707	13.1066	0.000294264	1	ENST00000396972	ZSCAN29
ENST00000403362.5	-3.72126	-1.32012	13.1008	0.000295176	1	ENST00000403362	TBC1D10A
ENST00000332175.12	1.54763	2.2866	13.0935	0.000296315	1	ENST00000332175	PTPRM
ENST00000488991.1	4.31925	-2.63833	13.0916	0.000296629	1	ENST00000488991	ANKEF1
ENST00000477854.5	3.57338	0.298507	13.0677	0.000300431	1	ENST00000477854	PTPN5
ENST00000415941.2	2.71117	-0.368992	13.0627	0.000301237	1	ENST00000415941	RING1
ENST00000471722.1	3.88664	-1.10959	13.0399	0.000304917	1	ENST00000471722	RP4-706A16.3
ENST00000498103.1	3.88664	-1.10959	13.0399	0.000304917	1	ENST00000498103	RP11-592N21.1
ENST00000551156.5	4.35774	-0.823886	13.0194	0.000308273	1	ENST00000551156	DGKA
ENST00000637001.1	-1.77081	1.67338	13.0164	0.000308767	1	ENST00000637001
ENST00000616933.4	-3.47842	-0.114938	13.0015	0.000311237	1	ENST00000616933
ENST00000474542.2	3.18985	-0.899898	13.0007	0.000311381	1	ENST00000474542	REEP5
ENST00000389958.7	-4.30555	-1.77447	12.994	0.000312487	1	ENST00000389958	SYTL2
ENST00000358590.8	-3.60877	-0.80636	12.9908	0.000313028	1	ENST00000358590	CACNA1H
ENST00000589699.1	1.41117	3.26384	12.9859	0.000313844	1	ENST00000589699	MAPRE2
ENST00000465525.6	-3.84808	-1.53984	12.9816	0.000314575	1	ENST00000465525	PTPRU
ENST00000312350.9	2.66049	-0.325928	12.9806	0.000314732	1	ENST00000312350	KCNK10
ENST00000410054.5	4.26549	-0.791098	12.9806	0.000314739	1	ENST00000410054	R3HDM1
ENST00000620541.4	3.03899	-0.196686	12.9759	0.000315521	1	ENST00000620541
ENST00000621204.4	2.95326	0.655113	12.9588	0.000318419	1	ENST00000621204
ENST00000337815.8	-1.58636	2.46906	12.957	0.000318727	1	ENST00000337815	ZNF664
ENST00000619580.4	0.871671	4.53791	12.948	0.000320257	1	ENST00000619580
ENST00000542287.6	-4.31863	-1.68529	12.9349	0.000322513	1	ENST00000542287	ATXN2
ENST00000373292.8	-4.46123	-1.05574	12.927	0.000323877	1	ENST00000373292	HDLBP
ENST00000506102.5	-3.93826	-2.86792	12.9155	0.000325867	1	ENST00000506102	SLC41A3
ENST00000464308.1	3.81302	-2.21743	12.9008	0.000328443	1	ENST00000464308	POLR2M
ENST00000646667.1	4.27695	-1.50414	12.8993	0.000328708	1	ENST00000646667
ENST00000526459.5	4.14408	-2.83865	12.8917	0.000330035	1	ENST00000526459	PUF60
ENST00000255174.2	4.22765	-2.61684	12.8795	0.000332207	1	ENST00000255174	OSER1
ENST00000616987.4	3.61906	-0.910058	12.8695	0.000333972	1	ENST00000616987
ENST00000382499.6	-1.72971	1.84106	12.8694	0.000334001	1	ENST00000382499	SYNJ1
ENST00000541040.5	4.10572	-2.76695	12.8404	0.000339215	1	ENST00000541040	ZSCAN2
ENST00000360385.7	-3.97853	0.0498503	12.8297	0.000341155	1	ENST00000360385	ZNF317
[truncated: 109,965 more rows]

## Sheet: asd_chronic
row.names	logFC	logCPM	LR	PValue	padj	ens	symbol
[truncated: 110,851 more rows]
