# Supplementary material for: IGF-1 treatment causes unique transcriptional response in neurons from individuals with idiopathic autism
Source: Mol Autism. 2020 Jun 26;11:55. doi: 10.1186/s13229-020-00359-w (PMC7320548; doi:10.1186/s13229-020-00359-w)
Supplement: Supplementary file 5 — Additional file 5: Supplementary Table 3. [file 13229_2020_359_MOESM5_ESM.xlsx]

## Sheet: shared_IGF1_recovery
gene_name	IGF1_recovery_group
ABLIM1	acute-and-chronic
ABLIM3	acute-and-chronic
ACHE	acute-and-chronic
ACLY	acute-and-chronic
ACSL4	acute-and-chronic
ALCAM	acute-and-chronic
ANKMY1	acute-and-chronic
ARNT2	acute-and-chronic
ARPP21	acute-and-chronic
ATP1A3	acute-and-chronic
ATP1B4	acute-and-chronic
BEX5	acute-and-chronic
C3orf52	acute-and-chronic
CACHD1	acute-and-chronic
CBLN1	acute-and-chronic
CELF1	acute-and-chronic
CEPT1	acute-and-chronic
COCH	acute-and-chronic
COL25A1	acute-and-chronic
COL6A6	acute-and-chronic
CTNND1	acute-and-chronic
CTSC	acute-and-chronic
CUX1	acute-and-chronic
DCAF6	acute-and-chronic
DCLK1	acute-and-chronic
DDR1	acute-and-chronic
DNAJC6	acute-and-chronic
DXO	acute-and-chronic
EDC4	acute-and-chronic
ELMOD1	acute-and-chronic
ERG	acute-and-chronic
FKBPL	acute-and-chronic
FXYD6	acute-and-chronic
GABRB3	acute-and-chronic
GAD2	acute-and-chronic
GDPD2	acute-and-chronic
GNAS	acute-and-chronic
GOLGA7B	acute-and-chronic
HCN2	acute-and-chronic
HERC2P4	acute-and-chronic
HLA-DMA	acute-and-chronic
HLA-DPB1	acute-and-chronic
HMGCS1	acute-and-chronic
HSPA8	acute-and-chronic
HSPB7	acute-and-chronic
IL32	acute-and-chronic
ITM2A	acute-and-chronic
KIF5A	acute-and-chronic
KLF4	acute-and-chronic
KLHL31	acute-and-chronic
LAMB2	acute-and-chronic
MAGEE1	acute-and-chronic
MAN2A2	acute-and-chronic
MFF	acute-and-chronic
MTERFD2	acute-and-chronic
MTMR3	acute-and-chronic
MUM1	acute-and-chronic
MYO18B	acute-and-chronic
MYOF	acute-and-chronic
MYOM1	acute-and-chronic
NACA	acute-and-chronic
NAP1L3	acute-and-chronic
NAP1L5	acute-and-chronic
NBPF1	acute-and-chronic
NCS1	acute-and-chronic
NME1-NME2	acute-and-chronic
NPY5R	acute-and-chronic
NRF1	acute-and-chronic
NUP93	acute-and-chronic
NUTF2	acute-and-chronic
PAPLN	acute-and-chronic
PCDHA10	acute-and-chronic
PCMT1	acute-and-chronic
PES1	acute-and-chronic
PKIB	acute-and-chronic
PRG4	acute-and-chronic
PTGES3L-AARSD1	acute-and-chronic
PTPRN	acute-and-chronic
RAB27B	acute-and-chronic
RAB38	acute-and-chronic
RBM24	acute-and-chronic
RGS3	acute-and-chronic
RTN1	acute-and-chronic
SEC31A	acute-and-chronic
2019-09-05	acute-and-chronic
SETD1B	acute-and-chronic
SLC12A1	acute-and-chronic
SLC7A5	acute-and-chronic
SLC9A6	acute-and-chronic
SLFN12	acute-and-chronic
SMARCE1	acute-and-chronic
SMPD4	acute-and-chronic
SNRNP70	acute-and-chronic
SNX27	acute-and-chronic
SORBS2	acute-and-chronic
SPATS2L	acute-and-chronic
SPOCK1	acute-and-chronic
ST3GAL4	acute-and-chronic
STAU2	acute-and-chronic
SUPT5H	acute-and-chronic
SUPT7L	acute-and-chronic
SUSD4	acute-and-chronic
SVIL	acute-and-chronic
SYN1	acute-and-chronic
SYP	acute-and-chronic
SYT7	acute-and-chronic
TCOF1	acute-and-chronic
TENM1	acute-and-chronic
TMEM176B	acute-and-chronic
TMEM182	acute-and-chronic
TMEM229B	acute-and-chronic
TMEM35	acute-and-chronic
TMOD2	acute-and-chronic
TNXB	acute-and-chronic
TPM1	acute-and-chronic
TRMT6	acute-and-chronic
TTC13	acute-and-chronic
UBE2F	acute-and-chronic
UBXN11	acute-and-chronic
VARSL	acute-and-chronic
VSNL1	acute-and-chronic
WSB2	acute-and-chronic
ZCCHC12	acute-and-chronic
ZFAND1	acute-and-chronic
ACSF2	acute-only
AFF2	acute-only
BIN1	acute-only
CKMT2	acute-only
CPNE8	acute-only
CYTH3	acute-only
DLGAP4	acute-only
DOK7	acute-only
ERBB3	acute-only
F5	acute-only
HPCAL1	acute-only
HSPA8P8	acute-only
KIAA0895	acute-only
LRRC39	acute-only
MAPKAP1	acute-only
MGARP	acute-only
MYBPC1	acute-only
MYH7B	acute-only
PDE4DIP	acute-only
PITX2	acute-only
PRKAR1A	acute-only
PRKG1	acute-only
RYR1	acute-only
SYNPR	acute-only
TBX15	acute-only
TCF4	acute-only
TIMP2	acute-only
TMEM110-MUSTN1	acute-only
TNNT2	acute-only
TPM3	acute-only
TRIM63	acute-only
ABCB7	chronic-only
ABR	chronic-only
ACTN3	chronic-only
AGBL4	chronic-only
ANO6	chronic-only
ARHGEF7	chronic-only
ATF5	chronic-only
ATP2B1	chronic-only
BRD2	chronic-only
C11orf57	chronic-only
C14orf37	chronic-only
C4B	chronic-only
CD36	chronic-only
ELP5	chronic-only
EMC10	chronic-only
EPB41L1	chronic-only
FAM129A	chronic-only
FRMD3	chronic-only
GABBR1	chronic-only
GOLGA2P7	chronic-only
GRIN3A	chronic-only
HLA-A	chronic-only
HSPA1B	chronic-only
IDS	chronic-only
ITGB1	chronic-only
ITSN1	chronic-only
KLF8	chronic-only
LSR	chronic-only
MAP1B	chronic-only
MFAP5	chronic-only
MYL4	chronic-only
NGFR	chronic-only
NTRK1	chronic-only
OBSL1	chronic-only
OLFML2B	chronic-only
PAK3	chronic-only
PAK4	chronic-only
PDLIM7	chronic-only
PHF1	chronic-only
PHLDB2	chronic-only
PITX1	chronic-only
PLEKHG5	chronic-only
PSME1	chronic-only
SKOR1	chronic-only
TMEM176A	chronic-only
TRIM38	chronic-only
WFIKKN2	chronic-only
XIRP1	chronic-only
XRCC5	chronic-only
XXbac-BPG248L24.12	chronic-only

## Sheet: acute_and_chronic_recoveryDAVID
Annotation Cluster 1	Enrichment Score: 1.9240324471321402
Category	Term	Count	%	PValue	Genes	List Total	Pop Hits	Pop Total	Fold Enrichment	Bonferroni	Benjamini	FDR
SP_PIR_KEYWORDS	synapse	8	6.66667	0.00034519	SYP, CBLN1, ACHE, GAD2, GABRB3, SYN1, NCS1, SYT7	119	213	19235	6.07094	0.0756985	0.038594	0.441032
GOTERM_BP_FAT	GO:0007268~synaptic transmission	9	7.5	0.000704951	SEPT5, CBLN1, ACHE, GAD2, GABRB3, SYN1, KIF5A, TMOD2, NPY5R	89	298	13528	4.5906	0.446203	0.446203	1.08317
GOTERM_CC_FAT	GO:0045202~synapse	10	8.33333	0.00118416	SYP, SEPT5, CBLN1, ACHE, GAD2, MAGEE1, GABRB3, SYN1, NCS1, SYT7	95	355	12782	3.79007	0.237638	0.237638	1.50653
GOTERM_BP_FAT	GO:0019226~transmission of nerve impulse	9	7.5	0.00197018	SEPT5, CBLN1, ACHE, GAD2, GABRB3, SYN1, KIF5A, TMOD2, NPY5R	89	350	13528	3.90857	0.808456	0.562343	2.99976
GOTERM_CC_FAT	GO:0044456~synapse part	8	6.66667	0.00221877	SYP, SEPT5, GAD2, MAGEE1, GABRB3, SYN1, NCS1, SYT7	95	246	12782	4.37552	0.398702	0.119412	2.80563
GOTERM_CC_FAT	GO:0008021~synaptic vesicle	5	4.16667	0.00234912	SYP, SEPT5, GAD2, SYN1, SYT7	95	76	12782	8.8518	0.416425	0.102118	2.96817
GOTERM_CC_FAT	GO:0030135~coated vesicle	6	5	0.00631349	SYP, SEPT5, GAD2, SEC31A, SYN1, SYT7	95	159	12782	5.07726	0.765517	0.18714	7.7937
GOTERM_BP_FAT	GO:0001505~regulation of neurotransmitter levels	4	3.33333	0.00944184	SEPT5, ACHE, GAD2, SYN1	89	67	13528	9.07463	0.999647	0.929345	13.6282
SP_PIR_KEYWORDS	cell junction	8	6.66667	0.0115734	SYP, CBLN1, ACHE, GAD2, GABRB3, SYN1, NCS1, SYT7	119	399	19235	3.24088	0.929639	0.357478	13.8459
GOTERM_CC_FAT	GO:0030672~synaptic vesicle membrane	3	2.5	0.0122443	SYP, GAD2, SYN1	95	23	12782	17.5497	0.940469	0.209512	14.601
SP_PIR_KEYWORDS	cytoplasmic vesicle	6	5	0.0157339	SYP, GAD2, SEC31A, GNAS, SYT7, MYOF	119	238	19235	4.07492	0.973106	0.403425	18.3751
GOTERM_BP_FAT	GO:0007267~cell-cell signaling	10	8.33333	0.0158581	SEPT5, HCN2, CBLN1, ACHE, GAD2, GABRB3, SYN1, KIF5A, TMOD2, NPY5R	89	600	13528	2.53333	0.999998	0.852459	21.8757
GOTERM_CC_FAT	GO:0030136~clathrin-coated vesicle	5	4.16667	0.0162192	SYP, SEPT5, GAD2, SYN1, SYT7	95	132	12782	5.09649	0.976356	0.220921	18.9007
GOTERM_CC_FAT	GO:0030662~coated vesicle membrane	4	3.33333	0.0165348	SYP, GAD2, SEC31A, SYN1	95	73	12782	7.37246	0.978031	0.212296	19.2334
GOTERM_CC_FAT	GO:0030659~cytoplasmic vesicle membrane	5	4.16667	0.0192339	SYP, GAD2, SEC31A, SYN1, RAB27B	95	139	12782	4.83983	0.988292	0.230193	22.0276
GOTERM_CC_FAT	GO:0031982~vesicle	11	9.16667	0.025138	SYP, SEPT5, GAD2, SEC31A, SYN1, GNAS, RAB38, SYT7, RAB27B, MYOF, HSPA8	95	670	12782	2.20899	0.997062	0.242421	27.8319
GOTERM_CC_FAT	GO:0012506~vesicle membrane	5	4.16667	0.0251651	SYP, GAD2, SEC31A, SYN1, RAB27B	95	151	12782	4.45521	0.997081	0.233023	27.8576
GOTERM_CC_FAT	GO:0031410~cytoplasmic vesicle	10	8.33333	0.0462155	SYP, SEPT5, GAD2, SEC31A, SYN1, RAB38, SYT7, RAB27B, MYOF, HSPA8	95	642	12782	2.09575	0.99998	0.303154	45.4585
GOTERM_BP_FAT	GO:0050877~neurological system process	14	11.6667	0.0486786	SEPT5, COCH, ABLIM1, ACHE, GABRB3, KIF5A, ATP1A3, NPY5R, GAD2, CBLN1, SYN1, TMOD2, GNAS, ACSL4	89	1210	13528	1.75868	1	0.91456	53.7305
GOTERM_CC_FAT	GO:0044433~cytoplasmic vesicle part	5	4.16667	0.0490032	SYP, GAD2, SEC31A, SYN1, RAB27B	95	187	12782	3.59752	0.99999	0.302019	47.4659
GOTERM_CC_FAT	GO:0016023~cytoplasmic membrane-bounded vesicle	9	7.5	0.0492172	SYP, SEPT5, GAD2, SEC31A, SYN1, RAB38, SYT7, RAB27B, HSPA8	95	550	12782	2.20168	0.99999	0.295473	47.6172
GOTERM_CC_FAT	GO:0031988~membrane-bounded vesicle	9	7.5	0.0573812	SYP, SEPT5, GAD2, SEC31A, SYN1, RAB38, SYT7, RAB27B, HSPA8	95	568	12782	2.13191	0.999999	0.313329	53.0963
GOTERM_CC_FAT	GO:0030665~clathrin coated vesicle membrane	3	2.5	0.0578934	SYP, GAD2, SYN1	95	53	12782	7.61589	0.999999	0.308646	53.4218
GOTERM_CC_FAT	GO:0030054~cell junction	7	5.83333	0.181454	SYP, CBLN1, ACHE, GAD2, GABRB3, SYN1, SYT7	95	518	12782	1.81821	1	0.615282	92.3096
Annotation Cluster 2	Enrichment Score: 1.8689311193099793
Category	Term	Count	%	PValue	Genes	List Total	Pop Hits	Pop Total	Fold Enrichment	Bonferroni	Benjamini	FDR
GOTERM_CC_FAT	GO:0005794~Golgi apparatus	16	13.3333	0.00166103	ACHE, SEC31A, ATP1A3, NCS1, SYT7, MAN2A2, GAD2, SYN1, GOLGA7B, ST3GAL4, GNAS, CTSC, RAB38, CUX1, RAB27B, SMPD4	95	872	12782	2.46876	0.316612	0.119176	2.10728
GOTERM_CC_FAT	GO:0044431~Golgi apparatus part	7	5.83333	0.0212148	MAN2A2, SEC31A, ST3GAL4, GNAS, SYT7, CUX1, SMPD4	95	294	12782	3.20351	0.992631	0.227749	24.0213
SP_PIR_KEYWORDS	golgi apparatus	8	6.66667	0.0701762	MAN2A2, GAD2, SYN1, GOLGA7B, ST3GAL4, NCS1, CUX1, SMPD4	119	588	19235	2.19917	1	0.513868	60.6044
Annotation Cluster 3	Enrichment Score: 1.717720849921162
Category	Term	Count	%	PValue	Genes	List Total	Pop Hits	Pop Total	Fold Enrichment	Bonferroni	Benjamini	FDR
UP_SEQ_FEATURE	domain:HP	3	2.5	0.00103285	ABLIM1, SVIL, ABLIM3	119	8	19113	60.23	0.478493	0.277845	1.52468
INTERPRO	IPR003128:Villin headpiece	3	2.5	0.00120012	ABLIM1, SVIL, ABLIM3	112	8	16659	55.7779	0.309997	0.309997	1.59899
SMART	SM00153:VHP	3	2.5	0.00137453	ABLIM1, SVIL, ABLIM3	66	8	9079	51.5852	0.102967	0.102967	1.44805
GOTERM_CC_FAT	GO:0030016~myofibril	5	4.16667	0.00902791	MYO18B, SORBS2, SVIL, MYOM1, TPM1	95	111	12782	6.06069	0.874667	0.206065	10.9691
GOTERM_CC_FAT	GO:0044449~contractile fiber part	5	4.16667	0.00959901	MYO18B, SORBS2, SVIL, MYOM1, TPM1	95	113	12782	5.95342	0.890167	0.198186	11.6242
GOTERM_CC_FAT	GO:0043292~contractile fiber	5	4.16667	0.0121172	MYO18B, SORBS2, SVIL, MYOM1, TPM1	95	121	12782	5.55981	0.938688	0.224152	14.4601
SP_PIR_KEYWORDS	actin-binding	6	5	0.0181743	ABLIM1, MYO18B, SYN1, SVIL, TMOD2, TPM1	119	247	19235	3.92645	0.98473	0.407102	20.9285
GOTERM_MF_FAT	GO:0008092~cytoskeletal protein binding	9	7.5	0.0183334	ABLIM1, MYO18B, NME1-NME2, SYN1, SORBS2, SVIL, ABLIM3, TMOD2, TPM1	87	504	12983	2.66482	0.993359	0.993359	21.6063
GOTERM_MF_FAT	GO:0003779~actin binding	7	5.83333	0.0210105	ABLIM1, MYO18B, SYN1, SVIL, ABLIM3, TMOD2, TPM1	87	326	12983	3.20432	0.996832	0.943711	24.3727
GOTERM_MF_FAT	GO:0008307~structural constituent of muscle	3	2.5	0.0314645	SORBS2, MYOM1, TPM1	87	42	12983	10.6593	0.999827	0.944311	34.3341
GOTERM_CC_FAT	GO:0030017~sarcomere	4	3.33333	0.035492	MYO18B, SORBS2, MYOM1, TPM1	95	98	12782	5.49173	0.999745	0.281806	37.0589
GOTERM_CC_FAT	GO:0015629~actin cytoskeleton	6	5	0.048165	ABLIM1, MYO18B, SORBS2, SVIL, MYOM1, TPM1	95	269	12782	3.00106	0.999988	0.305563	46.8697
SP_PIR_KEYWORDS	cytoskeleton	7	5.83333	0.196308	ABLIM1, SEPT5, UBXN11, SVIL, TMOD2, TPM1, GDPD2	119	636	19235	1.77904	1	0.789252	93.906
GOTERM_BP_FAT	GO:0007010~cytoskeleton organization	5	4.16667	0.315354	ABLIM1, TNXB, SVIL, ABLIM3, TPM1	89	436	13528	1.74312	1	0.996888	99.7123
GOTERM_MF_FAT	GO:0005198~structural molecule activity	6	5	0.411149	SEPT5, TNXB, LAMB2, SORBS2, MYOM1, TPM1	87	634	12983	1.41227	1	0.995994	99.9058
Annotation Cluster 4	Enrichment Score: 1.59904265605552
Category	Term	Count	%	PValue	Genes	List Total	Pop Hits	Pop Total	Fold Enrichment	Bonferroni	Benjamini	FDR
GOTERM_CC_FAT	GO:0005624~membrane fraction	13	10.8333	0.0152256	SEPT5, SLC9A6, SLC12A1, KIF5A, CTNND1, PTPRN, SYP, MTMR3, NME1-NME2, PCDHA10, GNAS, RAB38, ACSL4	95	809	12782	2.16207	0.970207	0.221949	17.845
GOTERM_CC_FAT	GO:0005626~insoluble fraction	13	10.8333	0.0197246	SEPT5, SLC9A6, SLC12A1, KIF5A, CTNND1, PTPRN, SYP, MTMR3, NME1-NME2, PCDHA10, GNAS, RAB38, ACSL4	95	839	12782	2.08476	0.98956	0.22388	22.5259
GOTERM_CC_FAT	GO:0000267~cell fraction	14	11.6667	0.0531238	SEPT5, SLC12A1, SLC9A6, KIF5A, HMGCS1, CTNND1, PTPRN, SYP, MTMR3, NME1-NME2, PCDHA10, GNAS, RAB38, ACSL4	95	1083	12782	1.7393	0.999996	0.307647	50.3087
Annotation Cluster 5	Enrichment Score: 1.4384697968796794
Category	Term	Count	%	PValue	Genes	List Total	Pop Hits	Pop Total	Fold Enrichment	Bonferroni	Benjamini	FDR
UP_SEQ_FEATURE	lipid moiety-binding region:S-palmitoyl cysteine	5	4.16667	0.0259333	GAD2, GOLGA7B, GNAS, RAB38, NPY5R	119	181	19113	4.43684	1	0.906032	32.339
SP_PIR_KEYWORDS	palmitate	5	4.16667	0.0422951	GAD2, GOLGA7B, GNAS, RAB38, NPY5R	119	213	19235	3.79433	0.999947	0.505297	42.4934
SP_PIR_KEYWORDS	lipoprotein	9	7.5	0.0441003	ACHE, GAD2, GOLGA7B, VSNL1, NCS1, GNAS, RAB38, RAB27B, NPY5R	119	642	19235	2.26596	0.999966	0.474134	43.8658
Annotation Cluster 6	Enrichment Score: 1.3504918409200897
Category	Term	Count	%	PValue	Genes	List Total	Pop Hits	Pop Total	Fold Enrichment	Bonferroni	Benjamini	FDR
SP_PIR_KEYWORDS	ubl conjugation	11	9.16667	0.00335229	SYP, SLC9A6, NME1-NME2, SORBS2, BEX5, GNAS, SUPT7L, PES1, SLC7A5, TPM1, KLF4	119	588	19235	3.02385	0.534948	0.141974	4.2079
UP_SEQ_FEATURE	cross-link:Glycyl lysine isopeptide (Lys-Gly) (interchain with G-Cter in ubiquitin)	6	5	0.00788716	SLC9A6, NME1-NME2, GNAS, SLC7A5, TPM1, KLF4	119	199	19113	4.84262	0.993185	0.712678	11.1064
SP_PIR_KEYWORDS	isopeptide bond	6	5	0.0468418	SLC9A6, NME1-NME2, GNAS, SLC7A5, TPM1, KLF4	119	319	19235	3.04023	0.999982	0.455385	45.8923
GOTERM_CC_FAT	GO:0031252~cell leading edge	4	3.33333	0.0813686	NME1-NME2, CTNND1, GNAS, TPM1	95	138	12782	3.89992	1	0.384846	66.288
GOTERM_CC_FAT	GO:0001726~ruffle	3	2.5	0.0870303	NME1-NME2, GNAS, TPM1	95	67	12782	6.02451	1	0.39864	68.8551
GOTERM_BP_FAT	GO:0044093~positive regulation of molecular function	3	2.5	0.899551	NME1-NME2, GNAS, TPM1	89	586	13528	0.778157	1	1	100
Annotation Cluster 7	Enrichment Score: 1.2588254534360699
Category	Term	Count	%	PValue	Genes	List Total	Pop Hits	Pop Total	Fold Enrichment	Bonferroni	Benjamini	FDR
GOTERM_BP_FAT	GO:0016192~vesicle-mediated transport	9	7.5	0.0335912	SYP, SEPT5, SEC31A, NME1-NME2, DNAJC6, CUX1, DCLK1, HSPA8, ELMOD1	89	576	13528	2.375	1	0.958475	41.0029
GOTERM_BP_FAT	GO:0016044~membrane organization	7	5.83333	0.0377301	SYP, SEC31A, NME1-NME2, DNAJC6, SYT7, HSPA8, ELMOD1	89	381	13528	2.79265	1	0.946601	44.7866
GOTERM_BP_FAT	GO:0048193~Golgi vesicle transport	4	3.33333	0.0537645	SEC31A, DNAJC6, CUX1, HSPA8	89	131	13528	4.64122	1	0.912614	57.4066
GOTERM_BP_FAT	GO:0046907~intracellular transport	8	6.66667	0.135298	SEC31A, DNAJC6, GNAS, NUTF2, CUX1, TPM1, DCLK1, HSPA8	89	657	13528	1.85084	1	0.972206	89.4076
Annotation Cluster 8	Enrichment Score: 1.0625295652468714
Category	Term	Count	%	PValue	Genes	List Total	Pop Hits	Pop Total	Fold Enrichment	Bonferroni	Benjamini	FDR
GOTERM_BP_FAT	GO:0007155~cell adhesion	11	9.16667	0.0152715	ALCAM, DDR1, ACHE, TNXB, LAMB2, COL6A6, NME1-NME2, PCDHA10, CTNND1, IL32, SPOCK1	89	700	13528	2.38857	0.999997	0.924169	21.1534
GOTERM_BP_FAT	GO:0022610~biological adhesion	11	9.16667	0.0154109	ALCAM, DDR1, ACHE, TNXB, LAMB2, COL6A6, NME1-NME2, PCDHA10, CTNND1, IL32, SPOCK1	89	701	13528	2.38516	0.999998	0.885726	21.3257
GOTERM_CC_FAT	GO:0005578~proteinaceous extracellular matrix	7	5.83333	0.0304878	COCH, ACHE, TNXB, LAMB2, COL6A6, PAPLN, SPOCK1	95	320	12782	2.94322	0.999167	0.255789	32.7446
GOTERM_CC_FAT	GO:0031012~extracellular matrix	7	5.83333	0.041609	COCH, ACHE, TNXB, LAMB2, COL6A6, PAPLN, SPOCK1	95	345	12782	2.72995	0.999941	0.302644	41.9858
GOTERM_CC_FAT	GO:0044420~extracellular matrix part	4	3.33333	0.0550179	ACHE, TNXB, LAMB2, PAPLN	95	117	12782	4.59991	0.999998	0.309442	51.5672
SP_PIR_KEYWORDS	extracellular matrix	5	4.16667	0.0612125	COCH, TNXB, LAMB2, COL6A6, SPOCK1	119	241	19235	3.3535	0.999999	0.513293	55.4557
GOTERM_CC_FAT	GO:0005604~basement membrane	3	2.5	0.11235	ACHE, LAMB2, PAPLN	95	78	12782	5.1749	1	0.462198	78.278
SP_PIR_KEYWORDS	cell adhesion	6	5	0.118168	ALCAM, TNXB, LAMB2, COL6A6, PCDHA10, CTNND1	119	422	19235	2.29818	1	0.682372	80.0106
KEGG_PATHWAY	hsa04512:ECM-receptor interaction	3	2.5	0.118536	TNXB, LAMB2, COL6A6	37	84	5085	4.9083	0.999247	0.834361	71.3678
GOTERM_CC_FAT	GO:0044421~extracellular region part	11	9.16667	0.1669	COCH, ACHE, TNXB, LAMB2, COL6A6, PAPLN, IL32, COL25A1, SPOCK1, FXYD6, FKBPL	95	960	12782	1.54169	1	0.58922	90.3614
SP_PIR_KEYWORDS	Secreted	13	10.8333	0.341108	COCH, ACHE, TNXB, PRG4, PAPLN, SPOCK1, IL32, DDR1, CBLN1, LAMB2, COL6A6, ST3GAL4, PCDHA10	119	1689	19235	1.24411	1	0.901728	99.521
GOTERM_CC_FAT	GO:0005576~extracellular region	17	14.1667	0.407161	COCH, ACHE, TNXB, PRG4, PAPLN, IL32, SPOCK1, COL25A1, FXYD6, DDR1, CBLN1, LAMB2, COL6A6, ST3GAL4, PCDHA10, GNAS, FKBPL	95	2010	12782	1.13796	1	0.886606	99.8767
KEGG_PATHWAY	hsa04510:Focal adhesion	3	2.5	0.419478	TNXB, LAMB2, COL6A6	37	201	5085	2.05123	1	0.988065	99.544
Annotation Cluster 9	Enrichment Score: 1.037277177162192
Category	Term	Count	%	PValue	Genes	List Total	Pop Hits	Pop Total	Fold Enrichment	Bonferroni	Benjamini	FDR
GOTERM_BP_FAT	GO:0017157~regulation of exocytosis	3	2.5	0.0205088	SEPT5, NCS1, RAB27B	89	34	13528	13.4118	1	0.885894	27.3867
GOTERM_BP_FAT	GO:0051046~regulation of secretion	5	4.16667	0.0426638	SEPT5, ACHE, NCS1, RAB27B, NPY5R	89	202	13528	3.76238	1	0.926452	49.0004
GOTERM_BP_FAT	GO:0060341~regulation of cellular localization	5	4.16667	0.0782193	SEPT5, ACHE, NCS1, RAB27B, NPY5R	89	248	13528	3.06452	1	0.94857	71.5735
GOTERM_BP_FAT	GO:0060627~regulation of vesicle-mediated transport	3	2.5	0.129157	SEPT5, NCS1, RAB27B	89	96	13528	4.75	1	0.973259	88.1843
GOTERM_BP_FAT	GO:0051047~positive regulation of secretion	3	2.5	0.158199	SEPT5, ACHE, NCS1	89	109	13528	4.18349	1	0.970395	93.0021
GOTERM_BP_FAT	GO:0051050~positive regulation of transport	3	2.5	0.427272	SEPT5, ACHE, NCS1	89	223	13528	2.04484	1	0.998734	99.9817
Annotation Cluster 10	Enrichment Score: 1.004316259158599
Category	Term	Count	%	PValue	Genes	List Total	Pop Hits	Pop Total	Fold Enrichment	Bonferroni	Benjamini	FDR
GOTERM_BP_FAT	GO:0006814~sodium ion transport	5	4.16667	0.0102008	HCN2, SLC12A1, SLC9A6, ATP1B4, ATP1A3	89	130	13528	5.84615	0.999814	0.883288	14.6446
KEGG_PATHWAY	hsa04260:Cardiac muscle contraction	4	3.33333	0.0172402	SLC9A6, ATP1B4, ATP1A3, TPM1	37	78	5085	7.04782	0.628891	0.390813	15.8339
SP_PIR_KEYWORDS	transport	18	15	0.0261161	HCN2, SLC12A1, SEC31A, SLC9A6, NACA, GABRB3, CACHD1, SNX27, TCOF1, ATP1B4, ATP1A3, NUP93, SLC7A5, FXYD6, STAU2, NUTF2, RAB38, CUX1	119	1670	19235	1.74221	0.997603	0.488497	28.7372
SP_PIR_KEYWORDS	Sodium transport	4	3.33333	0.0345949	HCN2, SLC12A1, SLC9A6, ATP1A3	119	116	19235	5.57375	0.999674	0.517973	36.2847
SP_PIR_KEYWORDS	Sodium	4	3.33333	0.0345949	HCN2, SLC12A1, SLC9A6, ATP1A3	119	116	19235	5.57375	0.999674	0.517973	36.2847
GOTERM_MF_FAT	GO:0031402~sodium ion binding	4	3.33333	0.042567	HCN2, SLC12A1, SLC9A6, ATP1A3	87	117	12983	5.10188	0.999992	0.947508	43.5755
SP_PIR_KEYWORDS	ion transport	8	6.66667	0.0653038	HCN2, SLC12A1, SLC9A6, GABRB3, CACHD1, ATP1B4, ATP1A3, FXYD6	119	578	19235	2.23721	1	0.519642	57.8782
GOTERM_BP_FAT	GO:0006813~potassium ion transport	4	3.33333	0.0862559	HCN2, SLC12A1, ATP1B4, ATP1A3	89	160	13528	3.8	1	0.957133	75.1692
GOTERM_MF_FAT	GO:0015077~monovalent inorganic cation transmembrane transporter activity	3	2.5	0.15115	SLC9A6, ATP1B4, ATP1A3	87	104	12983	4.30471	1	0.992805	88.4196
GOTERM_BP_FAT	GO:0015672~monovalent inorganic cation transport	5	4.16667	0.152792	HCN2, SLC12A1, SLC9A6, ATP1B4, ATP1A3	89	318	13528	2.38994	1	0.97164	92.2749
SP_PIR_KEYWORDS	potassium transport	3	2.5	0.15708	HCN2, SLC12A1, ATP1A3	119	115	19235	4.21666	1	0.739067	88.7829
SP_PIR_KEYWORDS	potassium	3	2.5	0.180998	HCN2, SLC12A1, ATP1A3	119	126	19235	3.84854	1	0.769736	92.2406
GOTERM_BP_FAT	GO:0030001~metal ion transport	6	5	0.185432	HCN2, SLC12A1, SLC9A6, CACHD1, ATP1B4, ATP1A3	89	465	13528	1.96129	1	0.979883	95.7889
GOTERM_MF_FAT	GO:0031420~alkali metal ion binding	4	3.33333	0.192204	HCN2, SLC12A1, SLC9A6, ATP1A3	87	228	12983	2.61807	1	0.988316	93.9676
GOTERM_MF_FAT	GO:0030955~potassium ion binding	3	2.5	0.208036	HCN2, SLC12A1, ATP1A3	87	128	12983	3.49758	1	0.989055	95.3505
GOTERM_BP_FAT	GO:0006811~ion transport	8	6.66667	0.232304	HCN2, SLC12A1, SLC9A6, GABRB3, CACHD1, ATP1B4, ATP1A3, FXYD6	89	768	13528	1.58333	1	0.989123	98.3138
GOTERM_MF_FAT	GO:0022890~inorganic cation transmembrane transporter activity	3	2.5	0.264307	SLC9A6, ATP1B4, ATP1A3	87	151	12983	2.96483	1	0.987449	98.2368
GOTERM_BP_FAT	GO:0006812~cation transport	6	5	0.291104	HCN2, SLC12A1, SLC9A6, CACHD1, ATP1B4, ATP1A3	89	553	13528	1.64919	1	0.9952	99.5074
GOTERM_BP_FAT	GO:0055085~transmembrane transport	4	3.33333	0.721898	HCN2, SLC12A1, SLC9A6, NUP93	89	569	13528	1.06854	1	0.999936	100
Annotation Cluster 11	Enrichment Score: 0.871284386354824
Category	Term	Count	%	PValue	Genes	List Total	Pop Hits	Pop Total	Fold Enrichment	Bonferroni	Benjamini	FDR
GOTERM_BP_FAT	GO:0008104~protein localization	10	8.33333	0.11893	SEC31A, NACA, SNX27, NUP93, GNAS, SUPT7L, NUTF2, RAB38, RAB27B, HLA-DMA	89	882	13528	1.72336	1	0.980353	85.8497
GOTERM_BP_FAT	GO:0015031~protein transport	9	7.5	0.122061	SEC31A, NACA, SNX27, NUP93, GNAS, NUTF2, RAB38, RAB27B, HLA-DMA	89	762	13528	1.79528	1	0.976756	86.6068
GOTERM_BP_FAT	GO:0045184~establishment of protein localization	9	7.5	0.126741	SEC31A, NACA, SNX27, NUP93, GNAS, NUTF2, RAB38, RAB27B, HLA-DMA	89	769	13528	1.77893	1	0.974357	87.6679
SP_PIR_KEYWORDS	protein transport	6	5	0.17786	SEC31A, NACA, SNX27, NUP93, NUTF2, RAB38	119	485	19235	1.99965	1	0.774271	91.8513
Annotation Cluster 12	Enrichment Score: 0.8661742551493029
Category	Term	Count	%	PValue	Genes	List Total	Pop Hits	Pop Total	Fold Enrichment	Bonferroni	Benjamini	FDR
GOTERM_BP_FAT	GO:0009205~purine ribonucleoside triphosphate metabolic process	4	3.33333	0.0407175	NME1-NME2, ATP1B4, ATP1A3, ACLY	89	117	13528	5.19658	1	0.945139	47.3753
GOTERM_BP_FAT	GO:0009199~ribonucleoside triphosphate metabolic process	4	3.33333	0.041589	NME1-NME2, ATP1B4, ATP1A3, ACLY	89	118	13528	5.15254	1	0.935316	48.1089
GOTERM_BP_FAT	GO:0009144~purine nucleoside triphosphate metabolic process	4	3.33333	0.0451691	NME1-NME2, ATP1B4, ATP1A3, ACLY	89	122	13528	4.98361	1	0.911152	51.023
GOTERM_BP_FAT	GO:0009141~nucleoside triphosphate metabolic process	4	3.33333	0.0537645	NME1-NME2, ATP1B4, ATP1A3, ACLY	89	131	13528	4.64122	1	0.912614	57.4066
GOTERM_BP_FAT	GO:0009150~purine ribonucleotide metabolic process	4	3.33333	0.060954	NME1-NME2, ATP1B4, ATP1A3, ACLY	89	138	13528	4.4058	1	0.92829	62.1395
GOTERM_BP_FAT	GO:0009259~ribonucleotide metabolic process	4	3.33333	0.0708225	NME1-NME2, ATP1B4, ATP1A3, ACLY	89	147	13528	4.13605	1	0.946668	67.839
GOTERM_BP_FAT	GO:0006163~purine nucleotide metabolic process	4	3.33333	0.120898	NME1-NME2, ATP1B4, ATP1A3, ACLY	89	186	13528	3.26882	1	0.978857	86.3302
GOTERM_BP_FAT	GO:0009206~purine ribonucleoside triphosphate biosynthetic process	3	2.5	0.133538	NME1-NME2, ATP1B4, ATP1A3	89	98	13528	4.65306	1	0.973745	89.0698
GOTERM_BP_FAT	GO:0009145~purine nucleoside triphosphate biosynthetic process	3	2.5	0.135742	NME1-NME2, ATP1B4, ATP1A3	89	99	13528	4.60606	1	0.969587	89.4913
GOTERM_BP_FAT	GO:0009201~ribonucleoside triphosphate biosynthetic process	3	2.5	0.135742	NME1-NME2, ATP1B4, ATP1A3	89	99	13528	4.60606	1	0.969587	89.4913
SP_PIR_KEYWORDS	magnesium	6	5	0.135948	CEPT1, NME1-NME2, ATP1A3, ACLY, ACSL4, SMPD4	119	442	19235	2.19419	1	0.708852	84.5991
GOTERM_BP_FAT	GO:0009142~nucleoside triphosphate biosynthetic process	3	2.5	0.142401	NME1-NME2, ATP1B4, ATP1A3	89	102	13528	4.47059	1	0.96917	90.6746
GOTERM_BP_FAT	GO:0046034~ATP metabolic process	3	2.5	0.149129	ATP1B4, ATP1A3, ACLY	89	105	13528	4.34286	1	0.971601	91.7427
GOTERM_BP_FAT	GO:0009152~purine ribonucleotide biosynthetic process	3	2.5	0.176631	NME1-NME2, ATP1B4, ATP1A3	89	117	13528	3.89744	1	0.97735	95.0287
GOTERM_MF_FAT	GO:0000287~magnesium ion binding	6	5	0.180124	CEPT1, NME1-NME2, ATP1A3, ACLY, ACSL4, SMPD4	87	452	12983	1.98093	1	0.9925	92.6667
GOTERM_BP_FAT	GO:0009260~ribonucleotide biosynthetic process	3	2.5	0.193025	NME1-NME2, ATP1B4, ATP1A3	89	124	13528	3.67742	1	0.98157	96.356
GOTERM_BP_FAT	GO:0006164~purine nucleotide biosynthetic process	3	2.5	0.2504	NME1-NME2, ATP1B4, ATP1A3	89	148	13528	3.08108	1	0.991224	98.8334
GOTERM_BP_FAT	GO:0009165~nucleotide biosynthetic process	3	2.5	0.341714	NME1-NME2, ATP1B4, ATP1A3	89	186	13528	2.45161	1	0.997364	99.8431
GOTERM_BP_FAT	GO:0034654~nucleobase, nucleoside, nucleotide and nucleic acid biosynthetic process	3	2.5	0.358259	NME1-NME2, ATP1B4, ATP1A3	89	193	13528	2.36269	1	0.997961	99.8941
GOTERM_BP_FAT	GO:0034404~nucleobase, nucleoside and nucleotide biosynthetic process	3	2.5	0.358259	NME1-NME2, ATP1B4, ATP1A3	89	193	13528	2.36269	1	0.997961	99.8941
GOTERM_BP_FAT	GO:0044271~nitrogen compound biosynthetic process	3	2.5	0.628381	NME1-NME2, ATP1B4, ATP1A3	89	325	13528	1.40308	1	0.999866	100
Annotation Cluster 13	Enrichment Score: 0.7252377827196749
Category	Term	Count	%	PValue	Genes	List Total	Pop Hits	Pop Total	Fold Enrichment	Bonferroni	Benjamini	FDR
GOTERM_BP_FAT	GO:0016044~membrane organization	7	5.83333	0.0377301	SYP, SEC31A, NME1-NME2, DNAJC6, SYT7, HSPA8, ELMOD1	89	381	13528	2.79265	1	0.946601	44.7866
GOTERM_BP_FAT	GO:0010324~membrane invagination	3	2.5	0.420533	SYP, NME1-NME2, ELMOD1	89	220	13528	2.07273	1	0.998676	99.9781
GOTERM_BP_FAT	GO:0006897~endocytosis	3	2.5	0.420533	SYP, NME1-NME2, ELMOD1	89	220	13528	2.07273	1	0.998676	99.9781
Annotation Cluster 14	Enrichment Score: 0.7114727530843366
Category	Term	Count	%	PValue	Genes	List Total	Pop Hits	Pop Total	Fold Enrichment	Bonferroni	Benjamini	FDR
GOTERM_MF_FAT	GO:0000166~nucleotide binding	22	18.3333	0.0581571	SEPT5, HCN2, RBM24, KIF5A, SETD1B, ATP1A3, UBE2F, ACLY, HLA-DMA, DDR1, MYO18B, NME1-NME2, SYN1, SLFN12, GNAS, CELF1, SNRNP70, RAB38, ACSL4, RAB27B, HSPA8, DCLK1	87	2245	12983	1.46239	1	0.961128	54.5359
GOTERM_MF_FAT	GO:0032555~purine ribonucleotide binding	18	15	0.0928224	SEPT5, HCN2, KIF5A, ATP1A3, UBE2F, ACLY, HLA-DMA, DDR1, MYO18B, NME1-NME2, SYN1, SLFN12, GNAS, RAB38, ACSL4, RAB27B, HSPA8, DCLK1	87	1836	12983	1.46304	1	0.987723	72.2404
GOTERM_MF_FAT	GO:0032553~ribonucleotide binding	18	15	0.0928224	SEPT5, HCN2, KIF5A, ATP1A3, UBE2F, ACLY, HLA-DMA, DDR1, MYO18B, NME1-NME2, SYN1, SLFN12, GNAS, RAB38, ACSL4, RAB27B, HSPA8, DCLK1	87	1836	12983	1.46304	1	0.987723	72.2404
GOTERM_MF_FAT	GO:0017076~purine nucleotide binding	18	15	0.125363	SEPT5, HCN2, KIF5A, ATP1A3, UBE2F, ACLY, HLA-DMA, DDR1, MYO18B, NME1-NME2, SYN1, SLFN12, GNAS, RAB38, ACSL4, RAB27B, HSPA8, DCLK1	87	1918	12983	1.40049	1	0.994404	82.8326
SP_PIR_KEYWORDS	nucleotide-binding	15	12.5	0.1512	SEPT5, HCN2, KIF5A, ATP1A3, UBE2F, ACLY, DDR1, MYO18B, NME1-NME2, GNAS, RAB38, ACSL4, RAB27B, HSPA8, DCLK1	119	1686	19235	1.43807	1	0.736809	87.739
GOTERM_MF_FAT	GO:0032559~adenyl ribonucleotide binding	14	11.6667	0.187615	HCN2, KIF5A, ATP1A3, UBE2F, ACLY, HLA-DMA, DDR1, MYO18B, SYN1, NME1-NME2, SLFN12, ACSL4, HSPA8, DCLK1	87	1497	12983	1.3956	1	0.990835	93.5008
GOTERM_MF_FAT	GO:0030554~adenyl nucleotide binding	14	11.6667	0.241157	HCN2, KIF5A, ATP1A3, UBE2F, ACLY, HLA-DMA, DDR1, MYO18B, SYN1, NME1-NME2, SLFN12, ACSL4, HSPA8, DCLK1	87	1577	12983	1.32481	1	0.990666	97.3496
GOTERM_MF_FAT	GO:0001883~purine nucleoside binding	14	11.6667	0.258353	HCN2, KIF5A, ATP1A3, UBE2F, ACLY, HLA-DMA, DDR1, MYO18B, SYN1, NME1-NME2, SLFN12, ACSL4, HSPA8, DCLK1	87	1601	12983	1.30495	1	0.988889	98.0396
GOTERM_MF_FAT	GO:0001882~nucleoside binding	14	11.6667	0.266389	HCN2, KIF5A, ATP1A3, UBE2F, ACLY, HLA-DMA, DDR1, MYO18B, SYN1, NME1-NME2, SLFN12, ACSL4, HSPA8, DCLK1	87	1612	12983	1.29604	1	0.984967	98.3013
GOTERM_MF_FAT	GO:0005524~ATP binding	13	10.8333	0.269869	DDR1, MYO18B, NME1-NME2, SYN1, KIF5A, ATP1A3, SLFN12, UBE2F, ACLY, ACSL4, HLA-DMA, DCLK1, HSPA8	87	1477	12983	1.31347	1	0.982733	98.4043
SP_PIR_KEYWORDS	atp-binding	10	8.33333	0.426879	DDR1, MYO18B, NME1-NME2, KIF5A, ATP1A3, UBE2F, ACLY, ACSL4, DCLK1, HSPA8	119	1326	19235	1.21899	1	0.928933	99.9197
UP_SEQ_FEATURE	nucleotide phosphate-binding region:ATP	5	4.16667	0.851023	DDR1, MYO18B, KIF5A, ACLY, DCLK1	119	962	19113	0.834789	1	1	100
Annotation Cluster 15	Enrichment Score: 0.7099793161795726
Category	Term	Count	%	PValue	Genes	List Total	Pop Hits	Pop Total	Fold Enrichment	Bonferroni	Benjamini	FDR
GOTERM_CC_FAT	GO:0005856~cytoskeleton	16	13.3333	0.0789697	ABLIM1, SEPT5, UBXN11, KIF5A, NCS1, TPM1, STAU2, GDPD2, MYO18B, NME1-NME2, SORBS2, SVIL, TMOD2, MYOM1, MYOF, ELMOD1	95	1381	12782	1.55884	1	0.383087	65.1426
GOTERM_CC_FAT	GO:0043228~non-membrane-bounded organelle	23	19.1667	0.262682	SEPT5, ABLIM1, UBXN11, KIF5A, SETD1B, TCOF1, ATP1B4, NCS1, TPM1, STAU2, GDPD2, MYO18B, SMARCE1, NME1-NME2, SYN1, SORBS2, SVIL, TMOD2, MYOM1, PES1, MYOF, KLF4, ELMOD1	95	2596	12782	1.19206	1	0.752338	97.9841
GOTERM_CC_FAT	GO:0043232~intracellular non-membrane-bounded organelle	23	19.1667	0.262682	SEPT5, ABLIM1, UBXN11, KIF5A, SETD1B, TCOF1, ATP1B4, NCS1, TPM1, STAU2, GDPD2, MYO18B, SMARCE1, NME1-NME2, SYN1, SORBS2, SVIL, TMOD2, MYOM1, PES1, MYOF, KLF4, ELMOD1	95	2596	12782	1.19206	1	0.752338	97.9841
GOTERM_CC_FAT	GO:0044430~cytoskeletal part	10	8.33333	0.265315	SEPT5, MYO18B, NME1-NME2, KIF5A, SVIL, NCS1, MYOM1, MYOF, TPM1, STAU2	95	952	12782	1.41331	1	0.749523	98.0744
Annotation Cluster 16	Enrichment Score: 0.7061326626374596
Category	Term	Count	%	PValue	Genes	List Total	Pop Hits	Pop Total	Fold Enrichment	Bonferroni	Benjamini	FDR
UP_SEQ_FEATURE	compositionally biased region:Glu-rich	8	6.66667	0.00188778	SMARCE1, SETD1B, ATP1B4, GNAS, NAP1L3, PES1, SUPT5H, NAP1L5	119	283	19113	4.54031	0.695908	0.327537	2.77028
GOTERM_BP_FAT	GO:0006325~chromatin organization	6	5	0.0998734	SMARCE1, SETD1B, SUPT7L, NAP1L3, SUPT5H, NAP1L5	89	378	13528	2.4127	1	0.966336	80.3083
GOTERM_BP_FAT	GO:0034728~nucleosome organization	3	2.5	0.122651	SMARCE1, NAP1L3, NAP1L5	89	93	13528	4.90323	1	0.974141	86.745
GOTERM_BP_FAT	GO:0006333~chromatin assembly or disassembly	3	2.5	0.200113	SMARCE1, NAP1L3, NAP1L5	89	127	13528	3.59055	1	0.982883	96.8201
GOTERM_BP_FAT	GO:0051276~chromosome organization	6	5	0.208135	SMARCE1, SETD1B, SUPT7L, NAP1L3, SUPT5H, NAP1L5	89	485	13528	1.88041	1	0.984405	97.2785
GOTERM_BP_FAT	GO:0034621~cellular macromolecular complex subunit organization	4	3.33333	0.411256	SMARCE1, CELF1, NAP1L3, NAP1L5	89	357	13528	1.70308	1	0.998801	99.972
GOTERM_BP_FAT	GO:0034622~cellular macromolecular complex assembly	3	2.5	0.616467	CELF1, NAP1L3, NAP1L5	89	318	13528	1.43396	1	0.999879	100
GOTERM_CC_FAT	GO:0005654~nucleoplasm	7	5.83333	0.637535	SMARCE1, SETD1B, ARNT2, SUPT7L, PES1, SUPT5H, KLF4	95	882	12782	1.06784	1	0.960352	99.9998
GOTERM_BP_FAT	GO:0043933~macromolecular complex subunit organization	5	4.16667	0.68523	SMARCE1, CELF1, NAP1L3, NAP1L5, HLA-DMA	89	710	13528	1.07042	1	0.999918	100
GOTERM_BP_FAT	GO:0065003~macromolecular complex assembly	4	3.33333	0.813989	CELF1, NAP1L3, NAP1L5, HLA-DMA	89	665	13528	0.914286	1	0.999994	100
Annotation Cluster 17	Enrichment Score: 0.675914513029907
Category	Term	Count	%	PValue	Genes	List Total	Pop Hits	Pop Total	Fold Enrichment	Bonferroni	Benjamini	FDR
INTERPRO	IPR018029:C2 membrane targeting protein	3	2.5	0.157311	RGS3, SYT7, MYOF	112	106	16659	4.20965	1	1	89.9489
INTERPRO	IPR000008:C2 calcium-dependent membrane targeting	3	2.5	0.231966	RGS3, SYT7, MYOF	112	137	16659	3.2571	1	0.999963	97.1064
SMART	SM00239:C2	3	2.5	0.257083	RGS3, SYT7, MYOF	66	137	9079	3.01228	1	0.997175	95.7208
Annotation Cluster 18	Enrichment Score: 0.6721840094581476
Category	Term	Count	%	PValue	Genes	List Total	Pop Hits	Pop Total	Fold Enrichment	Bonferroni	Benjamini	FDR
GOTERM_BP_FAT	GO:0044057~regulation of system process	5	4.16667	0.142	SYP, ACHE, HSPB7, TPM1, NPY5R	89	309	13528	2.45955	1	0.971704	90.607
GOTERM_BP_FAT	GO:0050804~regulation of synaptic transmission	3	2.5	0.22155	SYP, ACHE, NPY5R	89	136	13528	3.35294	1	0.98738	97.9097
GOTERM_BP_FAT	GO:0051969~regulation of transmission of nerve impulse	3	2.5	0.247988	SYP, ACHE, NPY5R	89	147	13528	3.10204	1	0.991576	98.7741
GOTERM_BP_FAT	GO:0031644~regulation of neurological system process	3	2.5	0.262466	SYP, ACHE, NPY5R	89	153	13528	2.98039	1	0.9926	99.092
Annotation Cluster 19	Enrichment Score: 0.6706540428328569
Category	Term	Count	%	PValue	Genes	List Total	Pop Hits	Pop Total	Fold Enrichment	Bonferroni	Benjamini	FDR
UP_SEQ_FEATURE	active site:Phosphocysteine intermediate	3	2.5	0.093199	MTMR3, DNAJC6, PTPRN	119	83	19113	5.80531	1	0.999549	76.6495
GOTERM_MF_FAT	GO:0004725~protein tyrosine phosphatase activity	3	2.5	0.15115	MTMR3, DNAJC6, PTPRN	87	104	12983	4.30471	1	0.992805	88.4196
GOTERM_MF_FAT	GO:0004721~phosphoprotein phosphatase activity	3	2.5	0.298706	MTMR3, DNAJC6, PTPRN	87	165	12983	2.71327	1	0.984714	99.0609
GOTERM_MF_FAT	GO:0016791~phosphatase activity	3	2.5	0.493538	MTMR3, DNAJC6, PTPRN	87	249	12983	1.79795	1	0.997857	99.987
Annotation Cluster 20	Enrichment Score: 0.6539730449874559
Category	Term	Count	%	PValue	Genes	List Total	Pop Hits	Pop Total	Fold Enrichment	Bonferroni	Benjamini	FDR
SP_PIR_KEYWORDS	membrane	49	40.8333	0.0378098	SLC9A6, SEC31A, CACHD1, GABRB3, ATP1B4, NCS1, SYT7, SLC7A5, HLA-DMA, RTN1, SYP, MFF, ST3GAL4, RAB27B, COL25A1, PTPRN, MAN2A2, DDR1, CBLN1, TMEM182, GNAS, SUSD4, CUX1, ACHE, CTNND1, TMEM229B, FXYD6, ITM2A, ALCAM, MTMR3, CEPT1, GAD2, TMEM35, PCDHA10, HLA-DPB1, ACSL4, MYOF, HCN2, SLC12A1, ATP1A3, NPY5R, GDPD2, C3ORF52, GOLGA7B, RGS3, SVIL, RAB38, SMPD4, TMEM176B	119	6256	19235	1.26603	0.999847	0.519208	38.9484
UP_SEQ_FEATURE	topological domain:Cytoplasmic	27	22.5	0.130184	GABRB3, CACHD1, ATP1B4, SYT7, TMEM229B, HLA-DMA, FXYD6, SYP, ALCAM, MFF, ST3GAL4, PCDHA10, HLA-DPB1, ACSL4, MYOF, HCN2, SLC12A1, ATP1A3, COL25A1, PTPRN, NPY5R, GDPD2, MAN2A2, DDR1, TMEM182, SUSD4, CUX1	119	3374	19113	1.28529	1	0.999847	87.4277
UP_SEQ_FEATURE	transmembrane region	36	30	0.187451	SLC9A6, CACHD1, GABRB3, ATP1B4, SYT7, TMEM229B, FXYD6, SLC7A5, HLA-DMA, RTN1, ITM2A, ALCAM, SYP, MFF, CEPT1, ST3GAL4, TMEM35, PCDHA10, HLA-DPB1, ACSL4, MYOF, HCN2, SLC12A1, ATP1A3, COL25A1, PTPRN, NPY5R, GDPD2, MAN2A2, DDR1, C3ORF52, TMEM182, SUSD4, CUX1, SMPD4, TMEM176B	119	4911	19113	1.17737	1	0.999912	95.4327
SP_PIR_KEYWORDS	transmembrane	36	30	0.19851	SLC9A6, CACHD1, GABRB3, ATP1B4, SYT7, TMEM229B, FXYD6, SLC7A5, HLA-DMA, RTN1, ITM2A, ALCAM, SYP, MFF, CEPT1, ST3GAL4, TMEM35, PCDHA10, HLA-DPB1, ACSL4, MYOF, HCN2, SLC12A1, ATP1A3, COL25A1, PTPRN, NPY5R, GDPD2, MAN2A2, DDR1, C3ORF52, TMEM182, SUSD4, CUX1, SMPD4, TMEM176B	119	4973	19235	1.17012	1	0.783218	94.1163
GOTERM_CC_FAT	GO:0031224~intrinsic to membrane	44	36.6667	0.324215	ACHE, SLC9A6, CACHD1, GABRB3, ATP1B4, NUP93, SYT7, TMEM229B, FXYD6, RTN1, SLC7A5, HLA-DMA, ITM2A, SYP, ALCAM, MFF, GAD2, CEPT1, ST3GAL4, TMEM35, PCDHA10, HLA-DPB1, ACSL4, RAB27B, MYOF, DCLK1, HCN2, SLC12A1, ATP1A3, COL25A1, PTPRN, NPY5R, GDPD2, MAN2A2, DDR1, C3ORF52, GOLGA7B, TMEM182, NUTF2, SUSD4, GNAS, CUX1, SMPD4, TMEM176B	95	5485	12782	1.07932	1	0.816074	99.3399
GOTERM_CC_FAT	GO:0016021~integral to membrane	39	32.5	0.617929	SLC9A6, CACHD1, GABRB3, ATP1B4, NUP93, SYT7, TMEM229B, FXYD6, RTN1, SLC7A5, HLA-DMA, ITM2A, ALCAM, SYP, MFF, CEPT1, ST3GAL4, TMEM35, PCDHA10, HLA-DPB1, ACSL4, MYOF, DCLK1, HCN2, SLC12A1, ATP1A3, COL25A1, PTPRN, NPY5R, GDPD2, MAN2A2, DDR1, C3ORF52, TMEM182, NUTF2, SUSD4, CUX1, SMPD4, TMEM176B	95	5297	12782	0.990626	1	0.957045	99.9996
UP_SEQ_FEATURE	topological domain:Extracellular	16	13.3333	0.720416	GABRB3, CACHD1, ATP1B4, COL25A1, PTPRN, TMEM229B, FXYD6, NPY5R, GDPD2, ALCAM, DDR1, TMEM182, PCDHA10, SUSD4, HLA-DPB1, MYOF	119	2719	19113	0.945132	1	1	100
Annotation Cluster 21	Enrichment Score: 0.6341386000578251
Category	Term	Count	%	PValue	Genes	List Total	Pop Hits	Pop Total	Fold Enrichment	Bonferroni	Benjamini	FDR
UP_SEQ_FEATURE	repeat:3	4	3.33333	0.146401	UBXN11, PRG4, DNAJC6, MYOM1	119	214	19113	3.00212	1	0.999884	90.4962
UP_SEQ_FEATURE	repeat:1	4	3.33333	0.190001	UBXN11, PRG4, DNAJC6, MYOM1	119	243	19113	2.64384	1	0.999857	95.6413
UP_SEQ_FEATURE	repeat:2	3	2.5	0.450075	UBXN11, DNAJC6, MYOM1	119	246	19113	1.9587	1	0.999998	99.9862
Annotation Cluster 22	Enrichment Score: 0.6128843652396754
Category	Term	Count	%	PValue	Genes	List Total	Pop Hits	Pop Total	Fold Enrichment	Bonferroni	Benjamini	FDR
GOTERM_MF_FAT	GO:0003924~GTPase activity	4	3.33333	0.164238	SEPT5, GNAS, RAB38, RAB27B	87	211	12983	2.829	1	0.992265	90.5606
GOTERM_MF_FAT	GO:0005525~GTP binding	5	4.16667	0.232702	SEPT5, NME1-NME2, GNAS, RAB38, RAB27B	87	372	12983	2.00578	1	0.99165	96.9336
GOTERM_MF_FAT	GO:0032561~guanyl ribonucleotide binding	5	4.16667	0.247039	SEPT5, NME1-NME2, GNAS, RAB38, RAB27B	87	382	12983	1.95327	1	0.989146	97.6075
GOTERM_MF_FAT	GO:0019001~guanyl nucleotide binding	5	4.16667	0.247039	SEPT5, NME1-NME2, GNAS, RAB38, RAB27B	87	382	12983	1.95327	1	0.989146	97.6075
UP_SEQ_FEATURE	nucleotide phosphate-binding region:GTP	4	3.33333	0.274538	SEPT5, GNAS, RAB38, RAB27B	119	295	19113	2.17781	1	0.999959	99.1535
SP_PIR_KEYWORDS	gtp-binding	4	3.33333	0.328313	SEPT5, GNAS, RAB38, RAB27B	119	329	19235	1.96521	1	0.896521	99.3872
Annotation Cluster 23	Enrichment Score: 0.6104042827609452
Category	Term	Count	%	PValue	Genes	List Total	Pop Hits	Pop Total	Fold Enrichment	Bonferroni	Benjamini	FDR
SP_PIR_KEYWORDS	glycoprotein	34	28.3333	0.0939054	ACHE, SLC9A6, CACHD1, GABRB3, ATP1B4, SPOCK1, SLC7A5, HLA-DMA, ITM2A, ALCAM, SYP, CEPT1, LAMB2, COL6A6, SYN1, ST3GAL4, PCDHA10, HLA-DPB1, COCH, HCN2, SLC12A1, TNXB, PRG4, COL25A1, PTPRN, NPY5R, GDPD2, MAN2A2, DDR1, CBLN1, TMEM182, CTSC, GNAS, SUSD4	119	4318	19235	1.27275	1	0.608124	71.7048
SP_PIR_KEYWORDS	disulfide bond	24	20	0.122041	COCH, ACHE, TNXB, GABRB3, PRG4, ATP1B4, PAPLN, SPOCK1, SLC7A5, HLA-DMA, NPY5R, MAN2A2, ALCAM, DDR1, CBLN1, LAMB2, ST3GAL4, PCMT1, SUSD4, CTSC, HLA-DPB1, MYOM1, CUX1, RAB27B	119	2924	19235	1.32672	1	0.680615	81.1058
UP_SEQ_FEATURE	glycosylation site:N-linked (GlcNAc...)	30	25	0.246252	ACHE, SLC9A6, CACHD1, GABRB3, ATP1B4, SLC7A5, HLA-DMA, ITM2A, ALCAM, SYP, CEPT1, LAMB2, COL6A6, ST3GAL4, PCDHA10, HLA-DPB1, COCH, HCN2, SLC12A1, TNXB, PRG4, PTPRN, NPY5R, GDPD2, MAN2A2, DDR1, CBLN1, TMEM182, SUSD4, CTSC	119	4129	19113	1.16697	1	0.999915	98.5051
UP_SEQ_FEATURE	disulfide bond	21	17.5	0.285401	COCH, ACHE, TNXB, GABRB3, PRG4, ATP1B4, PAPLN, SPOCK1, HLA-DMA, NPY5R, ALCAM, DDR1, CBLN1, LAMB2, ST3GAL4, PCMT1, SUSD4, CTSC, HLA-DPB1, MYOM1, RAB27B	119	2819	19113	1.19648	1	0.999958	99.3236
SP_PIR_KEYWORDS	Secreted	13	10.8333	0.341108	COCH, ACHE, TNXB, PRG4, PAPLN, SPOCK1, IL32, DDR1, CBLN1, LAMB2, COL6A6, ST3GAL4, PCDHA10	119	1689	19235	1.24411	1	0.901728	99.521
SP_PIR_KEYWORDS	signal	22	18.3333	0.434504	COCH, ACHE, TNXB, GABRB3, CACHD1, PRG4, PAPLN, IL32, SPOCK1, PTPRN, HLA-DMA, FXYD6, ALCAM, DDR1, CBLN1, LAMB2, COL6A6, TMEM182, PCDHA10, SUSD4, CTSC, HLA-DPB1	119	3250	19235	1.09417	1	0.929524	99.9323
UP_SEQ_FEATURE	signal peptide	22	18.3333	0.446945	COCH, ACHE, TNXB, GABRB3, CACHD1, PRG4, PAPLN, IL32, SPOCK1, PTPRN, HLA-DMA, FXYD6, ALCAM, DDR1, CBLN1, LAMB2, COL6A6, TMEM182, PCDHA10, SUSD4, CTSC, HLA-DPB1	119	3250	19113	1.08723	1	0.999998	99.985
Annotation Cluster 24	Enrichment Score: 0.5942035604314853
Category	Term	Count	%	PValue	Genes	List Total	Pop Hits	Pop Total	Fold Enrichment	Bonferroni	Benjamini	FDR
INTERPRO	IPR000504:RNA recognition motif, RNP-1	4	3.33333	0.166513	RBM24, SETD1B, CELF1, SNRNP70	112	211	16659	2.81974	1	0.999999	91.3262
UP_SEQ_FEATURE	domain:RRM	3	2.5	0.167354	RBM24, SETD1B, SNRNP70	119	119	19113	4.04908	1	0.999933	93.4322
INTERPRO	IPR012677:Nucleotide-binding, alpha-beta plait	4	3.33333	0.169765	RBM24, SETD1B, CELF1, SNRNP70	112	213	16659	2.79326	1	0.99999	91.7697
SMART	SM00360:RRM	4	3.33333	0.191884	RBM24, SETD1B, CELF1, SNRNP70	66	211	9079	2.60778	1	0.99634	89.5579
SP_PIR_KEYWORDS	rna-binding	5	4.16667	0.42364	RBM24, SETD1B, CELF1, SNRNP70, STAU2	119	540	19235	1.49665	1	0.934856	99.9136
GOTERM_MF_FAT	GO:0003723~RNA binding	5	4.16667	0.70764	RBM24, SETD1B, CELF1, SNRNP70, STAU2	87	718	12983	1.03921	1	0.999759	100
Annotation Cluster 25	Enrichment Score: 0.5496523377937106
Category	Term	Count	%	PValue	Genes	List Total	Pop Hits	Pop Total	Fold Enrichment	Bonferroni	Benjamini	FDR
UP_SEQ_FEATURE	repeat:WD 4	4	3.33333	0.202574	DCAF6, SEC31A, WSB2, EDC4	119	251	19113	2.55958	1	0.999865	96.5458
INTERPRO	IPR017986:WD40 repeat, region	4	3.33333	0.211833	DCAF6, SEC31A, WSB2, EDC4	112	238	16659	2.49985	1	0.999995	95.9047
INTERPRO	IPR019781:WD40 repeat, subgroup	4	3.33333	0.218772	DCAF6, SEC31A, WSB2, EDC4	112	242	16659	2.45853	1	0.999982	96.3631
UP_SEQ_FEATURE	repeat:WD 3	4	3.33333	0.225023	DCAF6, SEC31A, WSB2, EDC4	119	265	19113	2.42435	1	0.999921	97.7408
UP_SEQ_FEATURE	repeat:WD 1	4	3.33333	0.239707	DCAF6, SEC31A, WSB2, EDC4	119	274	19113	2.34472	1	0.999932	98.3
UP_SEQ_FEATURE	repeat:WD 2	4	3.33333	0.239707	DCAF6, SEC31A, WSB2, EDC4	119	274	19113	2.34472	1	0.999932	98.3
SP_PIR_KEYWORDS	wd repeat	4	3.33333	0.240118	DCAF6, SEC31A, WSB2, EDC4	119	276	19235	2.34259	1	0.832834	97.0266
INTERPRO	IPR001680:WD40 repeat	4	3.33333	0.261276	DCAF6, SEC31A, WSB2, EDC4	112	266	16659	2.23671	1	0.999969	98.2836
INTERPRO	IPR019775:WD40 repeat, conserved site	4	3.33333	0.281124	DCAF6, SEC31A, WSB2, EDC4	112	277	16659	2.14789	1	0.999963	98.8092
SMART	SM00320:WD40	4	3.33333	0.296934	DCAF6, SEC31A, WSB2, EDC4	66	266	9079	2.06858	1	0.996176	97.6152
UP_SEQ_FEATURE	repeat:WD 5	3	2.5	0.422754	DCAF6, SEC31A, WSB2	119	233	19113	2.06798	1	0.999997	99.9717
INTERPRO	IPR019782:WD40 repeat 2	3	2.5	0.445839	SEC31A, WSB2, EDC4	112	226	16659	1.97444	1	0.999999	99.9638
INTERPRO	IPR015943:WD40/YVTN repeat-like	3	2.5	0.597056	DCAF6, WSB2, EDC4	112	300	16659	1.48741	1	1	99.9995
Annotation Cluster 26	Enrichment Score: 0.5037835151268545
Category	Term	Count	%	PValue	Genes	List Total	Pop Hits	Pop Total	Fold Enrichment	Bonferroni	Benjamini	FDR
GOTERM_MF_FAT	GO:0001871~pattern binding	3	2.5	0.271685	TNXB, PRG4, COL25A1	87	154	12983	2.90708	1	0.979862	98.4558
GOTERM_MF_FAT	GO:0030247~polysaccharide binding	3	2.5	0.271685	TNXB, PRG4, COL25A1	87	154	12983	2.90708	1	0.979862	98.4558
GOTERM_MF_FAT	GO:0030246~carbohydrate binding	4	3.33333	0.417367	MAN2A2, TNXB, PRG4, COL25A1	87	354	12983	1.68621	1	0.994638	99.918
Annotation Cluster 27	Enrichment Score: 0.4400625218981515
Category	Term	Count	%	PValue	Genes	List Total	Pop Hits	Pop Total	Fold Enrichment	Bonferroni	Benjamini	FDR
UP_SEQ_FEATURE	domain:Ig-like C2-type 3	3	2.5	0.173932	ALCAM, PAPLN, MYOM1	119	122	19113	3.94951	1	0.999905	94.1628
KEGG_PATHWAY	hsa04514:Cell adhesion molecules (CAMs)	3	2.5	0.239704	ALCAM, HLA-DPB1, HLA-DMA	37	132	5085	3.12346	1	0.925983	93.3889
UP_SEQ_FEATURE	domain:Ig-like C2-type 1	3	2.5	0.328097	ALCAM, PAPLN, MYOM1	119	190	19113	2.536	1	0.999971	99.7293
UP_SEQ_FEATURE	domain:Ig-like C2-type 2	3	2.5	0.330356	ALCAM, PAPLN, MYOM1	119	191	19113	2.52272	1	0.999959	99.7426
INTERPRO	IPR013151:Immunoglobulin	3	2.5	0.390495	ALCAM, PAPLN, MYOM1	112	202	16659	2.20903	1	0.999999	99.8701
INTERPRO	IPR007110:Immunoglobulin-like	5	4.16667	0.429444	ALCAM, PAPLN, HLA-DPB1, MYOM1, HLA-DMA	112	501	16659	1.48444	1	0.999999	99.9465
INTERPRO	IPR013783:Immunoglobulin-like fold	5	4.16667	0.505527	ALCAM, PAPLN, HLA-DPB1, MYOM1, HLA-DMA	112	553	16659	1.34486	1	0.999999	99.9922
SP_PIR_KEYWORDS	Immunoglobulin domain	3	2.5	0.787399	ALCAM, PAPLN, MYOM1	119	470	19235	1.03174	1	0.997215	100
Annotation Cluster 28	Enrichment Score: 0.3874087965733042
Category	Term	Count	%	PValue	Genes	List Total	Pop Hits	Pop Total	Fold Enrichment	Bonferroni	Benjamini	FDR
GOTERM_BP_FAT	GO:0007611~learning or memory	3	2.5	0.162772	TMOD2, ATP1A3, ACSL4	89	111	13528	4.10811	1	0.971123	93.5668
GOTERM_BP_FAT	GO:0007610~behavior	4	3.33333	0.592937	TMOD2, ATP1A3, ACSL4, NPY5R	89	469	13528	1.29638	1	0.999858	99.9999
GOTERM_BP_FAT	GO:0050890~cognition	6	5	0.713158	ABLIM1, COCH, TMOD2, ATP1A3, GNAS, ACSL4	89	909	13528	1.0033	1	0.999938	100
Annotation Cluster 29	Enrichment Score: 0.3645931831672366
Category	Term	Count	%	PValue	Genes	List Total	Pop Hits	Pop Total	Fold Enrichment	Bonferroni	Benjamini	FDR
SP_PIR_KEYWORDS	ion transport	8	6.66667	0.0653038	HCN2, SLC12A1, SLC9A6, GABRB3, CACHD1, ATP1B4, ATP1A3, FXYD6	119	578	19235	2.23721	1	0.519642	57.8782
GOTERM_BP_FAT	GO:0006811~ion transport	8	6.66667	0.232304	HCN2, SLC12A1, SLC9A6, GABRB3, CACHD1, ATP1B4, ATP1A3, FXYD6	89	768	13528	1.58333	1	0.989123	98.3138
SP_PIR_KEYWORDS	ionic channel	3	2.5	0.583521	HCN2, GABRB3, FXYD6	119	318	19235	1.52489	1	0.978519	99.9987
GOTERM_MF_FAT	GO:0005216~ion channel activity	3	2.5	0.72984	HCN2, GABRB3, FXYD6	87	386	12983	1.15982	1	0.999825	100
GOTERM_MF_FAT	GO:0022838~substrate specific channel activity	3	2.5	0.745373	HCN2, GABRB3, FXYD6	87	398	12983	1.12485	1	0.999853	100
GOTERM_MF_FAT	GO:0015267~channel activity	3	2.5	0.762535	HCN2, GABRB3, FXYD6	87	412	12983	1.08663	1	0.999884	100
GOTERM_MF_FAT	GO:0022803~passive transmembrane transporter activity	3	2.5	0.763722	HCN2, GABRB3, FXYD6	87	413	12983	1.08399	1	0.999862	100
Annotation Cluster 30	Enrichment Score: 0.3270691981355626
Category	Term	Count	%	PValue	Genes	List Total	Pop Hits	Pop Total	Fold Enrichment	Bonferroni	Benjamini	FDR
GOTERM_BP_FAT	GO:0030182~neuron differentiation	5	4.16667	0.318311	ALCAM, LAMB2, CUX1, RTN1, DCLK1	89	438	13528	1.73516	1	0.996766	99.7309
GOTERM_BP_FAT	GO:0007409~axonogenesis	3	2.5	0.358259	ALCAM, LAMB2, DCLK1	89	193	13528	2.36269	1	0.997961	99.8941
GOTERM_BP_FAT	GO:0048667~cell morphogenesis involved in neuron differentiation	3	2.5	0.395494	ALCAM, LAMB2, DCLK1	89	209	13528	2.18182	1	0.99889	99.9579
GOTERM_BP_FAT	GO:0048812~neuron projection morphogenesis	3	2.5	0.404656	ALCAM, LAMB2, DCLK1	89	213	13528	2.14085	1	0.998876	99.9668
GOTERM_BP_FAT	GO:0030030~cell projection organization	4	3.33333	0.430416	ALCAM, LAMB2, TPM1, DCLK1	89	368	13528	1.65217	1	0.998697	99.9832
GOTERM_BP_FAT	GO:0000904~cell morphogenesis involved in differentiation	3	2.5	0.473276	ALCAM, LAMB2, DCLK1	89	244	13528	1.86885	1	0.999297	99.995
GOTERM_BP_FAT	GO:0048858~cell projection morphogenesis	3	2.5	0.475413	ALCAM, LAMB2, DCLK1	89	245	13528	1.86122	1	0.99926	99.9953
GOTERM_BP_FAT	GO:0032989~cellular component morphogenesis	4	3.33333	0.479815	ALCAM, LAMB2, TPM1, DCLK1	89	397	13528	1.53149	1	0.999258	99.9959
GOTERM_BP_FAT	GO:0031175~neuron projection development	3	2.5	0.49857	ALCAM, LAMB2, DCLK1	89	256	13528	1.78125	1	0.999339	99.9977
GOTERM_BP_FAT	GO:0032990~cell part morphogenesis	3	2.5	0.49857	ALCAM, LAMB2, DCLK1	89	256	13528	1.78125	1	0.999339	99.9977
GOTERM_BP_FAT	GO:0006928~cell motion	4	3.33333	0.60164	ALCAM, SPOCK1, TPM1, DCLK1	89	475	13528	1.28	1	0.999873	99.9999
GOTERM_BP_FAT	GO:0048666~neuron development	3	2.5	0.651358	ALCAM, LAMB2, DCLK1	89	339	13528	1.34513	1	0.999899	100
GOTERM_BP_FAT	GO:0000902~cell morphogenesis	3	2.5	0.677748	ALCAM, LAMB2, DCLK1	89	356	13528	1.2809	1	0.999917	100
Annotation Cluster 31	Enrichment Score: 0.3088152326807959
Category	Term	Count	%	PValue	Genes	List Total	Pop Hits	Pop Total	Fold Enrichment	Bonferroni	Benjamini	FDR
GOTERM_CC_FAT	GO:0005764~lysosome	3	2.5	0.461496	CTSC, SYT7, HLA-DMA	95	211	12782	1.913	1	0.9095	99.964
GOTERM_CC_FAT	GO:0000323~lytic vacuole	3	2.5	0.461496	CTSC, SYT7, HLA-DMA	95	211	12782	1.913	1	0.9095	99.964
GOTERM_CC_FAT	GO:0005773~vacuole	3	2.5	0.556184	CTSC, SYT7, HLA-DMA	95	252	12782	1.60175	1	0.94031	99.997
Annotation Cluster 32	Enrichment Score: 0.28798898168481724
Category	Term	Count	%	PValue	Genes	List Total	Pop Hits	Pop Total	Fold Enrichment	Bonferroni	Benjamini	FDR
GOTERM_BP_FAT	GO:0006325~chromatin organization	6	5	0.0998734	SMARCE1, SETD1B, SUPT7L, NAP1L3, SUPT5H, NAP1L5	89	378	13528	2.4127	1	0.966336	80.3083
GOTERM_BP_FAT	GO:0051276~chromosome organization	6	5	0.208135	SMARCE1, SETD1B, SUPT7L, NAP1L3, SUPT5H, NAP1L5	89	485	13528	1.88041	1	0.984405	97.2785
GOTERM_BP_FAT	GO:0016568~chromatin modification	4	3.33333	0.263845	SMARCE1, SETD1B, SUPT7L, SUPT5H	89	274	13528	2.21898	1	0.992119	99.1179
GOTERM_BP_FAT	GO:0006357~regulation of transcription from RNA polymerase II promoter	7	5.83333	0.335076	NRF1, SMARCE1, ABLIM3, ARNT2, CUX1, SUPT5H, KLF4	89	727	13528	1.46355	1	0.99725	99.8168
GOTERM_MF_FAT	GO:0003713~transcription coactivator activity	3	2.5	0.415862	DCAF6, SMARCE1, SUPT7L	87	214	12983	2.09201	1	0.995466	99.9152
GOTERM_MF_FAT	GO:0016563~transcription activator activity	4	3.33333	0.51362	DCAF6, SMARCE1, SUPT7L, KLF4	87	410	12983	1.4559	1	0.998165	99.9924
GOTERM_CC_FAT	GO:0044451~nucleoplasm part	5	4.16667	0.587642	SMARCE1, SETD1B, ARNT2, SUPT7L, KLF4	95	555	12782	1.21214	1	0.951578	99.9988
GOTERM_CC_FAT	GO:0005730~nucleolus	6	5	0.588696	SMARCE1, SETD1B, TCOF1, PES1, KLF4, STAU2	95	698	12782	1.15657	1	0.949808	99.9989
GOTERM_CC_FAT	GO:0005654~nucleoplasm	7	5.83333	0.637535	SMARCE1, SETD1B, ARNT2, SUPT7L, PES1, SUPT5H, KLF4	95	882	12782	1.06784	1	0.960352	99.9998
GOTERM_MF_FAT	GO:0008134~transcription factor binding	4	3.33333	0.666228	DCAF6, SMARCE1, ARNT2, SUPT7L	87	513	12983	1.16359	1	0.999796	99.9999
GOTERM_MF_FAT	GO:0003712~transcription cofactor activity	3	2.5	0.697865	DCAF6, SMARCE1, SUPT7L	87	363	12983	1.2333	1	0.999804	100
GOTERM_MF_FAT	GO:0030528~transcription regulator activity	9	7.5	0.798701	ERG, DCAF6, SMARCE1, NME1-NME2, ARNT2, SUPT7L, CUX1, SUPT5H, KLF4	87	1512	12983	0.888273	1	0.999936	100
GOTERM_CC_FAT	GO:0031981~nuclear lumen	9	7.5	0.850459	SMARCE1, SETD1B, TCOF1, ARNT2, SUPT7L, PES1, SUPT5H, KLF4, STAU2	95	1450	12782	0.835122	1	0.995356	100
GOTERM_CC_FAT	GO:0070013~intracellular organelle lumen	9	7.5	0.960194	SMARCE1, SETD1B, TCOF1, ARNT2, SUPT7L, PES1, SUPT5H, KLF4, STAU2	95	1779	12782	0.680678	1	0.999877	100
GOTERM_CC_FAT	GO:0043233~organelle lumen	9	7.5	0.966882	SMARCE1, SETD1B, TCOF1, ARNT2, SUPT7L, PES1, SUPT5H, KLF4, STAU2	95	1820	12782	0.665344	1	0.999917	100
GOTERM_CC_FAT	GO:0031974~membrane-enclosed lumen	9	7.5	0.971911	SMARCE1, SETD1B, TCOF1, ARNT2, SUPT7L, PES1, SUPT5H, KLF4, STAU2	95	1856	12782	0.652439	1	0.999941	100
Annotation Cluster 33	Enrichment Score: 0.25347412208247166
Category	Term	Count	%	PValue	Genes	List Total	Pop Hits	Pop Total	Fold Enrichment	Bonferroni	Benjamini	FDR
GOTERM_CC_FAT	GO:0044432~endoplasmic reticulum part	4	3.33333	0.471846	CEPT1, SLC9A6, RTN1, HLA-DMA	95	347	12782	1.55098	1	0.912528	99.9719
GOTERM_CC_FAT	GO:0005789~endoplasmic reticulum membrane	3	2.5	0.591899	CEPT1, SLC9A6, RTN1	95	269	12782	1.50053	1	0.948926	99.999
GOTERM_CC_FAT	GO:0042175~nuclear envelope-endoplasmic reticulum network	3	2.5	0.621627	CEPT1, SLC9A6, RTN1	95	284	12782	1.42128	1	0.956485	99.9996
Annotation Cluster 34	Enrichment Score: 0.24300403152322325
Category	Term	Count	%	PValue	Genes	List Total	Pop Hits	Pop Total	Fold Enrichment	Bonferroni	Benjamini	FDR
SP_PIR_KEYWORDS	activator	6	5	0.215152	NRF1, NME1-NME2, SETD1B, CELF1, SUPT5H, KLF4	119	520	19235	1.86506	1	0.80301	95.5024
GOTERM_BP_FAT	GO:0006357~regulation of transcription from RNA polymerase II promoter	7	5.83333	0.335076	NRF1, SMARCE1, ABLIM3, ARNT2, CUX1, SUPT5H, KLF4	89	727	13528	1.46355	1	0.99725	99.8168
GOTERM_BP_FAT	GO:0045892~negative regulation of transcription, DNA-dependent	4	3.33333	0.409505	SMARCE1, CUX1, SUPT5H, KLF4	89	356	13528	1.70787	1	0.998877	99.9707
GOTERM_BP_FAT	GO:0010629~negative regulation of gene expression	5	4.16667	0.416249	SMARCE1, CELF1, CUX1, SUPT5H, KLF4	89	504	13528	1.50794	1	0.998808	99.9755
GOTERM_BP_FAT	GO:0051253~negative regulation of RNA metabolic process	4	3.33333	0.41999	SMARCE1, CUX1, SUPT5H, KLF4	89	362	13528	1.67956	1	0.998785	99.9778
GOTERM_BP_FAT	GO:0016481~negative regulation of transcription	4	3.33333	0.578168	SMARCE1, CUX1, SUPT5H, KLF4	89	459	13528	1.32462	1	0.999852	99.9998
GOTERM_CC_FAT	GO:0005654~nucleoplasm	7	5.83333	0.637535	SMARCE1, SETD1B, ARNT2, SUPT7L, PES1, SUPT5H, KLF4	95	882	12782	1.06784	1	0.960352	99.9998
GOTERM_BP_FAT	GO:0045934~negative regulation of nucleobase, nucleoside, nucleotide and nucleic acid metabolic process	4	3.33333	0.652622	SMARCE1, CUX1, SUPT5H, KLF4	89	512	13528	1.1875	1	0.999892	100
GOTERM_BP_FAT	GO:0051172~negative regulation of nitrogen compound metabolic process	4	3.33333	0.661737	SMARCE1, CUX1, SUPT5H, KLF4	89	519	13528	1.17148	1	0.999906	100
GOTERM_BP_FAT	GO:0010558~negative regulation of macromolecule biosynthetic process	4	3.33333	0.696495	SMARCE1, CUX1, SUPT5H, KLF4	89	547	13528	1.11152	1	0.999926	100
GOTERM_BP_FAT	GO:0010605~negative regulation of macromolecule metabolic process	5	4.16667	0.710367	SMARCE1, CELF1, CUX1, SUPT5H, KLF4	89	734	13528	1.03542	1	0.999944	100
GOTERM_BP_FAT	GO:0031327~negative regulation of cellular biosynthetic process	4	3.33333	0.712853	SMARCE1, CUX1, SUPT5H, KLF4	89	561	13528	1.08378	1	0.999943	100
GOTERM_BP_FAT	GO:0009890~negative regulation of biosynthetic process	4	3.33333	0.726338	SMARCE1, CUX1, SUPT5H, KLF4	89	573	13528	1.06108	1	0.999938	100
GOTERM_MF_FAT	GO:0030528~transcription regulator activity	9	7.5	0.798701	ERG, DCAF6, SMARCE1, NME1-NME2, ARNT2, SUPT7L, CUX1, SUPT5H, KLF4	87	1512	12983	0.888273	1	0.999936	100
GOTERM_BP_FAT	GO:0051252~regulation of RNA metabolic process	10	8.33333	0.850618	ERG, NRF1, SMARCE1, NME1-NME2, ABLIM3, ARNT2, SNRNP70, CUX1, SUPT5H, KLF4	89	1813	13528	0.838389	1	0.999998	100
GOTERM_BP_FAT	GO:0006355~regulation of transcription, DNA-dependent	9	7.5	0.904963	ERG, NRF1, SMARCE1, NME1-NME2, ABLIM3, ARNT2, CUX1, SUPT5H, KLF4	89	1773	13528	0.771574	1	1	100
Annotation Cluster 35	Enrichment Score: 0.229928024198552
Category	Term	Count	%	PValue	Genes	List Total	Pop Hits	Pop Total	Fold Enrichment	Bonferroni	Benjamini	FDR
GOTERM_CC_FAT	GO:0005635~nuclear envelope	3	2.5	0.446692	NUP93, NUTF2, MYOF	95	205	12782	1.96899	1	0.903358	99.9491
GOTERM_CC_FAT	GO:0031967~organelle envelope	5	4.16667	0.675007	MFF, NUP93, NUTF2, ACSL4, MYOF	95	620	12782	1.08506	1	0.969136	99.9999
GOTERM_CC_FAT	GO:0031975~envelope	5	4.16667	0.677486	MFF, NUP93, NUTF2, ACSL4, MYOF	95	622	12782	1.08157	1	0.968418	99.9999
Annotation Cluster 36	Enrichment Score: 0.156773483771795
Category	Term	Count	%	PValue	Genes	List Total	Pop Hits	Pop Total	Fold Enrichment	Bonferroni	Benjamini	FDR
GOTERM_BP_FAT	GO:0006357~regulation of transcription from RNA polymerase II promoter	7	5.83333	0.335076	NRF1, SMARCE1, ABLIM3, ARNT2, CUX1, SUPT5H, KLF4	89	727	13528	1.46355	1	0.99725	99.8168
GOTERM_BP_FAT	GO:0045944~positive regulation of transcription from RNA polymerase II promoter	4	3.33333	0.435606	ABLIM3, ARNT2, SUPT5H, KLF4	89	371	13528	1.63881	1	0.998716	99.9854
GOTERM_BP_FAT	GO:0045893~positive regulation of transcription, DNA-dependent	4	3.33333	0.604515	ABLIM3, ARNT2, SUPT5H, KLF4	89	477	13528	1.27463	1	0.999868	99.9999
GOTERM_BP_FAT	GO:0051254~positive regulation of RNA metabolic process	4	3.33333	0.610224	ABLIM3, ARNT2, SUPT5H, KLF4	89	481	13528	1.26403	1	0.999873	100
GOTERM_CC_FAT	GO:0005654~nucleoplasm	7	5.83333	0.637535	SMARCE1, SETD1B, ARNT2, SUPT7L, PES1, SUPT5H, KLF4	95	882	12782	1.06784	1	0.960352	99.9998
GOTERM_BP_FAT	GO:0045941~positive regulation of transcription	4	3.33333	0.716271	ABLIM3, ARNT2, SUPT5H, KLF4	89	564	13528	1.07801	1	0.999938	100
GOTERM_BP_FAT	GO:0010628~positive regulation of gene expression	4	3.33333	0.735056	ABLIM3, ARNT2, SUPT5H, KLF4	89	581	13528	1.04647	1	0.999947	100
GOTERM_BP_FAT	GO:0045935~positive regulation of nucleobase, nucleoside, nucleotide and nucleic acid metabolic process	4	3.33333	0.778262	ABLIM3, ARNT2, SUPT5H, KLF4	89	624	13528	0.974359	1	0.999983	100
GOTERM_BP_FAT	GO:0051173~positive regulation of nitrogen compound metabolic process	4	3.33333	0.796332	ABLIM3, ARNT2, SUPT5H, KLF4	89	644	13528	0.944099	1	0.99999	100
GOTERM_BP_FAT	GO:0010557~positive regulation of macromolecule biosynthetic process	4	3.33333	0.804905	ABLIM3, ARNT2, SUPT5H, KLF4	89	654	13528	0.929664	1	0.999992	100
GOTERM_BP_FAT	GO:0031328~positive regulation of cellular biosynthetic process	4	3.33333	0.829604	ABLIM3, ARNT2, SUPT5H, KLF4	89	685	13528	0.887591	1	0.999996	100
GOTERM_BP_FAT	GO:0009891~positive regulation of biosynthetic process	4	3.33333	0.836988	ABLIM3, ARNT2, SUPT5H, KLF4	89	695	13528	0.87482	1	0.999996	100
GOTERM_BP_FAT	GO:0051252~regulation of RNA metabolic process	10	8.33333	0.850618	ERG, NRF1, SMARCE1, NME1-NME2, ABLIM3, ARNT2, SNRNP70, CUX1, SUPT5H, KLF4	89	1813	13528	0.838389	1	0.999998	100
GOTERM_BP_FAT	GO:0006355~regulation of transcription, DNA-dependent	9	7.5	0.904963	ERG, NRF1, SMARCE1, NME1-NME2, ABLIM3, ARNT2, CUX1, SUPT5H, KLF4	89	1773	13528	0.771574	1	1	100
GOTERM_BP_FAT	GO:0010604~positive regulation of macromolecule metabolic process	4	3.33333	0.923513	ABLIM3, ARNT2, SUPT5H, KLF4	89	857	13528	0.709452	1	1	100
Annotation Cluster 37	Enrichment Score: 0.13001644811707488
Category	Term	Count	%	PValue	Genes	List Total	Pop Hits	Pop Total	Fold Enrichment	Bonferroni	Benjamini	FDR
GOTERM_MF_FAT	GO:0043167~ion binding	29	24.1667	0.549169	ABLIM1, SLC9A6, CACHD1, GABRB3, ABLIM3, NCS1, SPOCK1, SYT7, ZFAND1, SYP, MTMR3, CEPT1, SORBS2, PCDHA10, ACSL4, ZCCHC12, HCN2, SLC12A1, ANKMY1, ATP1A3, ACLY, PAPLN, MAN2A2, NME1-NME2, SVIL, VSNL1, CTSC, SMPD4, KLF4	87	4241	12983	1.02044	1	0.998559	99.9972
GOTERM_MF_FAT	GO:0046872~metal ion binding	27	22.5	0.668216	ABLIM1, SLC9A6, CACHD1, ABLIM3, NCS1, SPOCK1, SYT7, ZFAND1, SYP, MTMR3, CEPT1, SORBS2, PCDHA10, ACSL4, ZCCHC12, HCN2, SLC12A1, ANKMY1, ATP1A3, PAPLN, ACLY, MAN2A2, NME1-NME2, SVIL, VSNL1, SMPD4, KLF4	87	4140	12983	0.973238	1	0.999753	100
GOTERM_MF_FAT	GO:0043169~cation binding	27	22.5	0.689584	ABLIM1, SLC9A6, CACHD1, ABLIM3, NCS1, SPOCK1, SYT7, ZFAND1, SYP, MTMR3, CEPT1, SORBS2, PCDHA10, ACSL4, ZCCHC12, HCN2, SLC12A1, ANKMY1, ATP1A3, PAPLN, ACLY, MAN2A2, NME1-NME2, SVIL, VSNL1, SMPD4, KLF4	87	4179	12983	0.964156	1	0.99981	100
SP_PIR_KEYWORDS	metal-binding	15	12.5	0.889867	ZCCHC12, ABLIM1, ABLIM3, ANKMY1, ATP1A3, ACLY, SYT7, ZFAND1, GDPD2, MAN2A2, MTMR3, CEPT1, NME1-NME2, SMPD4, KLF4	119	2972	19235	0.815807	1	0.999659	100
GOTERM_MF_FAT	GO:0046914~transition metal ion binding	11	9.16667	0.993991	ZCCHC12, ABLIM1, MAN2A2, MTMR3, CEPT1, SORBS2, ABLIM3, ANKMY1, PAPLN, ZFAND1, KLF4	87	2785	12983	0.589418	1	1	100
Annotation Cluster 38	Enrichment Score: 0.11711248274410031
Category	Term	Count	%	PValue	Genes	List Total	Pop Hits	Pop Total	Fold Enrichment	Bonferroni	Benjamini	FDR
GOTERM_BP_FAT	GO:0006357~regulation of transcription from RNA polymerase II promoter	7	5.83333	0.335076	NRF1, SMARCE1, ABLIM3, ARNT2, CUX1, SUPT5H, KLF4	89	727	13528	1.46355	1	0.99725	99.8168
GOTERM_BP_FAT	GO:0006350~transcription	14	11.6667	0.623294	ZCCHC12, NRF1, ERG, NACA, NME1-NME2, SETD1B, TCOF1, ARNT2, KLHL31, CTNND1, SUPT7L, CUX1, SUPT5H, KLF4	89	2101	13528	1.01285	1	0.999875	100
SP_PIR_KEYWORDS	Transcription	13	10.8333	0.627169	ZCCHC12, ERG, NRF1, NACA, NME1-NME2, SETD1B, ARNT2, KLHL31, CTNND1, SUPT7L, CUX1, SUPT5H, KLF4	119	2071	19235	1.01463	1	0.983261	99.9997
SP_PIR_KEYWORDS	transcription regulation	12	10	0.709984	ZCCHC12, ERG, NRF1, NME1-NME2, SETD1B, ARNT2, KLHL31, CTNND1, SUPT7L, CUX1, SUPT5H, KLF4	119	2026	19235	0.957386	1	0.992926	100
GOTERM_MF_FAT	GO:0030528~transcription regulator activity	9	7.5	0.798701	ERG, DCAF6, SMARCE1, NME1-NME2, ARNT2, SUPT7L, CUX1, SUPT5H, KLF4	87	1512	12983	0.888273	1	0.999936	100
GOTERM_BP_FAT	GO:0051252~regulation of RNA metabolic process	10	8.33333	0.850618	ERG, NRF1, SMARCE1, NME1-NME2, ABLIM3, ARNT2, SNRNP70, CUX1, SUPT5H, KLF4	89	1813	13528	0.838389	1	0.999998	100
GOTERM_BP_FAT	GO:0045449~regulation of transcription	14	11.6667	0.887734	ZCCHC12, ERG, NRF1, SMARCE1, NME1-NME2, ABLIM3, SETD1B, ARNT2, KLHL31, CTNND1, SUPT7L, CUX1, SUPT5H, KLF4	89	2601	13528	0.818147	1	1	100
GOTERM_MF_FAT	GO:0003700~transcription factor activity	5	4.16667	0.895326	ERG, NME1-NME2, ARNT2, CUX1, KLF4	87	975	12983	0.765281	1	0.999998	100
GOTERM_BP_FAT	GO:0006355~regulation of transcription, DNA-dependent	9	7.5	0.904963	ERG, NRF1, SMARCE1, NME1-NME2, ABLIM3, ARNT2, CUX1, SUPT5H, KLF4	89	1773	13528	0.771574	1	1	100
GOTERM_MF_FAT	GO:0043565~sequence-specific DNA binding	3	2.5	0.915753	ERG, CUX1, KLF4	87	607	12983	0.737545	1	0.999999	100
SP_PIR_KEYWORDS	dna-binding	8	6.66667	0.947734	ERG, NRF1, NACA, SMARCE1, NME1-NME2, ARNT2, CUX1, KLF4	119	1868	19235	0.692243	1	0.999973	100
GOTERM_MF_FAT	GO:0003677~DNA binding	8	6.66667	0.997015	ERG, NRF1, NACA, SMARCE1, NME1-NME2, ARNT2, CUX1, KLF4	87	2331	12983	0.512157	1	1	100
Annotation Cluster 39	Enrichment Score: 0.07862892762724702
Category	Term	Count	%	PValue	Genes	List Total	Pop Hits	Pop Total	Fold Enrichment	Bonferroni	Benjamini	FDR
GOTERM_BP_FAT	GO:0006796~phosphate metabolic process	6	5	0.767847	DDR1, MTMR3, ERG, NME1-NME2, PTPRN, DCLK1	89	973	13528	0.937307	1	0.999978	100
GOTERM_BP_FAT	GO:0006793~phosphorus metabolic process	6	5	0.767847	DDR1, MTMR3, ERG, NME1-NME2, PTPRN, DCLK1	89	973	13528	0.937307	1	0.999978	100
SP_PIR_KEYWORDS	kinase	4	3.33333	0.798629	DDR1, NME1-NME2, PKIB, DCLK1	119	688	19235	0.93976	1	0.997497	100
UP_SEQ_FEATURE	binding site:ATP	3	2.5	0.851731	DDR1, NME1-NME2, DCLK1	119	542	19113	0.889004	1	1	100
GOTERM_BP_FAT	GO:0016310~phosphorylation	4	3.33333	0.899391	DDR1, ERG, NME1-NME2, DCLK1	89	800	13528	0.76	1	1	100
GOTERM_BP_FAT	GO:0006468~protein amino acid phosphorylation	3	2.5	0.935581	DDR1, ERG, DCLK1	89	667	13528	0.683658	1	1	100
Annotation Cluster 40	Enrichment Score: 0.014272853001225137
Category	Term	Count	%	PValue	Genes	List Total	Pop Hits	Pop Total	Fold Enrichment	Bonferroni	Benjamini	FDR
SP_PIR_KEYWORDS	metal-binding	15	12.5	0.889867	ZCCHC12, ABLIM1, ABLIM3, ANKMY1, ATP1A3, ACLY, SYT7, ZFAND1, GDPD2, MAN2A2, MTMR3, CEPT1, NME1-NME2, SMPD4, KLF4	119	2972	19235	0.815807	1	0.999659	100
GOTERM_MF_FAT	GO:0008270~zinc ion binding	10	8.33333	0.978954	ZCCHC12, ABLIM1, MAN2A2, MTMR3, SORBS2, ABLIM3, ANKMY1, PAPLN, ZFAND1, KLF4	87	2311	12983	0.645737	1	1	100
SP_PIR_KEYWORDS	zinc	8	6.66667	0.984995	ZCCHC12, ABLIM1, MAN2A2, MTMR3, ABLIM3, ANKMY1, ZFAND1, KLF4	119	2189	19235	0.590731	1	0.999999	100
GOTERM_MF_FAT	GO:0046914~transition metal ion binding	11	9.16667	0.993991	ZCCHC12, ABLIM1, MAN2A2, MTMR3, CEPT1, SORBS2, ABLIM3, ANKMY1, PAPLN, ZFAND1, KLF4	87	2785	12983	0.589418	1	1	100
SP_PIR_KEYWORDS	zinc-finger	5	4.16667	0.994791	ZCCHC12, MTMR3, ANKMY1, ZFAND1, KLF4	119	1718	19235	0.470427	1	1	100

## Sheet: shared_IGF1_exacerbation
gene_name	IGF1_exacerbation_group
ATP5C1	acute-and-chronic
BARX2	acute-and-chronic
CHRNB1	acute-and-chronic
CKMT2	acute-and-chronic
CRLF1	acute-and-chronic
CTNNA3	acute-and-chronic
DUSP13	acute-and-chronic
ELL	acute-and-chronic
GNAS	acute-and-chronic
HSPB7	acute-and-chronic
IL17B	acute-and-chronic
KCNJ3	acute-and-chronic
KLHL30	acute-and-chronic
MB	acute-and-chronic
PCDHGB4	acute-and-chronic
PDLIM5	acute-and-chronic
PFN2	acute-and-chronic
PGAM2	acute-and-chronic
RGPD2	acute-and-chronic
RP11-2E17.1	acute-and-chronic
SEC31A	acute-and-chronic
SF1	acute-and-chronic
SPATA33	acute-and-chronic
TP63	acute-and-chronic
UGT3A1	acute-and-chronic
ABCC3	acute-only
ABR	acute-only
ADCYAP1	acute-only
ALX4	acute-only
ANKRD34B	acute-only
ARHGEF28	acute-only
ARHGEF38	acute-only
ARMCX4	acute-only
ASB2	acute-only
ATP2B3	acute-only
ATRAID	acute-only
ATXN3	acute-only
BIRC2	acute-only
BUB1B	acute-only
C11orf82	acute-only
C1orf86	acute-only
C2orf43	acute-only
CCDC144A	acute-only
CCT5	acute-only
CDC16	acute-only
CHTOP	acute-only
COL11A2	acute-only
COL3A1	acute-only
COL6A3	acute-only
CRYAB	acute-only
DDX39B	acute-only
DHX16	acute-only
ECEL1	acute-only
EEFSEC	acute-only
ELN	acute-only
FHL1	acute-only
FN1	acute-only
FOPNL	acute-only
GABBR1	acute-only
GPS2	acute-only
HDLBP	acute-only
HSP90AB1	acute-only
IL10RB	acute-only
KCNJ6	acute-only
KIF1A	acute-only
LL0XNC01-16G2.1	acute-only
LRP1	acute-only
MAOA	acute-only
MAPK9	acute-only
MCFD2	acute-only
MEIS1	acute-only
MSH5-SAPCD1	acute-only
MST4	acute-only
MYOF	acute-only
NLGN4X	acute-only
NRK	acute-only
PSMD1	acute-only
PTGDS	acute-only
RBM3	acute-only
RP11-219A15.1	acute-only
RPL3	acute-only
RPL4	acute-only
RPLP0	acute-only
RPS15A	acute-only
RPS2	acute-only
RPS3	acute-only
RPS6KB2	acute-only
RRM2	acute-only
RSPO3	acute-only
RTN3	acute-only
S100A13	acute-only
SAE1	acute-only
SLC6A17	acute-only
SRSF1	acute-only
SST	acute-only
SULF1	acute-only
SYNE2	acute-only
SYT2	acute-only
TBC1D22A	acute-only
TBX1	acute-only
TCF12	acute-only
TMBIM6	acute-only
TNNT1	acute-only
TNNT3	acute-only
TPM2	acute-only
TTC8	acute-only
TUBB6	acute-only
TXNRD1	acute-only
VARSL	acute-only
ABRA	chronic-only
ACTC1	chronic-only
ADAM15	chronic-only
AFF2	chronic-only
ALDH1A3	chronic-only
ANKH	chronic-only
ANKRD2	chronic-only
ANKRD46	chronic-only
ASB4	chronic-only
ATP2B4	chronic-only
BIN1	chronic-only
BTBD9	chronic-only
C12orf29	chronic-only
CAPN3	chronic-only
CD38	chronic-only
CDC42SE1	chronic-only
CHRNG	chronic-only
CNKSR2	chronic-only
COBL	chronic-only
CTNNB1	chronic-only
CUZD1	chronic-only
ENO3	chronic-only
ERAL1	chronic-only
GNAL	chronic-only
GPR114	chronic-only
GRIK1	chronic-only
HERC2P3	chronic-only
ITGB1BP2	chronic-only
KIAA0319	chronic-only
LDB3	chronic-only
LMO7	chronic-only
LTK	chronic-only
MAPRE2	chronic-only
MLIP	chronic-only
MORF4L2	chronic-only
MUSK	chronic-only
MYBPC1	chronic-only
MYF6	chronic-only
MYH2	chronic-only
MYL2	chronic-only
MYO18B	chronic-only
MYOT	chronic-only
MYPN	chronic-only
NEB	chronic-only
NEFM	chronic-only
NMNAT2	chronic-only
NMRK1	chronic-only
NPY5R	chronic-only
PCDHB13	chronic-only
PDE4DIP	chronic-only
PDXK	chronic-only
PKM	chronic-only
PRG4	chronic-only
PRKAG3	chronic-only
R3HCC1L	chronic-only
RGPD5	chronic-only
RGPD6	chronic-only
RP11-302B13.5	chronic-only
S100A1	chronic-only
SGCA	chronic-only
SLCO1C1	chronic-only
SLN	chronic-only
SMC1A	chronic-only
SYNPO2L	chronic-only
SYPL2	chronic-only
TAP2	chronic-only
TCERG1L	chronic-only
TEAD4	chronic-only
TMCC1	chronic-only
TMED2	chronic-only
TNXA	chronic-only
TRIM6	chronic-only
TRIM63	chronic-only
VGLL2	chronic-only
VWA3A	chronic-only
XIRP1	chronic-only
XIRP2	chronic-only
XPO1	chronic-only
ZEB2	chronic-only

## Sheet: acute_and_chronic_exac_DAVID
Annotation Cluster 1	Enrichment Score: 0.9723882439575012
Category	Term	Count	%	PValue	Genes	List Total	Pop Hits	Pop Total	Fold Enrichment	Bonferroni	Benjamini	FDR
SP_PIR_KEYWORDS	isopeptide bond	3	1.33929	0.0509277	PGAM2, TP63, GNAS	23	319	19235	7.86493	0.996816	0.85289	44.5985
SP_PIR_KEYWORDS	disease mutation	5	2.23214	0.103242	CRLF1, PGAM2, TP63, GNAS, CHRNB1	23	1591	19235	2.62823	0.999994	0.950047	70.8048
SP_PIR_KEYWORDS	ubl conjugation	3	1.33929	0.144442	PGAM2, TP63, GNAS	23	588	19235	4.26686	1	0.913831	82.8392
GOTERM_CC_FAT	GO:0000267~cell fraction	4	1.78571	0.169802	PDLIM5, PGAM2, TP63, GNAS	18	1083	12782	2.62276	1	0.999977	87.9935
Annotation Cluster 2	Enrichment Score: 0.8452998044002591
Category	Term	Count	%	PValue	Genes	List Total	Pop Hits	Pop Total	Fold Enrichment	Bonferroni	Benjamini	FDR
GOTERM_BP_FAT	GO:0016337~cell-cell adhesion	3	1.33929	0.0511936	BARX2, CTNNA3, PCDHGB4	19	276	13528	7.73913	1	0.99629	52.2739
GOTERM_BP_FAT	GO:0007155~cell adhesion	3	1.33929	0.238225	BARX2, CTNNA3, PCDHGB4	19	700	13528	3.05143	1	0.999973	97.8292
GOTERM_BP_FAT	GO:0022610~biological adhesion	3	1.33929	0.238725	BARX2, CTNNA3, PCDHGB4	19	701	13528	3.04708	1	0.999938	97.8492
Annotation Cluster 3	Enrichment Score: 0.7810212928960187
Category	Term	Count	%	PValue	Genes	List Total	Pop Hits	Pop Total	Fold Enrichment	Bonferroni	Benjamini	FDR
SP_PIR_KEYWORDS	transport	5	2.23214	0.118103	SEC31A, ATP5C1, CHRNB1, KCNJ3, MB	23	1670	19235	2.50391	0.999999	0.937021	75.8276
SP_PIR_KEYWORDS	ion transport	3	1.33929	0.140507	ATP5C1, CHRNB1, KCNJ3	23	578	19235	4.34068	1	0.937706	81.926
GOTERM_BP_FAT	GO:0006812~cation transport	3	1.33929	0.166236	ATP5C1, CHRNB1, KCNJ3	19	553	13528	3.86257	1	0.999938	92.2622
GOTERM_BP_FAT	GO:0006811~ion transport	3	1.33929	0.272417	ATP5C1, CHRNB1, KCNJ3	19	768	13528	2.78125	1	0.99997	98.8627
Annotation Cluster 4	Enrichment Score: 0.6048365951219532
Category	Term	Count	%	PValue	Genes	List Total	Pop Hits	Pop Total	Fold Enrichment	Bonferroni	Benjamini	FDR
GOTERM_CC_FAT	GO:0000267~cell fraction	4	1.78571	0.169802	PDLIM5, PGAM2, TP63, GNAS	18	1083	12782	2.62276	1	0.999977	87.9935
GOTERM_CC_FAT	GO:0005624~membrane fraction	3	1.33929	0.292969	PDLIM5, TP63, GNAS	18	809	12782	2.63329	1	0.999656	98.0726
GOTERM_CC_FAT	GO:0005626~insoluble fraction	3	1.33929	0.308125	PDLIM5, TP63, GNAS	18	839	12782	2.53913	1	0.999141	98.4941
Annotation Cluster 5	Enrichment Score: 0.4188488991305224
Category	Term	Count	%	PValue	Genes	List Total	Pop Hits	Pop Total	Fold Enrichment	Bonferroni	Benjamini	FDR
GOTERM_CC_FAT	GO:0015629~actin cytoskeleton	3	1.33929	0.0487535	PFN2, PDLIM5, CTNNA3	18	269	12782	7.91945	0.996811	0.996811	43.4099
GOTERM_CC_FAT	GO:0005856~cytoskeleton	3	1.33929	0.562166	PFN2, PDLIM5, CTNNA3	18	1381	12782	1.5426	1	0.999822	99.9918
SP_PIR_KEYWORDS	acetylation	4	1.78571	0.596736	PFN2, PDLIM5, SF1, ATP5C1	23	2635	19235	1.26953	1	0.999204	99.9965
GOTERM_CC_FAT	GO:0043232~intracellular non-membrane-bounded organelle	4	1.78571	0.701538	PFN2, PDLIM5, SF1, CTNNA3	18	2596	12782	1.09416	1	0.999951	99.9999
GOTERM_CC_FAT	GO:0043228~non-membrane-bounded organelle	4	1.78571	0.701538	PFN2, PDLIM5, SF1, CTNNA3	18	2596	12782	1.09416	1	0.999951	99.9999
Annotation Cluster 6	Enrichment Score: 0.28864169993291844
Category	Term	Count	%	PValue	Genes	List Total	Pop Hits	Pop Total	Fold Enrichment	Bonferroni	Benjamini	FDR
SP_PIR_KEYWORDS	transcription regulation	4	1.78571	0.413118	BARX2, ELL, SF1, TP63	23	2026	19235	1.65114	1	0.998517	99.7573
GOTERM_MF_FAT	GO:0030528~transcription regulator activity	4	1.78571	0.416986	BARX2, ELL, SF1, TP63	21	1512	12983	1.63555	1	1	99.7958
SP_PIR_KEYWORDS	Transcription	4	1.78571	0.427554	BARX2, ELL, SF1, TP63	23	2071	19235	1.61527	1	0.997837	99.8168
GOTERM_CC_FAT	GO:0070013~intracellular organelle lumen	4	1.78571	0.428484	BARX2, ELL, SF1, ATP5C1	18	1779	12782	1.59665	1	0.999678	99.8293
GOTERM_CC_FAT	GO:0043233~organelle lumen	4	1.78571	0.443994	BARX2, ELL, SF1, ATP5C1	18	1820	12782	1.56068	1	0.999447	99.8752
GOTERM_CC_FAT	GO:0031974~membrane-enclosed lumen	4	1.78571	0.457519	BARX2, ELL, SF1, ATP5C1	18	1856	12782	1.53041	1	0.999118	99.9057
GOTERM_BP_FAT	GO:0006350~transcription	4	1.78571	0.545683	BARX2, ELL, SF1, TP63	19	2101	13528	1.35554	1	1	99.9985
GOTERM_CC_FAT	GO:0031981~nuclear lumen	3	1.33929	0.590137	BARX2, ELL, SF1	18	1450	12782	1.4692	1	0.999806	99.9961
GOTERM_BP_FAT	GO:0045449~regulation of transcription	4	1.78571	0.701291	BARX2, ELL, SF1, TP63	19	2601	13528	1.09496	1	1	100
SP_PIR_KEYWORDS	nucleus	4	1.78571	0.897192	BARX2, ELL, SF1, TP63	23	4283	19235	0.781045	1	0.999989	100
Annotation Cluster 7	Enrichment Score: 0.1367505384285596
Category	Term	Count	%	PValue	Genes	List Total	Pop Hits	Pop Total	Fold Enrichment	Bonferroni	Benjamini	FDR
GOTERM_MF_FAT	GO:0046872~metal ion binding	7	3.125	0.653563	PDLIM5, SF1, ATP5C1, TP63, KCNJ3, PCDHGB4, MB	21	4140	12983	1.04533	1	1	99.9995
GOTERM_MF_FAT	GO:0043169~cation binding	7	3.125	0.664144	PDLIM5, SF1, ATP5C1, TP63, KCNJ3, PCDHGB4, MB	21	4179	12983	1.03557	1	1	99.9996
GOTERM_MF_FAT	GO:0043167~ion binding	7	3.125	0.680629	PDLIM5, SF1, ATP5C1, TP63, KCNJ3, PCDHGB4, MB	21	4241	12983	1.02044	1	1	99.9998
SP_PIR_KEYWORDS	metal-binding	4	1.78571	0.682911	PDLIM5, SF1, TP63, MB	23	2972	19235	1.12558	1	0.999628	99.9998
SP_PIR_KEYWORDS	zinc	3	1.33929	0.732056	PDLIM5, SF1, TP63	23	2189	19235	1.14615	1	0.999801	100
GOTERM_MF_FAT	GO:0046914~transition metal ion binding	4	1.78571	0.835262	PDLIM5, SF1, TP63, MB	21	2785	12983	0.887954	1	1	100
GOTERM_MF_FAT	GO:0008270~zinc ion binding	3	1.33929	0.894447	PDLIM5, SF1, TP63	21	2311	12983	0.802559	1	1	100
Annotation Cluster 8	Enrichment Score: 0.13476115626127444
Category	Term	Count	%	PValue	Genes	List Total	Pop Hits	Pop Total	Fold Enrichment	Bonferroni	Benjamini	FDR
SP_PIR_KEYWORDS	signal	5	2.23214	0.523354	IL17B, CRLF1, CHRNB1, UGT3A1, PCDHGB4	23	3250	19235	1.28662	1	0.999395	99.9769
UP_SEQ_FEATURE	signal peptide	5	2.23214	0.528786	IL17B, CRLF1, CHRNB1, UGT3A1, PCDHGB4	23	3250	19113	1.27846	1	1	99.98
SP_PIR_KEYWORDS	glycoprotein	6	2.67857	0.570242	IL17B, CRLF1, GNAS, CHRNB1, UGT3A1, PCDHGB4	23	4318	19235	1.16207	1	0.999212	99.9928
GOTERM_CC_FAT	GO:0005886~plasma membrane	6	2.67857	0.595648	SEC31A, GNAS, CHRNB1, KCNJ3, CTNNA3, PCDHGB4	18	3777	12782	1.12806	1	0.999668	99.9967
SP_PIR_KEYWORDS	membrane	8	3.57143	0.60732	SEC31A, CKMT2, ATP5C1, GNAS, CHRNB1, KCNJ3, UGT3A1, PCDHGB4	23	6256	19235	1.06944	1	0.998946	99.9974
UP_SEQ_FEATURE	topological domain:Extracellular	4	1.78571	0.623996	CHRNB1, KCNJ3, UGT3A1, PCDHGB4	23	2719	19113	1.22251	1	1	99.9984
UP_SEQ_FEATURE	glycosylation site:N-linked (GlcNAc...)	5	2.23214	0.731536	IL17B, CRLF1, CHRNB1, UGT3A1, PCDHGB4	23	4129	19113	1.0063	1	1	100
SP_PIR_KEYWORDS	cell membrane	3	1.33929	0.733274	GNAS, CHRNB1, PCDHGB4	23	2194	19235	1.14353	1	0.999689	100
UP_SEQ_FEATURE	topological domain:Cytoplasmic	4	1.78571	0.772495	CHRNB1, KCNJ3, UGT3A1, PCDHGB4	23	3374	19113	0.985181	1	1	100
UP_SEQ_FEATURE	disulfide bond	3	1.33929	0.856547	IL17B, CRLF1, CHRNB1	23	2819	19113	0.884356	1	1	100
SP_PIR_KEYWORDS	disulfide bond	3	1.33929	0.868744	IL17B, CRLF1, CHRNB1	23	2924	19235	0.858041	1	0.999986	100
UP_SEQ_FEATURE	transmembrane region	4	1.78571	0.947432	CHRNB1, KCNJ3, UGT3A1, PCDHGB4	23	4911	19113	0.676848	1	1	100
SP_PIR_KEYWORDS	transmembrane	4	1.78571	0.949127	CHRNB1, KCNJ3, UGT3A1, PCDHGB4	23	4973	19235	0.672676	1	0.999999	100
GOTERM_CC_FAT	GO:0031224~intrinsic to membrane	5	2.23214	0.97251	GNAS, CHRNB1, KCNJ3, UGT3A1, PCDHGB4	18	5485	12782	0.647321	1	1	100
GOTERM_CC_FAT	GO:0016021~integral to membrane	4	1.78571	0.99095	CHRNB1, KCNJ3, UGT3A1, PCDHGB4	18	5297	12782	0.536236	1	1	100
